# Supplementary material for: Species-Specific 5 mC and 5 hmC Genomic Landscapes Indicate Epigenetic Contribution to Human Brain Evolution
Source: Front Mol Neurosci. 2018 Feb 14;11:39. doi: 10.3389/fnmol.2018.00039 (PMC5817089; doi:10.3389/fnmol.2018.00039)
Supplement: Supplementary file 1 [file DataSheet1.XLSX]

## Sheet: Sheet1
Human/Monkey Array
Dataset1: All DMLs
CpG ID	Chromosome	Position	P-value	aLIS FDR	Gene Symbol(s)	Genomic Structure(s)	Relation to Island	Mean Beta Difference	Methylation Direction
cg01411366	chr3	112012867	2.22045e-16	1.99997e-13	SLC9A10	5'UTR	OpenSea	-0.424505	Monkey
cg27168291	chr6	33282997	4.44089e-16	2.3045e-13	ZBTB22;TAPBP;TAPBP;TAPBP;ZBTB22	Body;TSS1500;TSS1500;TSS1500;Body	Island	0.527453	Human
cg25783352	chr11	14993509	4.44089e-16	2.47737e-13	CALCA;CALCA;CALCA	5'UTR;5'UTR;5'UTR	Island	-0.230467	Monkey
cg03681926	chr1	84326185	4.44089e-16	2.5839e-13	NA	NA	N_Shore	-0.537508	Monkey
cg07496545	chr5	140683737	4.44089e-16	2.68317e-13	SLC25A2	TSS200	Island	-0.413258	Monkey
cg10587621	chr17	7482003	2.22045e-16	2.85454e-13	EIF4A1;CD68;CD68	3'UTR;TSS1500;TSS1500	OpenSea	-0.365482	Monkey
cg20003800	chr4	6718463	2.22045e-16	3.33309e-13	CNO	1stExon	Island	-0.497128	Monkey
cg12411858	chr22	20863268	2.22045e-16	3.55095e-13	MED15;MED15	Body;Body	S_Shore	0.376037	Human
cg25340121	chr19	23653200	4.44089e-16	3.74317e-13	NA	NA	N_Shore	0.502753	Human
cg26547359	chr10	16859530	2.22045e-16	3.95193e-13	RSU1;RSU1	TSS200;TSS200	Island	-0.472837	Monkey
cg11952315	chr17	42084782	2.22045e-16	4.14779e-13	NAGS	Body	Island	-0.217633	Monkey
cg19495714	chr14	105218551	2.22045e-16	4.58918e-13	SIVA1;SIVA1	TSS1500;TSS1500	Island	0.60399	Human
cg16226300	chr6	133136135	1.11022e-15	4.72287e-13	RPS12;SNORD101	Body;TSS1500	S_Shore	-0.25937	Monkey
cg13337662	chr13	25255297	2.22045e-16	4.88391e-13	ATP12A	Body	S_Shore	0.307221	Human
cg03341413	chr15	68125566	1.9984e-15	5.17065e-13	LBXCOR1	Body	N_Shore	0.286577	Human
cg04301682	chr4	76598670	2.22045e-16	5.69539e-13	G3BP2;G3BP2;G3BP2	TSS200;TSS1500;TSS200	Island	-0.201044	Monkey
cg05368089	chr12	53689374	4.44089e-16	5.93636e-13	PFDN5;PFDN5	1stExon;1stExon	Island	-0.259003	Monkey
cg13701221	chr9	36167801	4.44089e-16	6.16726e-13	NA	NA	S_Shore	0.353049	Human
cg02828768	chr10	33269612	6.66134e-16	7.50348e-13	NA	NA	Island	-0.375658	Monkey
cg26774430	chr7	6312054	6.66134e-16	7.74712e-13	CYTH3	Body	Island	-0.462211	Monkey
cg08895633	chr16	1079220	2.22045e-16	8.31403e-13	NA	NA	N_Shore	-0.336551	Monkey
cg04494750	chr7	100304693	8.88178e-16	9.16113e-13	POP7	Body	S_Shore	-0.538126	Monkey
cg21752295	chr6	7747003	2.22045e-16	9.42525e-13	BMP6	Body	OpenSea	0.580067	Human
cg20410114	chr6	3160502	1.55431e-15	9.71256e-13	NA	NA	N_Shelf	0.457966	Human
cg11034626	chr6	43612756	2.66454e-15	1.03333e-12	RSPH9	TSS200	Island	0.346852	Human
cg05029638	chr16	28936777	2.22045e-16	1.06315e-12	RABEP2	TSS1500	Island	-0.120993	Monkey
cg16067781	chr12	57039048	2.22045e-16	1.11983e-12	ATP5B;SNORD59A	Body;TSS200	Island	-0.50821	Monkey
cg01758588	chr16	5257240	2.22045e-16	1.17263e-12	NA	NA	OpenSea	0.498673	Human
cg12351290	chr15	23378814	8.88178e-16	1.2219e-12	HERC2P2	TSS1500	S_Shore	0.837564	Human
cg06233503	chr11	2812674	1.33227e-15	1.25161e-12	KCNQ1;KCNQ1	Body;Body	Island	-0.34159	Monkey
cg22201588	chr19	11533499	1.33227e-15	1.48797e-12	CCDC151	Body	Island	-0.486593	Monkey
cg24517609	chr3	156272814	4.44089e-16	1.5224e-12	SSR3	1stExon	Island	-0.237635	Monkey
cg10381071	chr15	70391035	4.44089e-16	1.62407e-12	TLE3;TLE3;TLE3	TSS1500;TSS1500;TSS1500	Island	-0.216009	Monkey
cg17317124	chr19	4792204	6.43929e-15	1.75104e-12	FEM1A	1stExon	Island	0.60642	Human
cg11260715	chr7	22602834	1.9984e-15	1.78107e-12	NA	NA	OpenSea	-0.330227	Monkey
cg01911395	chr8	55014377	1.77636e-15	1.81019e-12	LYPLA1	1stExon	Island	0.444164	Human
cg15716373	chr22	36655542	4.88498e-15	1.87523e-12	APOL1;APOL1;APOL1;APOL1	Body;Body;Body;Body	OpenSea	-0.386399	Monkey
cg08641963	chr20	44451973	2.22045e-15	1.90645e-12	TNNC2	3'UTR	N_Shore	-0.459049	Monkey
cg03503758	chr19	2614104	8.88178e-16	1.97319e-12	GNG7	5'UTR	Island	-0.330751	Monkey
cg17819635	chr1	67217673	2.66454e-15	2.08329e-12	TCTEX1D1	TSS1500	N_Shore	-0.340961	Monkey
cg23886515	chr2	10561359	6.66134e-16	2.15956e-12	HPCAL1;HPCAL1	Body;Body	S_Shore	0.509299	Human
cg06878771	chr20	54581276	6.66134e-16	2.19757e-12	CBLN4	TSS1500	S_Shore	-0.327461	Monkey
cg08378220	chr11	102678779	6.66134e-16	2.27139e-12	NA	NA	OpenSea	-0.464407	Monkey
cg09380636	chr19	4791861	3.33067e-15	2.34497e-12	FEM1A;FEM1A	1stExon;5'UTR	Island	0.295874	Human
cg19418648	chr5	176789979	8.88178e-16	2.42895e-12	RGS14	Body	Island	0.378973	Human
cg13580096	chr8	66546317	8.88178e-16	2.52684e-12	ARMC1;ARMC1	1stExon;5'UTR	Island	-0.282307	Monkey
cg15320998	chr7	148936039	1.9984e-15	2.57481e-12	ZNF212	TSS1500	N_Shore	-0.441797	Monkey
cg27470213	chr17	76967695	5.10703e-15	2.62554e-12	LGALS3BP	Body	OpenSea	-0.455922	Monkey
cg11827453	chr9	140917413	4.44089e-15	2.67508e-12	CACNA1B	Body	Island	-0.475972	Monkey
cg14194496	chr9	34809475	3.33067e-15	2.72707e-12	NA	NA	N_Shore	-0.49969	Monkey
cg01837016	chr6	32011633	1.55431e-15	2.77833e-12	TNXB;TNXB	Body;Body	OpenSea	0.569645	Human
cg15959262	chr8	102381107	7.10543e-15	2.88184e-12	NACAP1	TSS200	OpenSea	0.622229	Human
cg20430870	chr10	52487619	5.32907e-15	2.98788e-12	NA	NA	OpenSea	0.663702	Human
cg18814929	chr7	128171378	1.9984e-15	3.0416e-12	NA	NA	Island	0.253742	Human
cg00500705	chr12	114029659	5.77316e-15	3.09856e-12	NA	NA	Island	-0.301368	Monkey
cg25699073	chr6	29648381	2.26485e-14	3.15764e-12	NA	NA	OpenSea	0.612971	Human
cg19936585	chr2	139259770	1.33227e-15	3.21948e-12	SPOPL	5'UTR	Island	-0.365453	Monkey
cg05043627	chr14	100769643	1.77636e-15	3.54998e-12	SLC25A29	Body	N_Shelf	-0.431594	Monkey
cg21943416	chr4	143766916	2.22045e-15	3.75594e-12	INPP4B;INPP4B	5'UTR;5'UTR	N_Shore	-0.110638	Monkey
cg01200482	chr7	62514477	9.10383e-15	3.91183e-12	NA	NA	N_Shore	0.275526	Human
cg04752053	chr17	21744087	9.54792e-15	3.99312e-12	NA	NA	Island	0.545369	Human
cg13582542	chr2	132795405	1.9984e-15	4.07394e-12	NA	NA	Island	0.237763	Human
cg01836096	chr8	145578603	5.10703e-15	4.2388e-12	C8ORFK29	TSS200	S_Shore	0.380404	Human
cg16093951	chr13	111589153	1.04361e-14	4.32246e-12	NA	NA	OpenSea	0.347799	Human
cg02007235	chr6	30568139	2.22045e-15	4.40541e-12	NA	NA	OpenSea	0.239181	Human
cg23660064	chr1	223395288	8.65974e-15	4.48745e-12	SUSD4	3'UTR	OpenSea	0.382054	Human
cg20815539	chr1	45483851	2.22045e-15	4.56941e-12	ZSWIM5	3'UTR	OpenSea	-0.245914	Monkey
cg04421280	chr13	114898225	2.44249e-15	4.65933e-12	RASA3	TSS200	Island	-0.452049	Monkey
cg13064789	chr1	153762564	3.55271e-15	4.74779e-12	NA	NA	OpenSea	-0.397511	Monkey
cg08808811	chr3	184079573	3.33067e-15	4.83729e-12	CLCN2;CLCN2;CLCN2;CLCN2	TSS200;TSS200;TSS200;TSS200	Island	-0.426361	Monkey
cg11578784	chr10	105005750	5.55112e-15	5.01905e-12	LOC729020;LOC729020	5'UTR;1stExon	OpenSea	0.661746	Human
cg07563069	chr1	2522330	1.19904e-14	5.20316e-12	MMEL1;C1orf93	3'UTR;3'UTR	S_Shelf	0.283423	Human
cg27353891	chr17	75083910	5.55112e-15	5.38565e-12	SCARNA16;C17orf86	TSS1500;TSS1500	N_Shore	0.340445	Human
cg17342360	chr7	75795555	3.33067e-15	5.47665e-12	NA	NA	N_Shore	-0.336898	Monkey
cg04329429	chr2	9262862	3.10862e-15	5.56732e-12	NA	NA	OpenSea	0.834058	Human
cg14851194	chr13	66501111	3.33067e-15	5.77379e-12	NA	NA	OpenSea	-0.425767	Monkey
cg18022570	chr8	27950479	8.65974e-15	5.878e-12	ELP3	TSS200	Island	-0.299112	Monkey
cg16651780	chr16	81037892	1.08802e-14	6.20537e-12	C16orf61	5'UTR	N_Shelf	-0.399128	Monkey
cg26367031	chr3	178984747	1.5099e-14	6.31799e-12	KCNMB3;KCNMB3;KCNMB3;KCNMB3	5'UTR;5'UTR;1stExon;1stExon	OpenSea	0.458915	Human
cg10962261	chr2	217277064	1.42109e-14	6.43231e-12	SMARCAL1;SMARCAL1	TSS200;TSS1500	Island	-0.421341	Monkey
cg08832054	chr16	2944644	1.70974e-14	6.55542e-12	FLYWCH2;FLYWCH2;FLYWCH2	5'UTR;5'UTR;5'UTR	Island	0.703377	Human
cg18399703	chr11	118134846	6.03961e-14	6.93132e-12	MPZL2;MPZL2	1stExon;1stExon	OpenSea	-0.356271	Monkey
cg21925688	chr17	78607368	4.88498e-15	7.19848e-12	RPTOR;RPTOR	Body;Body	OpenSea	0.493538	Human
cg20226327	chr19	10602960	1.9762e-14	7.33666e-12	KEAP1;KEAP1	Body;Body	S_Shore	-0.325507	Monkey
cg09458820	chr11	64073710	2.02061e-14	7.61466e-12	ESRRA	5'UTR	Island	0.395701	Human
cg24894838	chr1	247267065	6.21725e-15	7.75698e-12	ZNF669;ZNF669	Body;Body	N_Shore	-0.414048	Monkey
cg08872924	chr10	27634719	6.88338e-15	7.90278e-12	NA	NA	OpenSea	-0.527345	Monkey
cg03215942	chr17	18585471	6.21725e-15	8.04751e-12	ZNF286B	5'UTR	Island	-0.234137	Monkey
cg06530991	chr1	202898906	5.77316e-15	8.19651e-12	NA	NA	S_Shelf	0.384167	Human
cg05808815	chr1	54666250	6.88338e-15	8.51566e-12	CYB5RL;MRPL37	TSS1500;1stExon	Island	0.362461	Human
cg19276318	chr12	56755499	8.88178e-15	8.68012e-12	APOF	Body	S_Shore	0.482686	Human
cg21141034	chr15	20101612	2.55351e-14	9.01536e-12	NA	NA	N_Shelf	-0.331865	Monkey
cg22809606	chr6	105384623	7.32747e-15	9.18389e-12	NA	NA	N_Shelf	0.563147	Human
cg00121148	chr3	113603874	2.68674e-14	9.36027e-12	GRAMD1C	Body	Island	0.639613	Human
cg16263367	chr19	53935096	2.66454e-14	9.53933e-12	ZNF761;LOC147804	TSS200;TSS200	Island	-0.196311	Monkey
cg24480765	chr11	50227079	9.01501e-14	9.71796e-12	NA	NA	Island	0.719998	Human
cg02687418	chr11	85393765	3.53051e-14	1.0112e-11	NA	NA	OpenSea	0.40758	Human
cg01641096	chr16	776918	7.90479e-14	1.07353e-11	HAGHL;HAGHL;CCDC78	TSS1500;TSS200;TSS1500	Island	-0.353047	Monkey
cg27573735	chr3	82857144	3.15303e-14	1.11514e-11	NA	NA	Island	0.84911	Human
cg05730368	chr6	42146052	3.35287e-14	1.13614e-11	GUCA1A	Body	Island	-0.538892	Monkey
cg14172283	chr9	37592468	1.68754e-14	1.15715e-11	TOMM5;TOMM5;TOMM5	1stExon;1stExon;1stExon	Island	-0.180274	Monkey
cg10015572	chr11	124071575	1.08802e-14	1.24515e-11	NA	NA	OpenSea	0.432438	Human
cg22021832	chr19	42944717	1.08802e-14	1.26851e-11	CXCL17	Body	OpenSea	-0.38764	Monkey
cg01570504	chr11	50220107	1.39666e-13	1.34275e-11	NA	NA	OpenSea	0.321762	Human
cg12442452	chr17	34842733	1.46549e-14	1.39649e-11	ZNHIT3	Body	Island	-0.416891	Monkey
cg24745738	chr13	78493958	1.56319e-13	1.42366e-11	EDNRB;EDNRB;EDNRB	TSS1500;5'UTR;TSS1500	S_Shore	-0.158622	Monkey
cg09202050	chr11	64863845	1.37668e-14	1.50508e-11	C11orf2	1stExon	Island	0.546454	Human
cg09248429	chr11	2011216	1.44329e-14	1.53289e-11	LOC100133545	TSS200	N_Shelf	0.306614	Human
cg07773593	chr19	45417793	1.84297e-14	1.58979e-11	APOC1	TSS200	OpenSea	-0.514031	Monkey
cg11685316	chr17	8702564	1.94955e-13	1.65168e-11	MFSD6L;MFSD6L	5'UTR;1stExon	Island	0.395234	Human
cg03638432	chr16	29711837	1.62093e-14	1.68364e-11	NA	NA	OpenSea	0.10235	Human
cg03256955	chr3	30649017	4.72955e-14	1.7484e-11	TGFBR2;TGFBR2	Body;Body	S_Shore	-0.28933	Monkey
cg04487205	chr17	36997563	5.9952e-14	1.78201e-11	C17orf98	1stExon	Island	-0.396558	Monkey
cg11124360	chr2	11750780	7.28306e-14	1.81782e-11	GREB1	Body	Island	0.831808	Human
cg07638935	chr10	102821427	1.82077e-14	1.8533e-11	KAZALD1;KAZALD1	1stExon;5'UTR	Island	-0.212956	Monkey
cg11974937	chr17	22052128	6.32827e-14	1.92343e-11	NA	NA	Island	0.325687	Human
cg05116424	chr1	27324982	2.42029e-14	1.96308e-11	TRNP1	3'UTR	S_Shelf	0.40424	Human
cg07025593	chr13	42613794	2.10942e-14	2.00337e-11	NA	NA	N_Shore	-0.289385	Monkey
cg24387126	chr8	11617293	8.4821e-14	2.04329e-11	GATA4	3'UTR	OpenSea	0.321598	Human
cg20920983	chr15	77224987	2.17604e-14	2.16522e-11	RCN2	Body	S_Shore	-0.259481	Monkey
cg18714086	chr12	112200694	2.26485e-14	2.20793e-11	NA	NA	N_Shelf	0.2451	Human
cg18768621	chr19	45409440	3.10862e-14	2.38496e-11	APOE	5'UTR	N_Shelf	-0.113358	Monkey
cg08405073	chr19	11456857	8.54872e-14	2.43056e-11	CCDC159;TMEM205;TMEM205;TMEM205;TMEM205;TMEM205;TMEM205	TSS1500;5'UTR;5'UTR;1stExon;1stExon;1stExon;5'UTR	Island	0.363099	Human
cg07890336	chr22	42486743	7.88258e-14	2.47852e-11	NDUFA6	1stExon	Island	-0.465739	Monkey
cg12223997	chr11	9159596	2.68674e-14	2.57613e-11	NA	NA	OpenSea	-0.338681	Monkey
cg16597412	chr2	3816949	3.5083e-14	2.67394e-11	NA	NA	OpenSea	0.394575	Human
cg15420395	chr17	58212421	2.79776e-14	2.72406e-11	NA	NA	N_Shore	-0.499536	Monkey
cg20762182	chr15	69727293	2.93099e-14	2.77624e-11	KIF23;KIF23	Body;Body	OpenSea	0.455574	Human
cg08265282	chr7	4825202	3.15303e-14	2.82881e-11	KIAA0415	Body	Island	0.309732	Human
cg12515684	chr10	8203261	3.81917e-14	2.88123e-11	NA	NA	OpenSea	0.365281	Human
cg14087061	chr9	19102686	1.06137e-13	2.93468e-11	HAUS6;HAUS6	1stExon;5'UTR	Island	0.460107	Human
cg20945463	chr14	50517082	7.52731e-14	3.10937e-11	NA	NA	OpenSea	0.68171	Human
cg10213633	chr16	30683782	4.04121e-14	3.30463e-11	NA	NA	OpenSea	0.408022	Human
cg21699035	chr6	111926911	6.22169e-13	3.44238e-11	TRAF3IP2;TRAF3IP2;TRAF3IP2	Body;5'UTR;5'UTR	OpenSea	-0.238141	Monkey
cg01089751	chr22	39378425	4.41869e-14	3.51226e-11	APOBEC3B;APOBEC3B	1stExon;5'UTR	OpenSea	-0.397188	Monkey
cg17366410	chr17	79168621	4.61853e-14	3.58172e-11	AZI1;AZI1	Body;Body	S_Shelf	0.529222	Human
cg01048962	chr19	21646470	1.64091e-13	3.65335e-11	NA	NA	Island	-0.65391	Monkey
cg23463700	chr6	32153540	4.50751e-14	3.79486e-11	PBX2	3'UTR	OpenSea	0.201675	Human
cg27568360	chr10	531320	1.48992e-13	3.86504e-11	DIP2C	Body	S_Shore	-0.277916	Monkey
cg18279337	chr15	52588166	4.24105e-14	3.93493e-11	MYO5C	TSS200	Island	0.0787368	Human
cg19496566	chr19	48249018	1.87184e-13	4.00431e-11	GLTSCR2	1stExon	Island	0.508647	Human
cg27160952	chr21	44089142	4.37428e-14	4.07585e-11	PDE9A;PDE9A;PDE9A;PDE9A;PDE9A;PDE9A;PDE9A;PDE9A;PDE9A;PDE9A;PDE9A;PDE9A;PDE9A;PDE9A;PDE9A;PDE9A;PDE9A;PDE9A;PDE9A;PDE9A	Body;Body;5'UTR;Body;Body;Body;5'UTR;5'UTR;Body;Body;5'UTR;5'UTR;5'UTR;Body;5'UTR;Body;Body;Body;Body;Body	S_Shore	0.447088	Human
cg14982585	chr21	15311594	1.59872e-13	4.14934e-11	NA	NA	S_Shore	0.379814	Human
cg01361021	chr2	72079609	1.65645e-13	4.29869e-11	NA	NA	Island	-0.299696	Monkey
cg08128577	chr16	27413459	1.66978e-13	4.37428e-11	IL21R;IL21R	TSS1500;TSS1500	OpenSea	-0.358739	Monkey
cg01621764	chr19	8809175	2.28706e-13	4.44986e-11	ACTL9	TSS200	S_Shore	-0.422561	Monkey
cg25658983	chr13	46426026	7.9714e-13	4.52972e-11	SIAH3	TSS200	OpenSea	0.152558	Human
cg26097381	chr6	31779598	4.92939e-14	4.60944e-11	HSPA1L	Body	N_Shelf	-0.330404	Monkey
cg03422944	chr10	105344723	1.81632e-13	4.76993e-11	NEURL	Body	Island	0.318409	Human
cg23081604	chr12	130824224	8.93285e-13	4.85152e-11	PIWIL1	5'UTR	S_Shore	-0.376652	Monkey
cg26300857	chr1	6142719	5.41789e-14	4.93326e-11	KCNAB2;KCNAB2	Body;Body	OpenSea	0.350704	Human
cg19570775	chr4	57458863	2.01394e-13	5.10291e-11	NA	NA	Island	0.40789	Human
cg14036097	chr4	190862158	1.50768e-13	5.27755e-11	FRG1;FRG1	1stExon;5'UTR	Island	0.434036	Human
cg25280791	chr19	22320869	9.85878e-14	5.36788e-11	NA	NA	Island	0.381961	Human
cg24229086	chr7	130794704	6.88338e-14	5.45993e-11	MKLN1;FLJ43663	TSS200;TSS1500	Island	-0.265772	Monkey
cg24993400	chr22	50645200	2.25375e-13	5.55212e-11	SELO	Body	S_Shore	-0.391192	Monkey
cg11250081	chr21	46126104	2.23599e-13	5.64652e-11	C21orf29	Body	N_Shore	-0.459617	Monkey
cg03549227	chr10	2964793	4.99822e-13	5.74152e-11	NA	NA	OpenSea	0.533526	Human
cg15742840	chr17	21935133	2.55351e-13	5.93853e-11	NA	NA	S_Shore	0.461725	Human
cg00093095	chr17	76481380	7.23199e-13	6.14035e-11	DNAH17	Body	OpenSea	-0.385988	Monkey
cg25622154	chr1	228657536	3.95683e-13	6.78476e-11	NA	NA	Island	-0.451073	Monkey
cg05845376	chr5	140683632	1.48237e-12	6.89809e-11	SLC25A2	TSS200	Island	-0.545286	Monkey
cg18004756	chr8	102504482	3.18856e-13	7.01745e-11	GRHL2	TSS200	Island	-0.308255	Monkey
cg03970088	chr16	89884037	3.05533e-13	7.13625e-11	FANCA;FANCA	TSS1500;TSS1500	S_Shore	0.604391	Human
cg24905370	chr5	74063138	2.78666e-13	7.25565e-11	NSA2;NSA2;GFM2;GFM2;GFM2	5'UTR;1stExon;TSS200;TSS200;TSS200	Island	-0.405379	Monkey
cg04495336	chr8	2419119	3.4861e-13	7.38114e-11	NA	NA	Island	-0.517365	Monkey
cg01774111	chr1	213165579	7.91367e-13	7.51157e-11	ANGEL2	3'UTR	OpenSea	0.266385	Human
cg13780303	chr22	39078941	9.74776e-14	7.64113e-11	TOMM22	Body	S_Shore	0.510445	Human
cg02303701	chr6	3160584	4.34319e-13	7.77333e-11	NA	NA	N_Shelf	0.365344	Human
cg04395498	chr7	2017437	9.41469e-14	7.90525e-11	MAD1L1;MAD1L1;MAD1L1	Body;Body;Body	N_Shelf	0.487771	Human
cg17028450	chr11	23752469	9.70335e-14	8.16897e-11	NA	NA	S_Shore	0.658806	Human
cg04595653	chr16	48278202	1.16573e-13	8.3015e-11	LONP2	TSS200	Island	-0.42783	Monkey
cg11786193	chr5	4512242	9.9476e-14	8.4345e-11	NA	NA	OpenSea	0.19996	Human
cg14029663	chr14	50582909	9.61453e-14	8.56941e-11	C14orf138;C14orf138	Body;Body	N_Shore	0.174669	Human
cg17309610	chr11	94800661	3.73035e-13	8.70503e-11	SFRS2B	1stExon	Island	0.420314	Human
cg03573824	chr2	175547126	1.00808e-13	8.97796e-11	WIPF1	5'UTR	Island	0.0817071	Human
cg26427818	chr11	15093613	4.28324e-13	9.26487e-11	NA	NA	N_Shore	0.803538	Human
cg16269010	chr13	24475786	1.05027e-13	9.40804e-11	NA	NA	N_Shore	-0.30176	Monkey
cg19962052	chr2	241182704	1.09246e-13	9.55777e-11	NA	NA	N_Shelf	0.370837	Human
cg22131799	chr6	32939812	4.51195e-13	9.70916e-11	BRD2;BRD2	5'UTR;5'UTR	Island	-0.321101	Monkey
cg06356912	chr3	38035642	2.09455e-12	1.02128e-10	VILL	Body	N_Shore	-0.513611	Monkey
cg16309606	chrX	138529300	1.65645e-13	1.03856e-10	SRD5A1P1	Body	Island	0.585532	Human
cg12750103	chr1	2559320	7.03215e-13	1.0734e-10	MMEL1	Body	N_Shore	-0.278909	Monkey
cg00631329	chr6	26305371	7.13651e-13	1.10966e-10	NA	NA	OpenSea	-0.386293	Monkey
cg00091760	chr10	124131072	1.50546e-13	1.12806e-10	NA	NA	N_Shelf	-0.366689	Monkey
cg04678230	chr6	33283189	2.93876e-12	1.14643e-10	ZBTB22;TAPBP;TAPBP;TAPBP;ZBTB22	Body;TSS1500;TSS1500;TSS1500;Body	Island	0.435028	Human
cg23040554	chr20	29554089	1.46994e-13	1.16567e-10	NA	NA	S_Shelf	-0.325453	Monkey
cg07245980	chr10	52390973	6.28164e-13	1.18482e-10	NA	NA	OpenSea	0.536933	Human
cg24644026	chr8	60589828	4.02345e-13	1.22387e-10	NA	NA	OpenSea	0.522893	Human
cg23491743	chr2	241989271	1.74083e-13	1.26412e-10	SNED1	Body	Island	0.25309	Human
cg10575842	chr19	41430077	3.21076e-13	1.2844e-10	CYP2B7P1	TSS200	OpenSea	0.17843	Human
cg14999031	chr7	127792057	2.50022e-13	1.32862e-10	NA	NA	OpenSea	0.443461	Human
cg04284814	chr5	141016114	9.21929e-13	1.37539e-10	HDAC3;RELL2;RELL2	Body;TSS1500;TSS1500	N_Shore	-0.388737	Monkey
cg13975336	chr16	67204216	2.36211e-12	1.42295e-10	NA	NA	Island	0.1511	Human
cg06710259	chr5	55775841	6.40155e-13	1.44745e-10	NA	NA	N_Shore	-0.365246	Monkey
cg08880849	chr17	40274728	1.02007e-12	1.47284e-10	HSPB9;KAT2A	TSS200;TSS1500	Island	-0.342817	Monkey
cg09071762	chr6	74064149	3.57936e-12	1.4982e-10	DPPA5	TSS200	Island	0.301073	Human
cg04171117	chr15	93652578	1.55165e-12	1.52498e-10	NA	NA	N_Shore	0.363418	Human
cg03921860	chr4	57458733	1.09357e-12	1.55197e-10	NA	NA	Island	0.585671	Human
cg23064501	chr12	42680748	1.04228e-12	1.60572e-10	NA	NA	Island	0.459734	Human
cg15962031	chr1	246363574	8.44214e-13	1.65904e-10	SMYD3;SMYD3	Body;Body	OpenSea	-0.38269	Monkey
cg11201539	chr14	23707002	9.32143e-13	1.71231e-10	NA	NA	OpenSea	-0.526954	Monkey
cg06377716	chr16	4311936	1.56097e-12	1.73932e-10	TFAP4	Body	Island	0.505463	Human
cg15170715	chr2	27308877	2.33369e-13	1.76639e-10	EMILIN1;KHK;KHK	Body;TSS1500;TSS1500	Island	-0.17912	Monkey
cg08492178	chr8	12429581	1.21103e-12	1.79433e-10	NA	NA	OpenSea	0.470995	Human
cg23609466	chr7	150783413	2.78444e-13	1.91577e-10	AGAP3;AGAP3	TSS1500;TSS1500	N_Shore	-0.256153	Monkey
cg05821046	chr1	54304846	7.70717e-13	2.0088e-10	TMEM48;TMEM48;TMEM48	TSS1500;TSS1500;TSS1500	S_Shore	-0.370979	Monkey
cg06039417	chr16	69146774	2.83107e-13	2.0706e-10	HAS3;HAS3	Body;Body	S_Shelf	-0.352194	Monkey
cg06192381	chr3	50305066	1.4202e-12	2.10185e-10	SEMA3B;SEMA3B;SEMA3B;SEMA3B	1stExon;5'UTR;5'UTR;1stExon	OpenSea	-0.169541	Monkey
cg07354728	chr11	537717	4.51461e-12	2.16454e-10	LRRC56	5'UTR	Island	-0.23231	Monkey
cg18091469	chr2	8724060	4.17222e-13	2.26367e-10	NA	NA	Island	-0.56739	Monkey
cg03438417	chr3	126007325	5.74207e-12	2.29714e-10	NA	NA	Island	-0.335431	Monkey
cg24913868	chr10	101296069	3.40461e-12	2.33058e-10	NKX2-3	3'UTR	Island	-0.310551	Monkey
cg01665846	chr22	40742083	3.28404e-13	2.36444e-10	ADSL;ADSL	TSS1500;TSS1500	N_Shore	-0.664091	Monkey
cg06381661	chr10	91461385	3.32623e-13	2.39835e-10	KIF20B;KIF20B	1stExon;5'UTR	Island	-0.330161	Monkey
cg21914477	chr6	5067092	1.05005e-12	2.46673e-10	NA	NA	OpenSea	0.532896	Human
cg07783800	chr1	235803662	1.1755e-12	2.50089e-10	GNG4;GNG4;GNG4	5'UTR;5'UTR;5'UTR	N_Shore	0.233893	Human
cg07796220	chr17	8702369	1.74838e-12	2.53545e-10	MFSD6L	1stExon	Island	0.255523	Human
cg13482309	chr9	125391138	6.24434e-12	2.57027e-10	OR1B1	1stExon	OpenSea	0.507815	Human
cg04139749	chr14	77786727	4.23661e-13	2.60563e-10	GSTZ1;GSTZ1;POMT2;GSTZ1	TSS1500;TSS1500;Body;TSS1500	Island	-0.402246	Monkey
cg18432414	chr17	8702486	6.87517e-12	2.6415e-10	MFSD6L;MFSD6L	5'UTR;1stExon	Island	0.4571	Human
cg19105595	chr2	66017147	5.63105e-13	2.67735e-10	NA	NA	OpenSea	0.269728	Human
cg04371126	chr16	58079176	4.23217e-13	2.82216e-10	MMP15	Body	Island	0.249276	Human
cg24655865	chrX	53560148	3.87024e-13	2.85927e-10	HUWE1	3'UTR	OpenSea	0.499268	Human
cg07706362	chr19	23578365	2.06946e-12	2.89798e-10	ZNF91	TSS200	OpenSea	-0.184054	Monkey
cg03054277	chr1	228400217	2.2522e-12	2.97879e-10	OBSCN;OBSCN	Body;Body	Island	0.257153	Human
cg06372249	chr4	515734	1.51146e-12	3.02188e-10	PIGG;PIGG	Body;Body	OpenSea	0.355703	Human
cg07754407	chr19	1026649	1.7133e-12	3.1111e-10	CNN2;CNN2;CNN2;CNN2	1stExon;5'UTR;1stExon;5'UTR	Island	-0.316184	Monkey
cg04805181	chr15	66914759	6.56364e-13	3.15655e-10	NA	NA	Island	-0.336819	Monkey
cg11844970	chr7	100492186	1.73195e-12	3.20212e-10	ACHE;ACHE	5'UTR;5'UTR	N_Shore	-0.336732	Monkey
cg03103218	chr11	63828672	4.50906e-12	3.24861e-10	MACROD1	Body	OpenSea	-0.331809	Monkey
cg07245868	chr6	33283055	9.36873e-12	3.29571e-10	ZBTB22;TAPBP;TAPBP;TAPBP;ZBTB22	Body;TSS1500;TSS1500;TSS1500;Body	Island	0.292426	Human
cg27477025	chr7	9765726	1.12776e-12	3.34412e-10	NA	NA	Island	0.545989	Human
cg13245440	chr1	19990624	1.68532e-12	3.3923e-10	HTR6	TSS1500	N_Shore	0.298547	Human
cg17379860	chr11	61159602	2.17337e-12	3.4407e-10	TMEM216	TSS1500	N_Shore	0.512765	Human
cg27328431	chr21	45789178	2.79154e-12	3.48899e-10	TRPM2	Body	Island	-0.448803	Monkey
cg09287629	chr2	203036208	6.04183e-13	3.58793e-10	NA	NA	Island	0.131376	Human
cg05899741	chr4	43901084	3.52385e-12	3.6383e-10	NA	NA	OpenSea	0.336277	Human
cg23313274	chr17	31268322	6.06626e-13	3.68913e-10	TMEM98;TMEM98	3'UTR;3'UTR	OpenSea	-0.276807	Monkey
cg02617560	chr8	32785757	6.91225e-13	3.84936e-10	NA	NA	OpenSea	-0.314243	Monkey
cg07649992	chr16	76269409	2.84262e-12	3.90393e-10	NA	NA	S_Shore	0.392546	Human
cg02341480	chr1	235267474	2.15028e-12	4.01386e-10	NA	NA	N_Shore	-0.501554	Monkey
cg26064535	chr1	29138043	1.39555e-12	4.12947e-10	OPRD1	TSS1500	N_Shore	0.355475	Human
cg09150152	chr4	106422174	3.41416e-12	4.18732e-10	NA	NA	OpenSea	0.26655	Human
cg03705718	chr2	230933322	2.41807e-12	4.24511e-10	SLC16A14;SLC16A14	1stExon;5'UTR	Island	0.34262	Human
cg07144713	chr16	85009145	1.35536e-12	4.54649e-10	ZDHHC7;ZDHHC7	3'UTR;3'UTR	OpenSea	0.221697	Human
cg04840702	chr4	174422626	8.2867e-13	4.66877e-10	NA	NA	S_Shore	-0.446667	Monkey
cg23060926	chr15	90809591	1.3709e-11	4.85613e-10	NGRN;NGRN	Body;Body	S_Shore	-0.236728	Monkey
cg26977737	chr21	22175522	9.77662e-13	5.04603e-10	C21orf131	TSS200	OpenSea	-0.256945	Monkey
cg13139730	chr1	161576322	3.88867e-12	5.11011e-10	HSPA7	Body	Island	0.317716	Human
cg14771233	chr10	42737582	4.25082e-12	5.17586e-10	NA	NA	Island	0.578654	Human
cg20558112	chr13	45968589	1.73728e-12	5.30893e-10	SLC25A30	3'UTR	S_Shelf	-0.39911	Monkey
cg07112337	chr16	57917946	3.98859e-12	5.37733e-10	CNGB1	3'UTR	Island	-0.443656	Monkey
cg17352157	chr19	54024435	4.3674e-12	5.58417e-10	ZNF331;ZNF331	1stExon;5'UTR	Island	-0.579396	Monkey
cg03234405	chr4	25680103	2.50888e-12	5.72374e-10	SLC34A2	3'UTR	S_Shore	0.514849	Human
cg19764006	chr4	184961374	1.08735e-12	5.79431e-10	NA	NA	OpenSea	-0.485636	Monkey
cg01807946	chr17	80205481	1.57363e-12	5.94311e-10	CSNK1D;CSNK1D	Body;Body	N_Shore	-0.338202	Monkey
cg19389293	chr18	13641872	1.5965e-12	6.09884e-10	C18orf1;C18orf1;C18orf1;C18orf1;C18orf1;C18orf1	Body;Body;Body;Body;Body;Body	Island	0.488602	Human
cg25064395	chr4	55143557	1.24611e-12	6.25478e-10	PDGFRA	Body	OpenSea	-0.277154	Monkey
cg01687037	chr14	102785983	3.75633e-12	6.33408e-10	ZNF839	TSS200	Island	-0.29757	Monkey
cg12606682	chr11	62190604	5.13678e-12	6.41404e-10	SCGB1A1	3'UTR	OpenSea	0.474067	Human
cg24269276	chr17	56084441	1.30207e-12	6.49426e-10	SFRS1;SFRS1	1stExon;1stExon	Island	-0.297114	Monkey
cg00050590	chr18	61637441	1.42797e-12	6.65993e-10	SERPINB8;SERPINB8;SERPINB8	5'UTR;5'UTR;5'UTR	Island	-0.352193	Monkey
cg25966705	chr8	63160282	1.86204e-11	6.83059e-10	NKAIN3	TSS1500	N_Shore	-0.272456	Monkey
cg00292851	chr21	44300012	1.57097e-12	7.00703e-10	WDR4;WDR4	TSS1500;TSS1500	S_Shore	-0.281711	Monkey
cg06311795	chr12	130818957	5.8662e-12	7.09695e-10	NA	NA	N_Shelf	0.310345	Human
cg26302178	chr6	29794843	2.70162e-12	7.18731e-10	HLA-G	5'UTR	N_Shore	0.437719	Human
cg05231888	chr5	131630754	2.99782e-12	7.27788e-10	SLC22A4	Body	Island	-0.22552	Monkey
cg07595841	chr1	144533778	1.69931e-12	7.3682e-10	NA	NA	Island	0.283854	Human
cg11002923	chr3	49237327	5.1148e-12	7.45829e-10	CCDC36;CCDC36	5'UTR;5'UTR	Island	0.504122	Human
cg01876338	chr2	54087008	2.30158e-11	7.54887e-10	GPR75;LOC100302652;GPR75	5'UTR;1stExon;1stExon	Island	0.26498	Human
cg03306024	chr9	126784855	2.17271e-12	7.64012e-10	LHX2	Body	N_Shore	-0.275175	Monkey
cg12915878	chr2	109557137	1.7899e-12	7.83053e-10	EDAR	5'UTR	N_Shore	0.500936	Human
cg04726200	chr11	2930485	2.28639e-12	7.92526e-10	SLC22A18;SLC22A18	Body;Body	Island	-0.417048	Monkey
cg21417030	chr8	71447972	1.75349e-12	8.21398e-10	NA	NA	OpenSea	0.433111	Human
cg03736928	chr16	75529197	1.78368e-12	8.50642e-10	CHST6	TSS1500	Island	0.411375	Human
cg00770134	chr10	127584316	2.61053e-11	8.6052e-10	FANK1	TSS1500	Island	0.222104	Human
cg18110359	chr2	45179970	6.40621e-12	8.70355e-10	NA	NA	Island	-0.212456	Monkey
cg10105244	chr21	15051848	3.29536e-12	8.90147e-10	NA	NA	N_Shore	-0.267055	Monkey
cg24669602	chr7	77426814	1.85141e-12	9.00083e-10	PHTF2;PHTF2;TMEM60	TSS1500;TSS1500;5'UTR	N_Shore	-0.293223	Monkey
cg07520860	chrX	73022045	1.94555e-12	9.40451e-10	TSIX	Body	OpenSea	0.426095	Human
cg06097320	chr16	3070245	4.74043e-12	9.5068e-10	TNFRSF12A	TSS200	Island	-0.202048	Monkey
cg14517917	chr4	6642795	2.18869e-12	9.73434e-10	MRFAP1	1stExon	Island	-0.228413	Monkey
cg08508724	chr6	30122045	2.22089e-12	1.00782e-09	TRIM10;TRIM10	Body;Body	OpenSea	0.584297	Human
cg03254465	chr1	3240227	2.24487e-12	1.01935e-09	PRDM16;PRDM16	Body;Body	Island	-0.342303	Monkey
cg10828910	chr2	63850056	3.40032e-11	1.03108e-09	LOC388955	Body	Island	0.397642	Human
cg19781863	chr12	62918364	7.28462e-12	1.07948e-09	MON2	Body	OpenSea	0.353527	Human
cg15262515	chr18	12407139	2.42451e-12	1.09169e-09	SLMO1;SLMO1	TSS1500;TSS1500	N_Shore	0.471039	Human
cg13986249	chr9	37903631	2.86948e-12	1.11715e-09	MCART1;MCART1;MCART1	5'UTR;Body;Body	Island	-0.186585	Monkey
cg13955931	chr2	92162790	1.53721e-11	1.14343e-09	NA	NA	Island	0.365494	Human
cg12136088	chr7	97501908	8.52718e-12	1.16973e-09	ASNS;ASNS;ASNS	TSS200;TSS200;TSS1500	Island	-0.214118	Monkey
cg09251914	chr16	85364534	2.79421e-12	1.19701e-09	NA	NA	S_Shore	-0.363041	Monkey
cg05633190	chr21	35986746	3.41593e-12	1.23969e-09	RCAN1;RCAN1	Body;TSS200	Island	-0.212928	Monkey
cg19598605	chr2	70056955	3.53118e-12	1.25422e-09	GMCL1;GMCL1	1stExon;5'UTR	Island	0.504092	Human
cg21373616	chr13	68489823	6.92468e-12	1.29782e-09	NA	NA	OpenSea	0.390967	Human
cg24025550	chr15	59157523	1.08218e-11	1.31228e-09	NA	NA	Island	-0.496985	Monkey
cg20464405	chr19	4785480	3.03957e-12	1.34124e-09	NA	NA	Island	0.0973965	Human
cg04432606	chr2	179315409	3.5596e-12	1.35636e-09	PRKRA;PRKRA;PRKRA;MIR548N;PRKRA;DFNB59	Body;TSS200;1stExon;Body;5'UTR;TSS1500	Island	-0.147672	Monkey
cg21032008	chr3	7724717	3.30025e-12	1.37211e-09	GRM7;GRM7	Body;Body	OpenSea	-0.313932	Monkey
cg02531516	chr1	84326624	5.25184e-11	1.38793e-09	NA	NA	Island	-0.427874	Monkey
cg16145216	chr1	42385662	6.46927e-12	1.40375e-09	HIVEP3;HIVEP3	TSS1500;TSS1500	S_Shore	0.402523	Human
cg14803765	chr7	28450687	4.51792e-11	1.41971e-09	CREB5;CREB5	TSS1500;5'UTR	S_Shore	-0.146274	Monkey
cg23429036	chr2	215369157	3.39662e-12	1.43574e-09	VWC2L	Body	OpenSea	0.264677	Human
cg25639415	chr8	102504621	1.26013e-11	1.45188e-09	GRHL2	TSS200	Island	-0.306533	Monkey
cg00738113	chr16	70207722	1.25093e-11	1.48411e-09	CLEC18C	TSS1500	OpenSea	-0.332626	Monkey
cg00356875	chr2	30415987	3.63309e-12	1.51712e-09	NA	NA	OpenSea	0.417102	Human
cg19436929	chr3	149703360	3.56604e-12	1.55008e-09	NA	NA	S_Shelf	0.575194	Human
cg12257692	chr3	49977190	4.16311e-12	1.56653e-09	RBM6;RBM6	TSS1500;TSS1500	N_Shore	0.574656	Human
cg07478245	chr16	84065247	8.35954e-12	1.58306e-09	SLC38A8	Body	OpenSea	0.448258	Human
cg17533960	chr13	51826043	1.27673e-11	1.59963e-09	FAM124A	Body	Island	0.320054	Human
cg12169661	chr7	73183394	4.37939e-12	1.6163e-09	CLDN3;CLDN3	3'UTR;1stExon	Island	0.392282	Human
cg02197938	chr17	65363257	3.8296e-12	1.63329e-09	PSMD12;PSMD12	TSS1500;TSS1500	S_Shore	-0.378291	Monkey
cg26021246	chr11	130029615	3.91842e-12	1.66889e-09	ST14	TSS200	N_Shore	0.260796	Human
cg07376219	chr1	111022831	5.50471e-12	1.68673e-09	CYMP	TSS1500	OpenSea	0.246515	Human
cg08260959	chr6	26240920	9.3594e-12	1.70499e-09	HIST1H4F	1stExon	Island	-0.497989	Monkey
cg25488749	chr21	11106719	4.13691e-12	1.72378e-09	NA	NA	Island	0.507109	Human
cg00273359	chr7	3019314	1.52354e-11	1.74269e-09	CARD11	5'UTR	OpenSea	-0.401071	Monkey
cg24986469	chr14	103374848	4.27547e-12	1.76199e-09	NA	NA	S_Shore	0.284029	Human
cg01856970	chr4	142557562	7.21614e-11	1.80122e-09	IL15;IL15	TSS200;TSS200	Island	-0.21486	Monkey
cg09126870	chr12	108297444	4.62452e-12	1.8211e-09	NA	NA	Island	-0.446675	Monkey
cg13721881	chr9	140916980	4.54243e-11	1.84101e-09	CACNA1B	Body	N_Shore	-0.484021	Monkey
cg18391758	chr16	10274963	4.53282e-12	1.88114e-09	GRIN2A;GRIN2A;GRIN2A	5'UTR;5'UTR;5'UTR	Island	0.105705	Human
cg23217575	chr1	207597138	7.85083e-12	1.90155e-09	NA	NA	OpenSea	-0.385544	Monkey
cg18046054	chr2	92280662	2.56009e-11	1.92194e-09	NA	NA	OpenSea	0.314961	Human
cg25792521	chr11	67275614	5.39924e-12	2.02538e-09	CDK2AP2;CDK2AP2	1stExon;5'UTR	Island	0.443232	Human
cg03517073	chr2	239957283	4.78662e-12	2.0462e-09	NA	NA	OpenSea	-0.465223	Monkey
cg02846841	chr6	28945341	7.81546e-11	2.06761e-09	NA	NA	OpenSea	0.123749	Human
cg16914370	chr20	42788699	8.43974e-11	2.11098e-09	JPH2	Body	Island	0.469894	Human
cg26038700	chr14	74225349	5.26179e-12	2.13279e-09	C14orf43;C14orf43	5'UTR;5'UTR	N_Shore	-0.136279	Monkey
cg09059267	chr2	220223082	9.11582e-12	2.20252e-09	NA	NA	Island	-0.403687	Monkey
cg11484115	chr5	179335704	6.56231e-12	2.29889e-09	TBC1D9B;TBC1D9B	TSS1500;TSS1500	S_Shore	-0.426433	Monkey
cg05443740	chr2	95963057	5.79092e-12	2.3239e-09	KCNIP3	TSS200	OpenSea	0.0937654	Human
cg02649248	chr10	134914613	6.08602e-12	2.39924e-09	GPR123	Body	S_Shore	-0.24524	Monkey
cg13493091	chr6	28954762	6.44582e-11	2.42464e-09	NA	NA	N_Shore	0.528837	Human
cg07908237	chr1	84326226	1.06038e-10	2.47594e-09	NA	NA	N_Shore	-0.471879	Monkey
cg06489569	chr16	87589319	6.53544e-12	2.53124e-09	NA	NA	OpenSea	0.194751	Human
cg02350974	chr17	22016819	2.70961e-11	2.55945e-09	NA	NA	Island	0.564969	Human
cg08160477	chr6	31498203	7.06679e-12	2.58831e-09	BAT1;BAT1	3'UTR;3'UTR	OpenSea	0.477608	Human
cg17286244	chr15	69222592	2.78e-11	2.7066e-09	MIR548H4;SPESP1;NOX5	Body;TSS1500;TSS1500	Island	0.512958	Human
cg12526807	chr5	177548050	9.82558e-11	2.73635e-09	N4BP3	Body	OpenSea	-0.449419	Monkey
cg24536529	chr16	67683016	1.24202e-10	2.76627e-09	RLTPR	Body	Island	-0.325806	Monkey
cg08545129	chr7	117854304	2.41114e-11	2.79633e-09	NA	NA	Island	-0.64149	Monkey
cg01858394	chr20	1277043	7.32747e-12	2.82629e-09	SNPH	Body	Island	0.460794	Human
cg18029119	chr11	116596621	2.43048e-11	2.85645e-09	NA	NA	OpenSea	-0.175025	Monkey
cg22207479	chr18	43195041	8.75389e-12	2.97849e-09	SLC14A2;SLC14A2	5'UTR;1stExon	OpenSea	0.339687	Human
cg21787521	chr8	145854395	1.49225e-11	3.07198e-09	NA	NA	S_Shelf	0.446004	Human
cg13721989	chr9	130689253	3.23963e-11	3.19937e-09	PIP5KL1;PIP5KL1	Body;Body	N_Shore	-0.394278	Monkey
cg14507088	chr9	130690399	1.44271e-10	3.23241e-09	PIP5KL1;PIP5KL1	Body;TSS1500	S_Shore	-0.262564	Monkey
cg16990557	chr6	17725431	1.13622e-11	3.30046e-09	NA	NA	OpenSea	-0.375908	Monkey
cg25331073	chr19	12868938	3.54139e-11	3.405e-09	BEST2	3'UTR	S_Shore	-0.303236	Monkey
cg06968912	chr17	40573643	6.84985e-11	3.51322e-09	PTRF	Body	N_Shore	0.223734	Human
cg13175532	chr10	127584967	1.24359e-10	3.55043e-09	FANK1	TSS200	Island	0.550947	Human
cg03423968	chr10	124914448	1.03457e-11	3.70527e-09	BUB3;BUB3	Body;Body	Island	-0.417873	Monkey
cg06873352	chr17	61820015	8.54352e-11	3.74497e-09	STRADA;STRADA;STRADA;STRADA;STRADA;STRADA	TSS1500;TSS1500;TSS1500;TSS1500;TSS1500;TSS1500	S_Shore	-0.413348	Monkey
cg15660293	chr17	41797862	2.39302e-11	3.78492e-09	NA	NA	Island	-0.377507	Monkey
cg12444861	chr6	144386275	1.84138e-10	3.82545e-09	PLAGL1;PLAGL1	TSS1500;TSS1500	S_Shore	-0.272544	Monkey
cg08462030	chr6	167033966	1.42226e-11	3.90657e-09	RPS6KA2;RPS6KA2	Body;Body	S_Shore	-0.362685	Monkey
cg23703062	chr18	14748198	1.79408e-10	3.94735e-09	ANKRD30B	TSS200	Island	-0.313527	Monkey
cg07588614	chr3	113604183	4.7224e-11	3.99023e-09	GRAMD1C	Body	Island	0.544805	Human
cg09508289	chr6	3978604	1.11684e-11	4.11956e-09	NA	NA	OpenSea	-0.302825	Monkey
cg18851673	chr10	30982471	5.00437e-11	4.16376e-09	NA	NA	OpenSea	0.332618	Human
cg01742905	chr11	88071023	1.14841e-11	4.20822e-09	CTSC;CTSC;CTSC	TSS200;TSS200;TSS200	Island	-0.284487	Monkey
cg12743621	chr1	20988763	3.75382e-11	4.253e-09	DDOST	TSS1500	S_Shore	0.424546	Human
cg16546442	chr4	111539907	1.19185e-11	4.3449e-09	PITX2;PITX2;PITX2	Body;Body;Body	Island	0.0555493	Human
cg07457402	chr2	179279443	1.23734e-11	4.48303e-09	MIR548N	Body	S_Shore	-0.514936	Monkey
cg13434308	chr12	29936486	1.24516e-11	4.53014e-09	TMTC1	5'UTR	Island	-0.342279	Monkey
cg17827470	chr10	22730195	1.23925e-11	4.57717e-09	NA	NA	S_Shelf	0.310187	Human
cg08128826	chr1	197898217	5.46858e-11	4.62404e-09	LHX9;LHX9	Body;Body	OpenSea	-0.479342	Monkey
cg21765441	chr6	31924492	2.09062e-11	4.67108e-09	RDBP	Body	N_Shore	0.507315	Human
cg02799582	chr2	121984519	1.27869e-11	4.71834e-09	TFCP2L1	Body	S_Shore	0.309688	Human
cg25662414	chr7	57486704	5.37093e-11	4.7656e-09	NA	NA	S_Shore	0.513929	Human
cg17598334	chr2	33700917	7.95677e-11	4.91294e-09	RASGRP3;RASGRP3	5'UTR;TSS1500	OpenSea	-0.178469	Monkey
cg17001765	chr1	249212500	1.36886e-11	4.96289e-09	PGBD2;PGBD2	Body;Body	OpenSea	-0.473592	Monkey
cg13676787	chr1	179051132	1.36173e-11	5.0129e-09	TOR3A;TOR3A	1stExon;5'UTR	Island	-0.410253	Monkey
cg26347197	chr1	84326669	6.65319e-11	5.06452e-09	NA	NA	Island	-0.519768	Monkey
cg00667751	chr6	28956320	1.7016e-10	5.11629e-09	NA	NA	Island	0.165663	Human
cg08252325	chr2	71098940	2.95557e-11	5.16818e-09	NA	NA	Island	-0.0768659	Monkey
cg06516328	chr10	81892407	6.42699e-11	5.37743e-09	PLAC9;PLAC9	5'UTR;1stExon	Island	0.233287	Human
cg15769472	chr11	63852954	1.76633e-10	5.48235e-09	MACROD1	Body	Island	0.411177	Human
cg02953432	chr16	71749258	1.46712e-11	5.53509e-09	PHLPP2	TSS1500	OpenSea	0.35182	Human
cg11117122	chr8	70042027	1.46718e-11	5.58768e-09	NA	NA	OpenSea	-0.244374	Monkey
cg01566555	chr3	125931744	1.5334e-11	5.64216e-09	NA	NA	Island	-0.422231	Monkey
cg18473381	chr8	56362026	2.89622e-11	5.69766e-09	XKR4;SBF1P1	Body;Body	Island	0.303059	Human
cg00095276	chr5	1068111	4.39857e-11	5.86451e-09	SLC12A7	Body	N_Shore	0.648149	Human
cg02065249	chr12	2902550	5.58489e-11	5.92095e-09	NA	NA	N_Shore	0.319935	Human
cg19716414	chr2	131976236	7.31941e-11	6.09743e-09	POTEE	1stExon	OpenSea	0.33111	Human
cg23436167	chr5	180466563	1.84146e-11	6.15657e-09	BTNL9	TSS1500	OpenSea	0.451174	Human
cg12744061	chr1	115444733	1.72482e-11	6.33532e-09	SYCP1	Body	OpenSea	-0.390234	Monkey
cg02587383	chr15	26237648	8.17943e-11	6.4563e-09	NA	NA	S_Shelf	0.431017	Human
cg05342835	chr1	33160791	6.07061e-11	6.51735e-09	SYNC;SYNC	Body;Body	OpenSea	-0.407186	Monkey
cg24599650	chr8	146015804	1.83298e-11	6.57942e-09	RPL8;RPL8	Body;Body	N_Shore	-0.323179	Monkey
cg01273232	chr15	93652756	3.27077e-10	6.70455e-09	NA	NA	Island	0.466177	Human
cg09222791	chr16	66835320	6.65621e-11	6.76692e-09	CCDC79	5'UTR	Island	0.535978	Human
cg08422668	chr16	32857347	8.3463e-11	6.95519e-09	NA	NA	Island	0.498766	Human
cg16425038	chr14	24641194	1.91354e-10	7.01865e-09	REC8;REC8	TSS200;TSS200	Island	-0.377633	Monkey
cg03458763	chr8	47529545	8.52987e-11	7.1471e-09	NA	NA	S_Shore	0.329365	Human
cg08675664	chr5	125930870	6.08462e-11	7.56139e-09	ALDH7A1	1stExon	Island	-0.194554	Monkey
cg01938018	chr1	179545425	2.36542e-11	7.63321e-09	NPHS2	TSS1500	S_Shore	0.263353	Human
cg10707794	chr3	75411421	3.45901e-10	7.77814e-09	NA	NA	OpenSea	0.353557	Human
cg03954573	chr6	3849434	4.10862e-10	7.99718e-09	FAM50B	TSS200	Island	0.414632	Human
cg19730268	chr14	71022823	1.09737e-10	8.14612e-09	NA	NA	OpenSea	-0.369532	Monkey
cg14684068	chr11	63894400	2.38876e-11	8.29675e-09	MACROD1	Body	OpenSea	-0.340826	Monkey
cg02915221	chr12	7079722	7.66454e-11	8.37268e-09	PHB2;PHB2;EMG1;PHB2;PHB2	1stExon;5'UTR;TSS1500;1stExon;5'UTR	Island	-0.408336	Monkey
cg22931738	chr3	128206823	2.50595e-11	8.45152e-09	GATA2;GATA2;GATA2	5'UTR;5'UTR;TSS200	Island	-0.330622	Monkey
cg00742472	chr14	31889912	2.64095e-11	8.53167e-09	NA	NA	Island	0.363127	Human
cg06859969	chr4	3749503	1.2567e-10	8.69338e-09	NA	NA	S_Shore	-0.480443	Monkey
cg26933021	chr1	12618574	2.64115e-11	8.77456e-09	NA	NA	OpenSea	0.523352	Human
cg10441401	chr10	578084	1.21863e-10	8.93909e-09	DIP2C	Body	S_Shore	0.389477	Human
cg12383699	chr6	134436620	2.78011e-11	9.02238e-09	NA	NA	OpenSea	-0.2671	Monkey
cg00402554	chr1	56454285	2.72833e-11	9.10606e-09	NA	NA	OpenSea	0.318341	Human
cg10684940	chr20	2640876	3.78837e-11	9.27657e-09	IDH3B;IDH3B;IDH3B	Body;Body;Body	N_Shelf	0.353715	Human
cg18064655	chr19	3985414	5.6575e-11	9.45242e-09	EEF2;EEF2	1stExon;5'UTR	Island	-0.157868	Monkey
cg27064064	chr11	108338278	5.2385e-10	9.63229e-09	C11orf65	TSS200	OpenSea	-0.668521	Monkey
cg03670452	chr3	126007421	1.42756e-10	9.91084e-09	NA	NA	Island	-0.358375	Monkey
cg13522003	chr3	3221500	4.18123e-11	1.04031e-08	CRBN	TSS200	Island	-0.157337	Monkey
cg08264885	chr8	22103537	6.9446e-11	1.05015e-08	POLR3D;MIR320A	Body;TSS1500	S_Shore	-0.225558	Monkey
cg03224175	chr20	3996790	3.48712e-11	1.0602e-08	RNF24;RNF24;RNF24	TSS1500;TSS1500;TSS1500	S_Shore	0.692106	Human
cg13584272	chr10	133251860	1.5273e-10	1.08034e-08	NA	NA	OpenSea	-0.35125	Monkey
cg10777881	chr1	144044138	3.62932e-11	1.10075e-08	NA	NA	OpenSea	0.556129	Human
cg11204974	chr14	71022665	1.5814e-10	1.1111e-08	NA	NA	OpenSea	-0.352252	Monkey
cg25934064	chr3	52569026	5.62943e-11	1.13196e-08	NT5DC2;NT5DC2;NT5DC2	5'UTR;1stExon;TSS1500	N_Shore	-0.339451	Monkey
cg26608332	chr22	20861476	1.46451e-10	1.14236e-08	MED15;MED15	TSS1500;TSS1500	N_Shore	0.229056	Human
cg26172862	chr14	60558473	5.32345e-11	1.1528e-08	C14orf135	TSS200	Island	-0.320704	Monkey
cg05616355	chr11	124480990	3.83689e-11	1.16332e-08	PANX3	TSS1500	OpenSea	-0.29262	Monkey
cg17842670	chr17	45925478	6.62323e-10	1.17382e-08	SP6	Body	Island	0.129435	Human
cg26053217	chr2	234526255	9.68028e-11	1.18428e-08	UGT1A8	TSS200	OpenSea	0.341142	Human
cg24161311	chr11	69407863	5.12173e-11	1.19499e-08	NA	NA	OpenSea	0.475695	Human
cg22940798	chr6	32805554	6.619e-10	1.20567e-08	TAP2;TAP2	Body;Body	N_Shore	-0.421804	Monkey
cg14677296	chr7	4170594	4.43885e-11	1.21636e-08	SDK1;SDK1	Body;Body	S_Shore	0.437056	Human
cg15237923	chr8	4852424	4.90095e-11	1.22701e-08	CSMD1	TSS200	Island	-0.0851735	Monkey
cg11808658	chr19	46971373	1.74926e-10	1.23764e-08	PNMAL1;PNMAL1	3'UTR;3'UTR	N_Shelf	0.275033	Human
cg26686608	chr16	88705716	1.31874e-10	1.24827e-08	IL17C	Body	N_Shore	-0.344857	Monkey
cg15486233	chr10	135237205	4.47604e-11	1.25889e-08	SPRN	5'UTR	Island	0.362101	Human
cg23079252	chr6	30095199	6.93978e-10	1.29098e-08	NA	NA	Island	-0.463693	Monkey
cg16659026	chr19	54617827	4.17038e-11	1.31285e-08	PRPF31;TFPT	TSS1500;Body	N_Shore	-0.371491	Monkey
cg09048905	chr10	131592899	6.73448e-11	1.32382e-08	NA	NA	S_Shore	0.508728	Human
cg05630517	chr13	21838110	4.51132e-11	1.33506e-08	NA	NA	S_Shelf	-0.301612	Monkey
cg18486541	chr6	33291845	1.88425e-10	1.34632e-08	DAXX;DAXX;DAXX;DAXX	TSS1500;TSS1500;TSS1500;TSS1500	S_Shore	-0.394981	Monkey
cg16273597	chr6	14117480	4.33518e-11	1.35768e-08	CD83;CD83	TSS1500;TSS1500	N_Shore	-0.12388	Monkey
cg16147305	chr6	28733532	1.43253e-10	1.38051e-08	NA	NA	OpenSea	-0.213	Monkey
cg11159666	chr17	71432902	4.46392e-11	1.39191e-08	SDK2	Body	S_Shore	0.426518	Human
cg19735421	chr5	76010598	1.86197e-10	1.40329e-08	F2R	TSS1500	N_Shore	-0.35696	Monkey
cg03064900	chr4	190566141	2.71541e-10	1.41483e-08	NA	NA	N_Shore	0.497896	Human
cg22894517	chr11	124733038	1.6816e-10	1.42664e-08	NA	NA	N_Shelf	-0.364049	Monkey
cg19631585	chr1	228773514	4.79339e-11	1.43864e-08	NA	NA	Island	0.40562	Human
cg18714560	chr11	628302	4.7365e-11	1.4627e-08	SCT	TSS1500	S_Shore	0.578345	Human
cg17329859	chr17	81033384	7.39625e-10	1.47471e-08	NA	NA	S_Shore	0.467937	Human
cg02449698	chr1	64014634	4.85247e-11	1.48686e-08	EFCAB7;DLEU2L	Body;TSS200	OpenSea	0.343596	Human
cg01208126	chr5	126409573	8.19963e-10	1.49905e-08	FLJ44606;FLJ44606	TSS1500;TSS1500	S_Shore	0.651476	Human
cg12787405	chr20	42955658	2.21812e-10	1.51126e-08	NA	NA	Island	-0.400737	Monkey
cg02164442	chr16	31405101	2.07843e-10	1.52392e-08	ITGAD	Body	OpenSea	-0.321274	Monkey
cg19682395	chr15	40299712	6.65972e-11	1.53664e-08	EIF2AK4	Body	OpenSea	0.218462	Human
cg16567723	chr13	114202683	1.00273e-10	1.54943e-08	TMCO3	Body	Island	-0.429123	Monkey
cg22247136	chr6	1523823	5.32134e-11	1.56251e-08	NA	NA	N_Shore	0.554706	Human
cg00070542	chrX	79830095	6.96563e-11	1.5756e-08	NA	NA	Island	0.283844	Human
cg17962671	chr2	70530862	2.39749e-10	1.58911e-08	NA	NA	S_Shore	-0.349357	Monkey
cg10778994	chr1	226497636	5.66962e-11	1.60268e-08	LIN9	TSS1500	S_Shore	-0.138897	Monkey
cg01193368	chr7	56855195	2.11917e-10	1.63009e-08	NA	NA	Island	0.576504	Human
cg04487296	chr7	149389669	2.33539e-10	1.64399e-08	NA	NA	Island	-0.498866	Monkey
cg14316629	chr6	168436353	6.12164e-11	1.67192e-08	KIF25;KIF25	Body;Body	S_Shore	-0.445531	Monkey
cg11821245	chr11	18433683	2.36382e-10	1.68591e-08	LDHC;LDHC	TSS200;TSS200	OpenSea	-0.392779	Monkey
cg19489494	chr6	42146143	2.42095e-10	1.71419e-08	GUCA1A	Body	S_Shore	-0.324677	Monkey
cg20482337	chr12	104324290	6.09435e-11	1.72847e-08	LOC253724;HSP90B1;HSP90B1	TSS1500;5'UTR;1stExon	Island	-0.19545	Monkey
cg14489632	chr12	130824328	2.47446e-10	1.74281e-08	PIWIL1	5'UTR	S_Shore	-0.460805	Monkey
cg08604594	chr10	33798231	6.26192e-11	1.75716e-08	NA	NA	OpenSea	-0.25999	Monkey
cg21030022	chr3	37876408	6.3038e-11	1.7719e-08	NA	NA	OpenSea	0.26451	Human
cg21855286	chr2	239007006	9.08431e-11	1.78673e-08	SCLY	3'UTR	N_Shelf	0.383639	Human
cg17353812	chr11	15959621	6.55811e-11	1.81685e-08	NA	NA	N_Shore	0.37082	Human
cg04607844	chr1	213090203	3.04957e-10	1.83192e-08	NA	NA	OpenSea	-0.197775	Monkey
cg14272381	chr12	100537164	7.8374e-11	1.86231e-08	UHRF1BP1L;UHRF1BP1L	TSS1500;TSS1500	S_Shore	0.133903	Human
cg11077562	chr8	7630279	6.76139e-11	1.87767e-08	NA	NA	OpenSea	0.50645	Human
cg07011945	chr6	170861603	7.44458e-11	1.92454e-08	PSMB1	Body	N_Shore	-0.302892	Monkey
cg12484325	chr11	3688985	3.02664e-10	1.94048e-08	CHRNA10	Body	Island	0.753609	Human
cg19169342	chr5	137827400	7.11204e-11	1.97258e-08	NA	NA	Island	-0.220884	Monkey
cg21211144	chr17	16118919	2.91182e-10	2.02081e-08	NCOR1	TSS200	Island	-0.211913	Monkey
cg10722444	chr13	112630569	8.70439e-11	2.05324e-08	NA	NA	Island	0.425427	Human
cg20142162	chr18	33077839	7.32989e-11	2.06944e-08	INO80C;INO80C;INO80C;INO80C	5'UTR;5'UTR;1stExon;1stExon	Island	-0.247335	Monkey
cg24161021	chr19	16466823	7.53106e-11	2.08562e-08	NA	NA	S_Shore	0.263211	Human
cg01874869	chr5	134735701	1.23725e-09	2.10192e-08	H2AFY;H2AFY;H2AFY;H2AFY	TSS1500;TSS200;TSS1500;TSS1500	S_Shore	-0.33374	Monkey
cg21171625	chr1	38022607	9.56293e-11	2.1182e-08	DNALI1	1stExon	Island	-0.227362	Monkey
cg27572598	chr16	31885406	7.4732e-11	2.13457e-08	ZNF267	Body	Island	-0.12466	Monkey
cg16481046	chr5	1769630	1.03217e-10	2.15093e-08	NA	NA	Island	0.307022	Human
cg08253808	chr14	102676957	8.03393e-11	2.16749e-08	WDR20	Body	N_Shelf	0.236062	Human
cg17415381	chr17	61514690	8.11513e-11	2.21769e-08	CYB561;CYB561;CYB561	Body;Body;Body	N_Shore	0.253065	Human
cg03364504	chr1	113393176	3.13864e-10	2.25205e-08	NA	NA	S_Shore	0.234842	Human
cg07437385	chr17	20688522	1.12537e-09	2.26956e-08	NA	NA	S_Shore	0.743904	Human
cg27067612	chr16	32359536	1.18127e-09	2.28708e-08	NA	NA	N_Shore	0.420089	Human
cg15398152	chr6	32016535	8.6632e-11	2.32245e-08	TNXB	Body	OpenSea	-0.359297	Monkey
cg26413432	chr4	155702351	1.24047e-09	2.34043e-08	RBM46	TSS200	Island	0.434653	Human
cg06440960	chr1	155828926	9.66756e-11	2.35838e-08	SYT11	TSS1500	N_Shore	-0.414223	Monkey
cg11302293	chr4	3785772	9.17273e-11	2.37635e-08	NA	NA	OpenSea	-0.363147	Monkey
cg07262620	chr2	47982632	1.85681e-10	2.39459e-08	NA	NA	OpenSea	-0.353183	Monkey
cg09364756	chr6	160148626	9.35925e-11	2.46743e-08	WTAP;WTAP;WTAP;WTAP	5'UTR;5'UTR;5'UTR;1stExon	Island	-0.285382	Monkey
cg03665259	chr6	31021826	8.99916e-11	2.50449e-08	HCG22	TSS200	OpenSea	-0.396458	Monkey
cg18461458	chr19	21324796	1.14261e-09	2.5231e-08	ZNF431	TSS200	OpenSea	-0.195892	Monkey
cg21017569	chr17	7832769	1.52611e-09	2.54197e-08	KCNAB3	TSS200	Island	0.394304	Human
cg09243510	chr12	54476474	1.58327e-09	2.56153e-08	LOC100240735;FLJ12825	TSS1500;Body	S_Shore	0.275301	Human
cg26656113	chr4	72897613	1.4988e-10	2.58116e-08	NPFFR2;NPFFR2	1stExon;5'UTR	Island	0.172919	Human
cg23223933	chr10	103603292	3.78029e-10	2.6206e-08	KCNIP2;KCNIP2;KCNIP2;KCNIP2;KCNIP2;KCNIP2	1stExon;1stExon;1stExon;1stExon;1stExon;1stExon	Island	0.293076	Human
cg04970150	chr10	6962185	1.69924e-09	2.68254e-08	NA	NA	OpenSea	-0.0993117	Monkey
cg23617067	chr1	220292508	1.13995e-10	2.7034e-08	IARS2;MIR194-1;MIR215	Body;TSS1500;TSS1500	OpenSea	0.264783	Human
cg09595356	chr6	26659966	2.91021e-10	2.76653e-08	ZNF322A	TSS200	Island	0.352921	Human
cg26683023	chr1	227750892	1.18077e-10	2.78781e-08	ZNF678;ZNF678	TSS1500;TSS1500	N_Shore	0.420327	Human
cg10906108	chr4	330163	4.05928e-10	2.80905e-08	ZNF141	TSS1500	Island	-0.375301	Monkey
cg08992305	chr4	165878219	6.61156e-10	2.8305e-08	TRIM61;C4orf39	Body;1stExon	Island	-0.67285	Monkey
cg06369443	chr1	41303048	4.25513e-10	2.85222e-08	KCNQ4;KCNQ4	Body;Body	N_Shore	0.314924	Human
cg10011855	chr1	17200163	1.18048e-10	2.89642e-08	NA	NA	S_Shore	0.241579	Human
cg07861564	chr12	119616618	4.36998e-10	2.94059e-08	HSPB8;HSPB8	5'UTR;1stExon	OpenSea	-0.120875	Monkey
cg13673126	chr14	21128141	4.56183e-10	3.00827e-08	NA	NA	OpenSea	0.446053	Human
cg07368817	chr17	16318860	4.62462e-10	3.03148e-08	TRPV2	TSS200	OpenSea	0.215885	Human
cg13777312	chr13	25671327	1.311e-10	3.05472e-08	PABPC3	1stExon	S_Shore	-0.275823	Monkey
cg17112076	chr6	33170692	1.19006e-10	3.07791e-08	SLC39A7;SLC39A7	Body;Body	N_Shore	0.278569	Human
cg04553623	chr21	46909229	1.78535e-10	3.12439e-08	COL18A1;COL18A1;COL18A1	Body;Body;Body	N_Shelf	-0.423881	Monkey
cg00709112	chr10	118369983	7.67505e-10	3.17106e-08	NA	NA	S_Shore	0.710888	Human
cg24605325	chr2	128168798	8.45196e-10	3.2177e-08	NA	NA	S_Shelf	-0.312531	Monkey
cg02543879	chr13	53024717	1.04417e-09	3.24117e-08	VPS36	1stExon	Island	-0.185084	Monkey
cg08701843	chr16	84328855	1.61655e-10	3.26457e-08	WFDC1	Body	S_Shore	-0.255424	Monkey
cg01152408	chr6	41496060	1.27686e-10	3.28796e-08	NA	NA	OpenSea	-0.25217	Monkey
cg14033638	chr1	39175759	5.03714e-10	3.31185e-08	NA	NA	S_Shore	0.440286	Human
cg07776626	chr8	57350775	1.12705e-09	3.33576e-08	NA	NA	N_Shore	0.366569	Human
cg27409015	chr2	158114424	4.93903e-10	3.35965e-08	GALNT5;GALNT5	1stExon;5'UTR	OpenSea	-0.274947	Monkey
cg15545624	chr1	61516555	1.2568e-10	3.38367e-08	NA	NA	Island	-0.0867829	Monkey
cg15055165	chr2	2964849	1.71934e-10	3.40788e-08	NA	NA	OpenSea	0.364734	Human
cg10523144	chr6	363542	1.42276e-10	3.4816e-08	NA	NA	OpenSea	0.279557	Human
cg09955645	chr10	531098	2.18764e-09	3.53114e-08	DIP2C	Body	Island	-0.31514	Monkey
cg09641376	chr6	29520965	5.58159e-10	3.55591e-08	NA	NA	N_Shore	-0.393941	Monkey
cg07467199	chr5	14874832	1.36472e-10	3.60581e-08	NA	NA	S_Shelf	0.273325	Human
cg18597643	chr10	57388341	1.36949e-10	3.63149e-08	NA	NA	Island	0.262335	Human
cg21180685	chr8	67686852	2.24762e-10	3.65718e-08	SGK3;SGK3;SGK3	TSS1500;TSS1500;5'UTR	N_Shore	-0.181019	Monkey
cg14647620	chr9	100462742	1.39031e-10	3.68316e-08	NA	NA	S_Shelf	0.4869	Human
cg26570040	chr19	50361827	1.36441e-09	3.70915e-08	PTOV1	Body	Island	-0.242937	Monkey
cg14844118	chr16	4311941	2.0329e-09	3.73511e-08	TFAP4	Body	Island	0.414164	Human
cg09777856	chr10	71871633	1.64895e-10	3.76203e-08	H2AFY2	3'UTR	OpenSea	0.264843	Human
cg27355006	chr16	30913234	1.50656e-10	3.81621e-08	CTF1;CTF1	Body;Body	N_Shore	-0.358415	Monkey
cg07598580	chr1	86620525	1.62588e-09	3.84415e-08	COL24A1	Body	N_Shore	0.199613	Human
cg09753064	chr20	42788303	6.12706e-10	3.87227e-08	JPH2	Body	Island	0.467514	Human
cg11422851	chr8	38508140	1.77454e-10	3.90054e-08	NA	NA	N_Shore	0.555228	Human
cg00598429	chr17	45928250	8.29762e-10	3.9578e-08	SP6	5'UTR	Island	0.242048	Human
cg24105269	chr12	121092378	2.62779e-10	3.98667e-08	CABP1;CABP1;CABP1	Body;Body;Body	OpenSea	0.507342	Human
cg17165580	chr1	156676581	1.82763e-10	4.01575e-08	CRABP2	TSS1500	Island	-0.13737	Monkey
cg27498387	chr8	41655789	6.30098e-10	4.0462e-08	ANK1;ANK1;ANK1;ANK1;ANK1	TSS1500;TSS1500;TSS1500;TSS1500;Body	Island	-0.352943	Monkey
cg20099018	chr17	40169396	1.73448e-10	4.10801e-08	DNAJC7;DNAJC7;DNAJC7;NKIRAS2	TSS1500;Body;1stExon;TSS200	Island	-0.318309	Monkey
cg08164961	chr17	60218428	7.20118e-10	4.17086e-08	NA	NA	S_Shore	0.427182	Human
cg05269678	chr7	5643158	7.30386e-10	4.23504e-08	FSCN1	Body	Island	-0.397589	Monkey
cg25538376	chr19	54024430	1.07431e-09	4.26746e-08	ZNF331;ZNF331	1stExon;5'UTR	Island	-0.511837	Monkey
cg02544571	chr7	139187165	6.93717e-10	4.29991e-08	NA	NA	OpenSea	-0.32771	Monkey
cg08124399	chr6	74104868	8.37754e-10	4.33228e-08	DDX43	1stExon	Island	0.701921	Human
cg18772838	chr3	155100309	1.86236e-10	4.39789e-08	NA	NA	OpenSea	-0.428734	Monkey
cg01734240	chr12	7941043	9.88615e-10	4.4311e-08	NANOG	TSS1500	OpenSea	-0.303538	Monkey
cg03758047	chr6	3737830	3.62241e-10	4.46442e-08	C6orf145	Body	OpenSea	-0.341766	Monkey
cg02892690	chr19	47812992	2.10369e-10	4.49772e-08	C5AR1	TSS200	OpenSea	-0.223761	Monkey
cg00429618	chr9	99962350	6.75014e-10	4.5312e-08	ZNF322B	TSS1500	Island	0.244294	Human
cg14678084	chr7	127627251	1.86883e-10	4.56461e-08	SND1	Body	OpenSea	0.331792	Human
cg01799653	chr5	10563501	1.86994e-10	4.59795e-08	ANKRD33B	TSS1500	Island	-0.24347	Monkey
cg22851200	chr7	100465833	7.9617e-10	4.66524e-08	TRIP6	Body	S_Shore	-0.369984	Monkey
cg14817906	chr2	97466833	1.97395e-10	4.76768e-08	CNNM4	Body	OpenSea	-0.470902	Monkey
cg13963528	chr1	22612141	6.71293e-10	4.80202e-08	NA	NA	N_Shore	0.372296	Human
cg08994982	chr20	45522855	7.13326e-10	4.97638e-08	EYA2;EYA2	TSS1500;TSS1500	N_Shore	0.408061	Human
cg12507655	chr7	100465051	8.47478e-10	5.01186e-08	TRIP6;TRIP6	1stExon;5'UTR	S_Shore	-0.490767	Monkey
cg07730007	chr12	107377277	2.03604e-10	5.04746e-08	MTERFD3;MTERFD3	5'UTR;5'UTR	N_Shelf	-0.241767	Monkey
cg24947777	chr8	145700251	2.0554e-10	5.11886e-08	FOXH1	Body	Island	-0.208577	Monkey
cg22493236	chr3	134122057	2.11122e-10	5.26267e-08	NA	NA	N_Shelf	0.29978	Human
cg21535947	chr13	25875133	8.98407e-10	5.2992e-08	NUPL1;NUPL1	TSS1500;TSS1500	Island	0.304062	Human
cg05314679	chr8	101821998	2.185e-10	5.33574e-08	NA	NA	OpenSea	-0.419588	Monkey
cg13721589	chr17	17716006	2.20696e-10	5.40998e-08	SREBF1;SREBF1	Body;Body	Island	0.474791	Human
cg05743086	chr8	101734283	9.01524e-10	5.44814e-08	PABPC1;PABPC1	5'UTR;1stExon	Island	-0.289006	Monkey
cg09509183	chr1	209979624	2.25499e-10	5.48656e-08	IRF6	TSS200	Island	-0.400074	Monkey
cg10199913	chr6	26045987	2.45038e-10	5.52515e-08	HIST1H3C	1stExon	Island	-0.404638	Monkey
cg14010472	chr9	33045505	9.89737e-10	5.56389e-08	SMU1	3'UTR	S_Shore	0.225233	Human
cg20574490	chr8	102504666	3.4384e-09	5.64202e-08	GRHL2	TSS200	Island	-0.254597	Monkey
cg19776942	chr1	32714164	3.96645e-09	5.72093e-08	FAM167B	Body	Island	-0.31467	Monkey
cg01925891	chr11	64310508	2.87163e-10	5.80023e-08	NA	NA	OpenSea	0.574075	Human
cg00330490	chr1	11073908	5.19458e-10	5.87981e-08	TARDBP	Body	S_Shore	-0.30589	Monkey
cg13369554	chr15	44038386	2.40933e-10	5.91993e-08	CATSPER2P1;PDIA3	Body;TSS1500	N_Shore	0.541344	Human
cg10858103	chr2	5866470	2.65946e-10	5.9602e-08	NA	NA	OpenSea	-0.275563	Monkey
cg26548293	chr1	153606178	3.06193e-10	6.00152e-08	C1orf77;S100A13	TSS1500;5'UTR	Island	0.544111	Human
cg27637326	chr19	56220025	9.78398e-10	6.04303e-08	NLRP9	3'UTR	OpenSea	0.505492	Human
cg06671623	chr15	99262351	2.50525e-10	6.12634e-08	IGF1R	Body	OpenSea	-0.239644	Monkey
cg26929161	chr20	50701266	3.68371e-10	6.20992e-08	ZFP64	Body	Island	-0.328504	Monkey
cg24740325	chr12	125589550	3.49934e-10	6.25162e-08	AACS	Body	OpenSea	0.354207	Human
cg11653176	chr17	48420466	2.99593e-10	6.29337e-08	NA	NA	N_Shelf	0.282785	Human
cg07660663	chr8	117886887	3.75019e-10	6.33506e-08	RAD21;RAD21	1stExon;5'UTR	Island	-0.288375	Monkey
cg08489623	chr7	55902220	2.53305e-10	6.37684e-08	2017-09-14	Body	OpenSea	0.373214	Human
cg22608265	chr1	3351106	2.59096e-10	6.41926e-08	PRDM16;PRDM16	3'UTR;3'UTR	N_Shore	0.488134	Human
cg25970491	chr22	19279922	1.13609e-09	6.50546e-08	CLTCL1;CLTCL1	TSS1500;TSS1500	S_Shore	0.337786	Human
cg20333001	chr2	242212896	2.76569e-10	6.54942e-08	HDLBP;HDLBP	5'UTR;TSS1500	S_Shore	0.361054	Human
cg10147507	chr3	57113767	2.99834e-10	6.5935e-08	ARHGEF3	TSS1500	Island	0.102543	Human
cg18412431	chr1	236925910	2.69939e-10	6.68168e-08	ACTN2	Body	OpenSea	0.444681	Human
cg19070138	chr12	130181631	2.72939e-10	6.72573e-08	TMEM132D	Body	N_Shelf	-0.398577	Monkey
cg08759274	chr22	41864680	2.71954e-10	6.76973e-08	ACO2;PHF5A;PHF5A	TSS1500;1stExon;5'UTR	Island	-0.0505497	Monkey
cg05537210	chr4	110650914	2.76506e-10	6.81461e-08	PLA2G12A	1stExon	Island	0.0594326	Human
cg20569940	chr1	147781619	1.17665e-09	6.90461e-08	NA	NA	N_Shore	0.368646	Human
cg14864508	chr5	173959644	2.79804e-10	6.94977e-08	NA	NA	OpenSea	-0.374184	Monkey
cg00813886	chr4	6974154	4.19476e-10	6.99508e-08	TBC1D14;TBC1D14	Body;Body	OpenSea	0.139	Human
cg02119134	chr2	114257348	1.00844e-09	7.04032e-08	FOXD4L1	1stExon	Island	0.159572	Human
cg03624576	chr19	53400778	1.94325e-09	7.08624e-08	NA	NA	Island	0.211751	Human
cg04555665	chr20	30540304	1.22954e-09	7.13231e-08	PDRG1	TSS1500	S_Shore	0.496269	Human
cg01604412	chr12	132663741	1.08563e-09	7.17861e-08	NA	NA	Island	-0.357869	Monkey
cg27484512	chr7	102585030	2.94218e-10	7.27144e-08	FBXL13;LRRC17;LRRC17;FBXL13	Body;Body;3'UTR;Body	OpenSea	0.334502	Human
cg03695236	chr7	157369121	1.12276e-09	7.31862e-08	PTPRN2;PTPRN2;PTPRN2	Body;Body;Body	Island	-0.35149	Monkey
cg06830167	chr1	7600135	4.77154e-10	7.36577e-08	CAMTA1	Body	OpenSea	-0.323939	Monkey
cg07968770	chr16	21170927	1.23064e-09	7.41333e-08	TMEM159;DNAH3	5'UTR;TSS200	S_Shore	-0.374011	Monkey
cg02264407	chr13	76430665	3.26491e-10	7.51114e-08	LMO7;LMO7	Body;Body	OpenSea	0.290203	Human
cg09677082	chr7	62514572	5.39167e-09	7.60938e-08	NA	NA	Island	0.284345	Human
cg10542672	chr6	31325136	3.21173e-10	7.65863e-08	HLA-B	TSS200	Island	-0.528429	Monkey
cg11265433	chr11	129903006	3.15538e-10	7.70813e-08	NA	NA	Island	0.467244	Human
cg00333364	chr11	8704802	3.15422e-10	7.75752e-08	RPL27A;SNORA3	Body;TSS1500	S_Shore	-0.29306	Monkey
cg03465947	chr6	80487839	3.19284e-10	7.80704e-08	NA	NA	OpenSea	-0.47925	Monkey
cg08155953	chr20	32031801	3.2169e-10	7.90741e-08	SNTA1	TSS200	Island	0.103888	Human
cg04868764	chr15	41137019	1.3937e-09	7.95818e-08	SPINT1;SPINT1;SPINT1	Body;Body;1stExon	Island	-0.458436	Monkey
cg11072373	chr4	100485070	1.16553e-09	8.06019e-08	RG9MTD2;RG9MTD2;MTTP;RG9MTD2;RG9MTD2;RG9MTD2	5'UTR;TSS1500;TSS200;1stExon;1stExon;5'UTR	Island	-0.180466	Monkey
cg25734951	chr4	49526053	5.69525e-09	8.11158e-08	NA	NA	Island	0.651073	Human
cg07875146	chr5	141931288	5.37542e-09	8.1632e-08	NA	NA	OpenSea	-0.204998	Monkey
cg09325404	chr2	43903470	1.81119e-09	8.26676e-08	PLEKHH2;LOC728819	Body;TSS200	OpenSea	0.131068	Human
cg12819537	chr14	22370643	3.43446e-10	8.31894e-08	NA	NA	OpenSea	-0.271379	Monkey
cg04331756	chr10	8546532	3.94228e-10	8.37359e-08	NA	NA	OpenSea	0.250139	Human
cg04079779	chr16	2256121	1.07839e-09	8.42854e-08	MLST8	Body	S_Shore	-0.217912	Monkey
cg19393233	chr7	64453002	6.33317e-10	8.48378e-08	NA	NA	OpenSea	0.30621	Human
cg08823975	chr4	185724646	1.53261e-09	8.59598e-08	ACSL1	Body	Island	0.296474	Human
cg20993163	chr1	6198104	1.97941e-09	8.65247e-08	CHD5	Body	OpenSea	0.359311	Human
cg23937382	chr19	58549531	3.59442e-09	8.70898e-08	ZSCAN1	Body	Island	-0.258991	Monkey
cg17176016	chr6	108441207	4.36992e-10	8.76621e-08	NA	NA	Island	0.275855	Human
cg27082185	chr18	5540805	3.83231e-10	8.93878e-08	EPB41L3	5'UTR	N_Shelf	0.66475	Human
cg06336871	chr15	44544385	3.81946e-10	8.99619e-08	NA	NA	OpenSea	0.600999	Human
cg06444161	chr16	48530553	4.52951e-10	9.05521e-08	NA	NA	Island	0.606599	Human
cg17181022	chr10	94823302	1.96431e-09	9.11447e-08	CYP26C1	Body	S_Shore	-0.29962	Monkey
cg09824849	chr20	62289358	5.06773e-10	9.17385e-08	RTEL1;RTEL1	TSS1500;TSS1500	Island	-0.368824	Monkey
cg25291980	chr2	203484333	3.99817e-10	9.2928e-08	NA	NA	OpenSea	0.645954	Human
cg03718883	chr11	2098414	4.02898e-10	9.35271e-08	NA	NA	OpenSea	0.435525	Human
cg27153059	chr11	18719942	1.09851e-09	9.41291e-08	TMEM86A	TSS1500	N_Shore	-0.15841	Monkey
cg04734712	chr17	1811474	2.40723e-09	9.47317e-08	NA	NA	Island	0.14971	Human
cg25593560	chr19	16187364	1.63623e-09	9.53331e-08	TPM4;TPM4;TPM4	Body;1stExon;5'UTR	Island	-0.28904	Monkey
cg01383890	chr15	62358982	6.6882e-09	9.59345e-08	C2CD4A	TSS200	N_Shore	-0.262327	Monkey
cg15065854	chr19	861829	4.0965e-10	9.65368e-08	CFD	Body	Island	0.316722	Human
cg15176829	chr1	246952215	1.69179e-09	9.71472e-08	LOC149134	TSS1500	Island	-0.506086	Monkey
cg03365705	chr2	11751071	1.93678e-09	9.77563e-08	GREB1	Body	Island	0.643519	Human
cg25939015	chr2	117781032	4.55371e-10	9.83657e-08	NA	NA	OpenSea	0.56407	Human
cg27216788	chr16	70414267	4.54865e-10	1.00249e-07	ST3GAL2	3'UTR	N_Shore	-0.438433	Monkey
cg20556402	chr6	41616858	5.15473e-10	1.01524e-07	MDFI	Body	OpenSea	0.285369	Human
cg04988273	chr20	32308529	4.44909e-10	1.02167e-07	PXMP4;PXMP4	TSS1500;TSS1500	S_Shore	0.27504	Human
cg02266086	chr6	33161336	4.80245e-10	1.03456e-07	COL11A2;COL11A2;COL11A2;COL11A2	TSS1500;TSS1500;TSS1500;TSS1500	Island	-0.277383	Monkey
cg19700006	chr6	32157569	1.95454e-09	1.0475e-07	PBX2	1stExon	OpenSea	0.527172	Human
cg24699430	chr1	762651	7.1157e-09	1.05403e-07	NCRNA00115;LOC643837	Body;TSS1500	Island	-0.230575	Monkey
cg26143413	chr3	9428045	7.26068e-10	1.07367e-07	THUMPD3;THUMPD3	3'UTR;3'UTR	OpenSea	-0.404196	Monkey
cg13135455	chr2	241860318	6.50874e-10	1.08029e-07	NA	NA	S_Shore	-0.408445	Monkey
cg26550710	chr8	97167878	1.97978e-09	1.08698e-07	GDF6	Body	N_Shore	0.100971	Human
cg22112841	chr6	31740938	2.03258e-09	1.09382e-07	C6orf27	Body	OpenSea	-0.349543	Monkey
cg24634568	chr1	43250769	8.0225e-09	1.10074e-07	NA	NA	Island	-0.534932	Monkey
cg11907564	chr11	114271474	5.41472e-10	1.11462e-07	C11orf71;RBM7	TSS1500;1stExon	Island	0.0791756	Human
cg08790638	chr11	36476272	1.8139e-09	1.1287e-07	PRR5L;PRR5L;PRR5L;PRR5L	Body;Body;Body;Body	OpenSea	0.335431	Human
cg14455613	chr3	125648160	1.0121e-09	1.15056e-07	LOC100125556;LOC100125556;ALG1L	Body;Body;3'UTR	OpenSea	-0.219206	Monkey
cg15734849	chr19	38724364	2.07713e-09	1.16552e-07	NA	NA	S_Shelf	0.255133	Human
cg00833479	chr7	62528852	3.56962e-09	1.17301e-07	NA	NA	Island	0.488581	Human
cg18551129	chr14	22314540	5.62051e-10	1.18805e-07	NA	NA	OpenSea	-0.312572	Monkey
cg05655972	chr18	11908331	5.61684e-10	1.21061e-07	MPPE1;MPPE1	1stExon;5'UTR	Island	-0.114432	Monkey
cg02657828	chr16	86703935	5.68023e-10	1.23356e-07	NA	NA	OpenSea	-0.37613	Monkey
cg02548542	chr6	167550181	7.65058e-10	1.24135e-07	CCR6;CCR6	Body;Body	OpenSea	0.331118	Human
cg22849059	chr12	56882693	3.26908e-09	1.27296e-07	GLS2	TSS1500	Island	0.459179	Human
cg13442960	chr9	23821570	5.99492e-10	1.28097e-07	ELAVL2;ELAVL2;ELAVL2	5'UTR;5'UTR;TSS200	Island	-0.434097	Monkey
cg11656663	chr1	202976539	6.96193e-10	1.28908e-07	TMEM183A;TMEM183A;TMEM183B;TMEM183B	1stExon;5'UTR;1stExon;5'UTR	Island	-0.423708	Monkey
cg13585032	chr7	148788766	6.11134e-10	1.29719e-07	ZNF786	TSS1500	S_Shore	-0.445651	Monkey
cg13319698	chr11	66176589	6.66842e-10	1.31344e-07	NA	NA	Island	0.186347	Human
cg23337631	chr12	52994933	2.22527e-09	1.32163e-07	KRT72;KRT72;KRT72	1stExon;1stExon;1stExon	Island	-0.373721	Monkey
cg02135427	chr3	72702905	9.17022e-10	1.33816e-07	NA	NA	N_Shore	0.560825	Human
cg11275630	chr19	47960592	7.08738e-10	1.34647e-07	SLC8A2	Body	Island	-0.328022	Monkey
cg02953382	chr22	24373134	6.6628e-10	1.35516e-07	LOC391322;LOC391322	5'UTR;1stExon	Island	-0.580813	Monkey
cg00441754	chr19	45394894	8.27232e-10	1.36385e-07	TOMM40;TOMM40;TOMM40	Body;1stExon;Body	Island	0.399288	Human
cg15570148	chr3	61235985	2.37586e-09	1.37253e-07	FHIT;FHIT	5'UTR;5'UTR	N_Shore	0.267793	Human
cg03554925	chr12	132102981	1.43206e-09	1.38121e-07	NA	NA	OpenSea	-0.355834	Monkey
cg05025211	chr9	138554641	7.10719e-10	1.38992e-07	LCN9	TSS1500	OpenSea	-0.329216	Monkey
cg08965235	chr11	65325158	9.45697e-09	1.40759e-07	LTBP3;LTBP3;LTBP3;LTBP3	1stExon;1stExon;1stExon;5'UTR	Island	-0.195894	Monkey
cg27542422	chr12	122884354	8.53782e-10	1.4166e-07	CLIP1;CLIP1	5'UTR;5'UTR	OpenSea	0.216498	Human
cg06658625	chr22	21133553	1.9734e-09	1.42562e-07	SERPIND1;PI4KA	5'UTR;Body	OpenSea	0.541143	Human
cg04730365	chr22	20104993	2.91272e-09	1.43476e-07	RANBP1;TRMT2A;TRMT2A	TSS200;TSS1500;TSS1500	Island	0.296966	Human
cg06710522	chr17	45908972	2.45189e-09	1.44392e-07	MRPL10;LRRC46	TSS200;TSS200	Island	-0.31558	Monkey
cg00772991	chr2	220716794	9.43703e-10	1.45316e-07	NA	NA	OpenSea	-0.35946	Monkey
cg05933904	chr16	1032266	2.88473e-09	1.46247e-07	SOX8	1stExon	Island	-0.481625	Monkey
cg15919929	chr11	33264842	7.7335e-10	1.47191e-07	NA	NA	OpenSea	0.441026	Human
cg18735015	chr10	105428506	2.5002e-09	1.48141e-07	SH3PXD2A	Body	Island	-0.255956	Monkey
cg05291508	chr10	124892233	1.13916e-09	1.49091e-07	NA	NA	N_Shore	-0.295705	Monkey
cg15558102	chr1	148242521	8.20538e-10	1.51976e-07	NA	NA	S_Shore	-0.422971	Monkey
cg24184022	chr7	55431084	8.4619e-10	1.52952e-07	NA	NA	N_Shelf	0.296873	Human
cg06922496	chr16	87723693	6.51953e-09	1.53932e-07	JPH3	Body	Island	0.483934	Human
cg20276780	chr1	41303356	3.30461e-09	1.56956e-07	KCNQ4;KCNQ4	Body;Body	Island	0.584913	Human
cg03064592	chr6	56112415	3.80727e-09	1.57975e-07	COL21A1	TSS200	Island	-0.406061	Monkey
cg26124961	chr13	53024156	1.06688e-08	1.59e-07	VPS36	Body	Island	-0.189394	Monkey
cg01877700	chr19	50452390	8.29982e-10	1.60024e-07	SIGLEC11;SIGLEC11	3'UTR;3'UTR	OpenSea	0.428511	Human
cg07425824	chr16	69451547	8.34884e-10	1.61052e-07	NA	NA	OpenSea	-0.272452	Monkey
cg13762612	chr9	6703605	1.30228e-09	1.63115e-07	NA	NA	N_Shore	-0.353125	Monkey
cg21158781	chr9	82299929	8.65244e-10	1.64147e-07	TLE4	Body	OpenSea	0.32735	Human
cg02085891	chr1	9256865	8.48121e-10	1.65178e-07	NA	NA	N_Shore	-0.0803501	Monkey
cg17896463	chr19	45582086	8.46916e-10	1.66211e-07	GEMIN7;GEMIN7;GEMIN7	TSS1500;TSS1500;TSS1500	N_Shore	0.636621	Human
cg03053374	chr17	38465422	3.52473e-09	1.69395e-07	RARA	TSS200	OpenSea	0.0347624	Human
cg13710086	chr17	15652715	9.07238e-10	1.70464e-07	NA	NA	Island	-0.367945	Monkey
cg21184454	chrX	19765879	1.02183e-09	1.71538e-07	SH3KBP1;SH3KBP1	Body;Body	OpenSea	0.187724	Human
cg08762306	chr16	23652796	9.0353e-10	1.72625e-07	PALB2;DCTN5	TSS200;TSS200	Island	0.330797	Human
cg15588266	chr20	43538539	5.62541e-09	1.73712e-07	PABPC1L	TSS200	N_Shore	-0.176707	Monkey
cg01123541	chr11	6256799	9.12572e-10	1.74806e-07	FAM160A2;FAM160A2	TSS1500;TSS1500	S_Shore	-0.202927	Monkey
cg02021442	chr12	54475010	3.51441e-09	1.77024e-07	FLJ12825;LOC100240735	Body;Body	N_Shore	0.26401	Human
cg27527479	chr19	21324750	3.88104e-09	1.78133e-07	ZNF431	TSS200	OpenSea	-0.260359	Monkey
cg09550127	chr6	14456911	9.3491e-10	1.79245e-07	NA	NA	OpenSea	0.279906	Human
cg27058497	chr1	25291546	9.39016e-10	1.8036e-07	RUNX3	TSS200	OpenSea	0.343107	Human
cg12723011	chr4	15965102	5.61071e-09	1.8148e-07	FGFBP2	TSS1500	OpenSea	-0.307481	Monkey
cg10979846	chr22	21479855	1.06549e-09	1.826e-07	NA	NA	N_Shelf	0.245181	Human
cg01413268	chr19	51602462	4.83529e-09	1.83722e-07	CTU1	Body	S_Shore	0.641987	Human
cg04691669	chr16	23680795	3.39004e-09	1.84845e-07	DCTN5	3'UTR	OpenSea	0.344449	Human
cg05415146	chr11	42429192	9.83216e-10	1.87127e-07	NA	NA	OpenSea	-0.221294	Monkey
cg10213873	chr16	86994949	9.86214e-10	1.88282e-07	NA	NA	OpenSea	-0.265255	Monkey
cg21391741	chr1	2561054	1.0616e-08	1.89439e-07	MMEL1	5'UTR	Island	-0.389883	Monkey
cg26087862	chr1	150602029	1.38235e-09	1.90594e-07	ENSA;ENSA;ENSA;ENSA;ENSA;ENSA;ENSA;ENSA;ENSA;ENSA;ENSA;ENSA;ENSA	1stExon;1stExon;1stExon;5'UTR;TSS1500;5'UTR;5'UTR;1stExon;TSS1500;5'UTR;TSS1500;5'UTR;1stExon	Island	0.220629	Human
cg17711091	chr1	151965869	1.51143e-08	1.94175e-07	S100A10	5'UTR	Island	0.338481	Human
cg05517824	chr19	2255619	1.19863e-09	1.96606e-07	JSRP1	TSS1500	S_Shore	0.537909	Human
cg12124922	chr1	158150649	1.07615e-09	1.97836e-07	CD1D	5'UTR	Island	-0.163839	Monkey
cg26637069	chr11	57004294	1.07857e-09	1.99075e-07	APLNR;APLNR	Body;1stExon	OpenSea	0.313997	Human
cg11706635	chr7	103087723	1.33646e-08	2.0032e-07	SLC26A5;SLC26A5;SLC26A5;SLC26A5;SLC26A5	TSS1500;TSS1500;TSS1500;TSS1500;TSS1500	S_Shore	-0.137777	Monkey
cg00206407	chr20	62178943	1.98509e-09	2.01564e-07	SRMS	TSS200	Island	0.365406	Human
cg14803350	chr5	159545855	1.36816e-09	2.06621e-07	PWWP2A;PWWP2A	1stExon;1stExon	Island	0.103572	Human
cg17086141	chr17	45608114	1.83758e-08	2.07905e-07	NPEPPS	TSS1500	N_Shore	0.160902	Human
cg11895451	chr1	16533891	4.53191e-09	2.09188e-07	ARHGEF19	Body	Island	-0.262366	Monkey
cg20526672	chr11	118135109	1.83407e-08	2.10474e-07	MPZL2;MPZL2	TSS200;TSS200	OpenSea	-0.19077	Monkey
cg08426066	chr6	46655514	1.41777e-09	2.11761e-07	TDRD6;TDRD6	TSS200;TSS200	Island	0.332351	Human
cg14759964	chr4	106395119	4.69283e-09	2.13082e-07	PPA2;PPA2;PPA2;PPA2;PPA2	1stExon;1stExon;1stExon;1stExon;1stExon	Island	-0.121292	Monkey
cg16622511	chr5	177099102	4.75685e-09	2.15759e-07	LOC202181	Body	Island	-0.14533	Monkey
cg03288340	chr19	47615999	1.19609e-09	2.17103e-07	ZC3H4	5'UTR	Island	-0.236862	Monkey
cg00777895	chr1	225965676	4.85645e-09	2.18457e-07	SRP9;SRP9	1stExon;1stExon	Island	0.447823	Human
cg22979531	chr17	22017237	1.87769e-08	2.19812e-07	NA	NA	S_Shore	0.280754	Human
cg22047013	chr5	169593	1.22275e-09	2.22519e-07	PLEKHG4B	Body	Island	-0.31704	Monkey
cg12967838	chr3	138648052	1.25516e-09	2.25227e-07	NA	NA	Island	0.7325	Human
cg01579636	chr5	148758847	1.251e-09	2.26595e-07	IL17B	TSS200	OpenSea	-0.285447	Monkey
cg06390643	chr3	185775470	1.34884e-09	2.27965e-07	ETV5	Body	OpenSea	0.451034	Human
cg12037895	chr10	3058175	8.67078e-09	2.32095e-07	NA	NA	OpenSea	0.388376	Human
cg21251018	chr6	28226885	5.72131e-09	2.33471e-07	NKAPL	TSS1500	N_Shore	0.248594	Human
cg10255535	chr2	114309283	2.34511e-09	2.36244e-07	NA	NA	N_Shelf	0.314668	Human
cg25564800	chr3	122234134	1.27117e-09	2.37637e-07	KPNA1;KPNA1	TSS1500;TSS1500	S_Shore	0.209998	Human
cg02157626	chr6	29648736	6.55242e-09	2.3904e-07	NA	NA	OpenSea	0.558088	Human
cg18238570	chr8	12952379	1.28618e-09	2.40445e-07	DLC1;DLC1;DLC1	Body;Body;Body	OpenSea	0.534758	Human
cg26885268	chr7	149389941	7.44861e-09	2.43272e-07	NA	NA	Island	-0.457793	Monkey
cg06691343	chr8	53326305	5.60247e-09	2.44685e-07	NA	NA	OpenSea	0.500631	Human
cg07234388	chr1	156261841	4.52287e-09	2.4752e-07	TMEM79;TMEM79	Body;3'UTR	S_Shore	-0.369204	Monkey
cg10995082	chr12	111284795	1.99885e-08	2.48963e-07	CCDC63	TSS200	OpenSea	-0.298192	Monkey
cg18881501	chr17	21187376	1.39397e-09	2.50404e-07	MAP2K3	TSS1500	N_Shore	0.136606	Human
cg20296298	chr2	210074020	1.74618e-09	2.51849e-07	NA	NA	Island	0.653482	Human
cg14559409	chr10	65930703	2.08771e-08	2.53298e-07	NA	NA	Island	0.536562	Human
cg27660165	chr1	156784036	1.35802e-09	2.56207e-07	SH2D2A;SH2D2A;SH2D2A;SH2D2A;SH2D2A	Body;Body;Body;Body;Body	Island	-0.229226	Monkey
cg12380867	chr18	14999178	8.85071e-09	2.59126e-07	NA	NA	Island	0.282111	Human
cg16982658	chr22	20104937	5.62875e-09	2.60585e-07	RANBP1;TRMT2A;TRMT2A	TSS200;TSS200;TSS200	Island	0.17123	Human
cg07473175	chr12	47474262	1.37528e-09	2.6205e-07	AMIGO2;AMIGO2	TSS1500;TSS1500	S_Shore	-0.109744	Monkey
cg03190018	chr7	151453891	5.4277e-09	2.63517e-07	PRKAG2;PRKAG2	Body;Body	OpenSea	0.265595	Human
cg12820481	chr1	211848760	2.58459e-09	2.66472e-07	NEK2	1stExon	Island	0.186612	Human
cg17001531	chr1	16825540	2.02193e-08	2.67968e-07	NA	NA	Island	0.146419	Human
cg01356908	chr12	129309156	1.51705e-08	2.6948e-07	SLC15A4	TSS1500	S_Shore	-0.178594	Monkey
cg00202460	chr15	83680873	1.97248e-09	2.72592e-07	C15orf40;C15orf40;C15orf40;C15orf40;C15orf40;C15orf40;C15orf40	TSS1500;TSS1500;TSS1500;TSS1500;TSS1500;TSS1500;TSS1500	S_Shore	-0.437744	Monkey
cg03333253	chr6	44125693	1.5828e-09	2.74166e-07	CAPN11	TSS1500	OpenSea	0.258965	Human
cg12582965	chr15	25972328	6.12617e-09	2.75751e-07	ATP10A	Body	OpenSea	0.57991	Human
cg24391331	chr8	95648314	7.95472e-09	2.78917e-07	NA	NA	N_Shelf	0.15231	Human
cg09990596	chr14	102227939	1.62151e-09	2.82112e-07	PPP2R5C;PPP2R5C	TSS200;TSS200	Island	-0.306903	Monkey
cg01985186	chr16	31448002	2.0549e-08	2.83714e-07	ZNF843	Body	OpenSea	0.371392	Human
cg24674674	chr15	102290014	5.51972e-09	2.85317e-07	NA	NA	N_Shelf	0.576956	Human
cg06294803	chr3	184033282	1.58988e-09	2.88526e-07	EIF4G1;EIF4G1;EIF4G1;EIF4G1;EIF4G1	5'UTR;5'UTR;1stExon;5'UTR;5'UTR	S_Shore	-0.282525	Monkey
cg21386500	chr10	71813718	6.26528e-09	2.90135e-07	H2AFY2	5'UTR	S_Shore	-0.355671	Monkey
cg09824721	chr3	170588815	2.92235e-09	2.93391e-07	RPL22L1	TSS1500	S_Shore	0.439495	Human
cg19435835	chr2	18012016	3.99516e-09	2.95041e-07	NA	NA	OpenSea	-0.215506	Monkey
cg05850656	chr17	46114620	6.49636e-09	2.96698e-07	MIR152;COPZ2	TSS200;Body	Island	-0.261383	Monkey
cg05842169	chr3	107602025	5.31503e-09	2.98372e-07	LOC285205	TSS200	OpenSea	0.307002	Human
cg15857739	chr11	69913966	3.64885e-09	3.00054e-07	NA	NA	OpenSea	-0.390226	Monkey
cg01695643	chr14	95237330	1.66018e-09	3.01744e-07	GSC	TSS1500	N_Shore	0.253272	Human
cg26621088	chr5	74965039	1.79629e-09	3.03452e-07	NA	NA	OpenSea	-0.265049	Monkey
cg24389730	chr17	46114615	1.94882e-08	3.05166e-07	MIR152;COPZ2	TSS200;Body	Island	-0.204382	Monkey
cg21359950	chr12	94083470	1.70704e-09	3.10373e-07	CRADD	Body	OpenSea	0.261218	Human
cg14106584	chr9	45737537	2.81754e-08	3.13864e-07	NA	NA	S_Shelf	0.384167	Human
cg07263853	chr5	180047686	2.15941e-08	3.15659e-07	FLT4;FLT4	Body;Body	Island	0.382807	Human
cg19892115	chr2	242029287	5.89509e-09	3.17458e-07	MTERFD2;MTERFD2;SNED1;MTERFD2	Body;Body;3'UTR;Body	OpenSea	-0.366394	Monkey
cg15228983	chr19	42582914	1.7917e-09	3.19266e-07	ZNF574	Body	N_Shore	-0.241764	Monkey
cg12600197	chr15	75639339	1.83504e-09	3.2476e-07	NEIL1;NEIL1	1stExon;5'UTR	N_Shore	0.180196	Human
cg07852231	chr2	71116638	1.88346e-09	3.28496e-07	NA	NA	S_Shore	0.332777	Human
cg17495291	chr6	131845933	1.90273e-09	3.30387e-07	NA	NA	OpenSea	0.684509	Human
cg21500063	chr14	106444683	1.90132e-09	3.32291e-07	NA	NA	OpenSea	-0.354967	Monkey
cg23095634	chr4	1284946	3.58367e-09	3.34206e-07	MAEA;MAEA	Body;Body	S_Shore	-0.344507	Monkey
cg26233172	chr1	4000600	2.46203e-09	3.36119e-07	NA	NA	OpenSea	-0.359468	Monkey
cg11964345	chr12	110434092	7.81517e-09	3.38039e-07	GIT2;GIT2;GIT2;GIT2;GIT2;GIT2;GIT2;GIT2;GIT2;GIT2;GIT2;GIT2	5'UTR;1stExon;5'UTR;5'UTR;1stExon;5'UTR;1stExon;1stExon;5'UTR;1stExon;1stExon;5'UTR	Island	-0.423253	Monkey
cg12219789	chr17	7227499	5.5659e-09	3.41872e-07	NEURL4;NEURL4	Body;Body	Island	-0.314276	Monkey
cg13138954	chr15	22546672	2.28165e-08	3.43784e-07	NA	NA	Island	0.502442	Human
cg07399928	chr3	195538675	1.98777e-09	3.45695e-07	MUC4;MUC4;MUC4	1stExon;1stExon;1stExon	OpenSea	-0.245489	Monkey
cg00100804	chr9	123836087	2.88232e-09	3.47609e-07	NA	NA	N_Shore	0.462818	Human
cg09886641	chr15	69223018	8.22596e-09	3.51457e-07	MIR548H4;NOX5;NOX5;SPESP1	Body;5'UTR;1stExon;1stExon	Island	0.528292	Human
cg06868955	chr12	54069197	2.18222e-09	3.55322e-07	ATP5G2;ATP5G2	Body;Body	N_Shore	0.278041	Human
cg18041271	chr8	11756069	2.01104e-09	3.57258e-07	NA	NA	N_Shelf	0.515638	Human
cg04796763	chr14	21769176	1.96989e-09	3.592e-07	RPGRIP1	Body	Island	-0.76972	Monkey
cg25221719	chr3	141319318	2.11405e-09	3.61148e-07	RASA2	Body	OpenSea	0.363565	Human
cg02923047	chr9	140342917	2.01928e-09	3.65074e-07	NELF;NELF;NELF;NELF	3'UTR;3'UTR;3'UTR;3'UTR	N_Shore	-0.282512	Monkey
cg24430419	chr1	61519532	6.73917e-09	3.6903e-07	NA	NA	Island	-0.194543	Monkey
cg13409077	chr9	35618528	5.71081e-09	3.71024e-07	CD72	TSS200	S_Shore	-0.223771	Monkey
cg18737971	chr15	43941642	2.04847e-09	3.73022e-07	CATSPER2;CATSPER2;CATSPER2	TSS1500;TSS1500;TSS1500	Island	0.414975	Human
cg07707039	chr17	53042137	2.09832e-09	3.7502e-07	COX11;COX11;COX11;COX11;COX11	Body;Body;Body;Body;Body	N_Shelf	-0.260658	Monkey
cg10385692	chr16	1175678	2.096e-09	3.77045e-07	NA	NA	N_Shelf	0.37957	Human
cg04460816	chr19	19221572	2.28723e-09	3.79068e-07	SLC25A42	Body	Island	-0.217438	Monkey
cg23397523	chr15	74315331	8.43068e-09	3.81099e-07	PML;PML;PML;PML;PML;PML;PML;PML;PML	Body;Body;Body;Body;Body;Body;Body;Body;Body	Island	0.399367	Human
cg18914211	chr6	29795815	7.74461e-09	3.83126e-07	HLA-G	Body	Island	-0.457701	Monkey
cg18683523	chr6	91297516	2.22888e-09	3.85158e-07	MAP3K7;MAP3K7;MAP3K7;MAP3K7	TSS1500;TSS1500;TSS1500;TSS1500	S_Shore	-0.297504	Monkey
cg14692106	chr4	7940389	3.49084e-08	3.87204e-07	AFAP1;AFAP1	5'UTR;5'UTR	N_Shore	-0.201357	Monkey
cg13547268	chr1	111746963	2.8887e-09	3.91301e-07	NA	NA	Island	-0.21827	Monkey
cg00246693	chr11	100558484	6.1796e-09	3.95447e-07	FLJ32810	1stExon	S_Shore	0.19075	Human
cg05794325	chr1	52520780	2.76581e-09	4.01699e-07	TXNDC12;TXNDC12;BTF3L4;BTF3L4;BTF3L4	1stExon;5'UTR;TSS1500;TSS1500;TSS1500	Island	-0.49943	Monkey
cg07482296	chr2	306606	3.29095e-08	4.059e-07	NA	NA	N_Shore	0.411558	Human
cg22958262	chr15	34502205	3.07398e-09	4.08013e-07	C15orf29;C15orf29	1stExon;5'UTR	Island	0.217133	Human
cg18835320	chr5	108063601	9.07474e-09	4.10124e-07	NA	NA	Island	-0.178412	Monkey
cg26556926	chr6	30852573	8.0387e-09	4.12245e-07	DDR1;DDR1	5'UTR;5'UTR	Island	-0.221579	Monkey
cg15929495	chr13	113201776	9.21981e-09	4.18654e-07	TUBGCP3	Body	Island	0.449521	Human
cg03992168	chr5	574244	2.31734e-09	4.22955e-07	NA	NA	OpenSea	-0.381555	Monkey
cg23641672	chr1	174319673	2.40158e-09	4.29573e-07	RABGAP1L	Body	OpenSea	0.363352	Human
cg00816676	chr10	37970316	4.03228e-09	4.3407e-07	NA	NA	Island	0.495634	Human
cg17782025	chr3	23958698	9.83955e-09	4.40858e-07	NKIRAS1;RPL15	TSS200;5'UTR	Island	-0.296228	Monkey
cg21162977	chr9	19050395	2.45602e-09	4.43138e-07	RRAGA	1stExon	S_Shore	-0.14096	Monkey
cg02844545	chr6	10882043	1.35516e-08	4.47739e-07	GCM2;GCM2	1stExon;5'UTR	Island	0.202674	Human
cg25016070	chr15	72524656	2.49347e-09	4.50055e-07	PKM2;PKM2;PKM2	TSS1500;TSS1500;TSS1500	S_Shore	-0.369241	Monkey
cg02515468	chr11	18743222	4.17992e-08	4.52411e-07	IGSF22	Body	Island	-0.359976	Monkey
cg21988465	chr20	57429277	5.04729e-09	4.54763e-07	GNAS;GNAS;GNAS	1stExon;1stExon;3'UTR	Island	0.500427	Human
cg16106297	chr19	58556609	2.56525e-09	4.61863e-07	ZSCAN1	Body	Island	0.510028	Human
cg04844088	chr12	110290333	4.83253e-09	4.64251e-07	GLTP	3'UTR	OpenSea	0.415067	Human
cg01710158	chr11	65081843	2.58783e-09	4.66636e-07	CDC42EP2	TSS1500	N_Shore	-0.475634	Monkey
cg14193561	chr17	7791158	2.5986e-09	4.71414e-07	CHD3;CHD3;CHD3	Body;TSS1500;TSS1500	S_Shelf	-0.161363	Monkey
cg21737444	chr22	38071591	3.27092e-08	4.73805e-07	LGALS1	TSS200	N_Shore	-0.259525	Monkey
cg20884887	chr7	27208285	9.68485e-09	4.76221e-07	NA	NA	N_Shore	-0.604334	Monkey
cg26506680	chr5	56820679	3.29034e-09	4.78634e-07	NA	NA	OpenSea	0.278023	Human
cg26654519	chr8	142517494	2.75591e-09	4.86049e-07	FLJ43860	TSS200	OpenSea	0.350031	Human
cg14911395	chr3	50311213	4.14119e-08	4.88529e-07	SEMA3B;SEMA3B	Body;Body	Island	-0.459769	Monkey
cg13322920	chr6	29768622	2.83526e-09	4.91025e-07	NA	NA	S_Shore	0.317956	Human
cg22759096	chr6	30594296	2.75759e-09	4.93529e-07	C6orf134	TSS1500	OpenSea	0.141253	Human
cg27348266	chr14	104583972	9.2128e-09	4.96031e-07	NA	NA	Island	0.105172	Human
cg03405139	chr2	69614107	2.82997e-09	5.01083e-07	GFPT1	Body	N_Shore	-0.309072	Monkey
cg05874478	chr14	24615768	1.18039e-08	5.03638e-07	RNF31;PSME2	TSS1500;1stExon	N_Shore	0.246431	Human
cg02368606	chr16	31119484	8.64784e-09	5.08795e-07	BCKDK;BCKDK	TSS200;TSS200	N_Shore	0.394805	Human
cg18633197	chr10	135387962	3.28044e-09	5.11403e-07	NA	NA	N_Shelf	-0.302736	Monkey
cg07562773	chr22	29075159	1.55237e-08	5.14009e-07	TTC28	Body	Island	0.416954	Human
cg02071292	chr12	75785097	1.20181e-08	5.16626e-07	GLIPR1L2	1stExon	Island	-0.446196	Monkey
cg14672154	chr3	107647121	4.60011e-08	5.21954e-07	LOC285205	Body	S_Shore	0.101516	Human
cg20734219	chr5	146453021	3.10946e-09	5.24653e-07	PPP2R2B;PPP2R2B	5'UTR;5'UTR	OpenSea	0.395687	Human
cg03788995	chr7	148334381	3.6174e-09	5.27355e-07	NA	NA	OpenSea	0.601678	Human
cg09243122	chr19	22605789	3.03159e-09	5.30054e-07	ZNF98	TSS1500	OpenSea	0.355523	Human
cg19413350	chr8	57351067	1.26453e-08	5.32786e-07	NA	NA	Island	0.543744	Human
cg22219933	chr17	79911726	6.39597e-09	5.35555e-07	NOTUM	Body	N_Shore	0.450108	Human
cg02345961	chr18	34854574	1.28206e-08	5.38338e-07	BRUNOL4;BRUNOL4;BRUNOL4;BRUNOL4	Body;Body;Body;Body	Island	0.108051	Human
cg21511816	chr14	76597824	3.17236e-09	5.43966e-07	NA	NA	Island	-0.413997	Monkey
cg02100602	chr21	34396665	3.22275e-09	5.52495e-07	NA	NA	Island	-0.134672	Monkey
cg20422318	chr9	134955070	4.55478e-09	5.55344e-07	MED27	1stExon	Island	0.265378	Human
cg05112967	chr7	63353492	4.77869e-09	5.61134e-07	NA	NA	OpenSea	0.366701	Human
cg08201311	chr2	220435003	3.33531e-09	5.64058e-07	OBSL1	1stExon	Island	0.229611	Human
cg06479978	chrX	131161297	3.38016e-09	5.66987e-07	MST4;MST4;MST4	Body;Body;Body	S_Shelf	0.38782	Human
cg05534060	chr17	80768693	4.12855e-09	5.7284e-07	TBCD	Body	S_Shelf	0.407849	Human
cg00913032	chr2	2328447	5.4223e-09	5.75778e-07	MYT1L;LOC730811	5'UTR;Body	OpenSea	0.153694	Human
cg19915413	chr17	79977640	4.92207e-09	5.87601e-07	STRA13	Body	N_Shelf	0.435941	Human
cg17759354	chr16	56898786	4.07108e-09	5.96588e-07	SLC12A3;SLC12A3;SLC12A3	TSS1500;TSS1500;TSS1500	OpenSea	0.29358	Human
cg16873973	chr7	5920535	7.11118e-09	5.99597e-07	OCM	1stExon	OpenSea	0.330485	Human
cg04667538	chr2	105372176	1.39454e-08	6.02611e-07	NA	NA	OpenSea	0.395925	Human
cg09478095	chr2	662887	1.72761e-08	6.08653e-07	NA	NA	S_Shore	0.357912	Human
cg05543030	chr2	45005364	1.45522e-08	6.11698e-07	NA	NA	OpenSea	0.252881	Human
cg24830036	chr19	39057507	8.65209e-09	6.14743e-07	RYR1;RYR1	Body;Body	S_Shore	0.361911	Human
cg11612727	chr10	105110686	3.66149e-09	6.20999e-07	PCGF6;PCGF6	1stExon;1stExon	Island	0.273856	Human
cg08889009	chr15	59157123	1.97238e-08	6.24129e-07	NA	NA	Island	-0.44308	Monkey
cg15568225	chr1	40537438	1.36121e-08	6.27267e-07	CAP1;CAP1	3'UTR;3'UTR	OpenSea	-0.329425	Monkey
cg24576425	chr2	158114404	6.16455e-08	6.30412e-07	GALNT5;GALNT5	1stExon;5'UTR	OpenSea	-0.239256	Monkey
cg04477431	chr6	31631716	1.44233e-08	6.33554e-07	BAT4	Body	N_Shore	-0.361397	Monkey
cg12657853	chr6	122720929	1.14947e-08	6.36693e-07	HSF2;HSF2	1stExon;1stExon	Island	-0.0889128	Monkey
cg16508168	chr16	31107370	3.74533e-09	6.39868e-07	VKORC1;VKORC1	TSS1500;TSS1500	S_Shore	-0.129649	Monkey
cg05388262	chr4	76995796	1.51607e-08	6.43057e-07	ART3;ART3;ART3	TSS200;5'UTR;TSS200	OpenSea	-0.261845	Monkey
cg15677364	chr6	30687221	6.94413e-09	6.46246e-07	TUBB	TSS1500	N_Shore	-0.346591	Monkey
cg09667001	chr17	60215649	1.57017e-08	6.49447e-07	NA	NA	Island	-0.398582	Monkey
cg08313168	chr12	7315531	1.59171e-08	6.52654e-07	NA	NA	OpenSea	0.316621	Human
cg17662683	chr6	32064146	1.59046e-08	6.59121e-07	TNXB	Body	Island	0.357978	Human
cg01866895	chr2	192543718	1.5974e-08	6.62393e-07	OBFC2A;OBFC2A	Body;Body	S_Shore	0.166729	Human
cg20350484	chr12	123706092	1.58145e-08	6.65677e-07	MPHOSPH9	1stExon	OpenSea	0.471153	Human
cg11797222	chr15	66679417	3.99246e-09	6.68969e-07	MAP2K1;MAP2K1	1stExon;5'UTR	Island	0.411093	Human
cg24739382	chr8	41511175	4.70252e-08	6.72315e-07	ANK1;ANK1;ANK1;ANK1;ANK1;ANK1;ANK1;ANK1	3'UTR;3'UTR;3'UTR;3'UTR;3'UTR;3'UTR;3'UTR;3'UTR	Island	-0.206674	Monkey
cg14248553	chr1	201509308	1.32004e-08	6.75662e-07	NA	NA	Island	-0.237181	Monkey
cg11815199	chr10	3280741	6.01587e-09	6.79006e-07	NA	NA	OpenSea	-0.227828	Monkey
cg06365898	chr1	16533907	1.72052e-08	6.82352e-07	ARHGEF19	Body	Island	-0.320247	Monkey
cg08800878	chr2	73152809	4.02662e-09	6.85694e-07	EMX1	Body	S_Shore	-0.300141	Monkey
cg07381788	chr10	135340445	4.07039e-09	6.89048e-07	CYP2E1	TSS1500	N_Shore	0.371176	Human
cg15248935	chr7	157180055	4.13396e-09	6.99277e-07	DNAJB6	Body	OpenSea	-0.43086	Monkey
cg09704054	chr20	44453161	3.75281e-08	7.02699e-07	TNNC2	Body	Island	-0.38614	Monkey
cg11395606	chr4	6711150	1.56888e-08	7.12994e-07	MRFAP1L1	1stExon	Island	-0.207586	Monkey
cg10048961	chr12	123459168	4.23367e-09	7.19916e-07	OGFOD2;ABCB9	TSS200;5'UTR	Island	0.0957262	Human
cg13567744	chr7	70790932	4.45163e-09	7.23388e-07	WBSCR17	Body	OpenSea	0.494534	Human
cg15789829	chr7	44748841	4.29006e-09	7.30355e-07	NA	NA	OpenSea	0.344897	Human
cg06398138	chr11	132912368	4.67602e-09	7.33882e-07	OPCML	Body	OpenSea	0.284044	Human
cg05932408	chr20	48184639	4.58289e-09	7.37453e-07	PTGIS	1stExon	Island	-0.115855	Monkey
cg23715830	chr3	13974614	4.78879e-09	7.41026e-07	NA	NA	Island	-0.429019	Monkey
cg23009419	chr3	46618597	6.66171e-08	7.51809e-07	LRRC2;TDGF1	5'UTR;TSS1500	Island	0.218074	Human
cg14857471	chr10	6962119	1.8367e-08	7.59019e-07	NA	NA	OpenSea	-0.188732	Monkey
cg01569346	chr6	32064148	2.42904e-08	7.62684e-07	TNXB	Body	Island	0.451305	Human
cg14897563	chr17	7806641	4.90845e-09	7.6635e-07	CHD3;CHD3;CHD3	Body;Body;Body	OpenSea	-0.25571	Monkey
cg18502099	chr17	77833495	1.89844e-08	7.70062e-07	NA	NA	N_Shore	0.28717	Human
cg11107966	chr14	92927875	6.55305e-09	7.73779e-07	SLC24A4;SLC24A4;SLC24A4	Body;Body;Body	OpenSea	-0.300273	Monkey
cg21429107	chr8	144790317	4.65471e-09	7.77501e-07	LOC100130274	TSS200	Island	0.287991	Human
cg25723614	chr10	103602939	1.91425e-08	7.8122e-07	KCNIP2;KCNIP2;KCNIP2;KCNIP2;KCNIP2;KCNIP2	Body;Body;Body;Body;Body;Body	N_Shore	0.325156	Human
cg27208012	chr13	44542074	1.02177e-08	7.84949e-07	NA	NA	N_Shore	0.300858	Human
cg23801965	chr22	19138856	4.74964e-09	7.88689e-07	GSC2	TSS1500	S_Shore	-0.388607	Monkey
cg05812269	chr18	21033260	4.78542e-09	7.92498e-07	RIOK3;RIOK3	1stExon;5'UTR	Island	-0.26238	Monkey
cg05672223	chr2	43328033	8.1185e-08	7.96311e-07	NA	NA	Island	0.32827	Human
cg10114327	chr4	122301573	9.12521e-09	8.00124e-07	QRFPR	1stExon	Island	-0.101793	Monkey
cg02974527	chr6	71955181	6.20304e-08	8.07768e-07	NA	NA	OpenSea	0.220546	Human
cg07564645	chr13	45915210	1.62955e-08	8.15523e-07	TPT1;LOC100190939;TPT1	1stExon;TSS1500;5'UTR	Island	-0.24192	Monkey
cg09742952	chr11	133853958	1.88056e-08	8.19502e-07	NA	NA	OpenSea	0.551967	Human
cg02582963	chr3	153840718	2.35363e-08	8.2351e-07	SGEF	Body	S_Shore	-0.191807	Monkey
cg05227280	chr17	36761971	5.13313e-09	8.27538e-07	SRCIN1;SRCIN1	1stExon;5'UTR	N_Shore	-0.310459	Monkey
cg02019873	chr12	29536486	5.12691e-09	8.31561e-07	NA	NA	S_Shelf	0.386882	Human
cg15027630	chr7	75830811	6.03937e-09	8.35589e-07	SRRM3	TSS1500	N_Shore	-0.279111	Monkey
cg12456799	chr10	106441036	3.58616e-08	8.39623e-07	SORCS3	Body	OpenSea	-0.44147	Monkey
cg03344490	chr1	567348	2.1103e-08	8.43654e-07	MIR1977	TSS1500	OpenSea	-0.427099	Monkey
cg02157467	chr14	36004888	6.3274e-09	8.47692e-07	INSM2	1stExon	Island	-0.129584	Monkey
cg20677516	chr1	202781057	5.32283e-09	8.51757e-07	NA	NA	S_Shore	-0.347418	Monkey
cg13169132	chr1	1362340	1.03922e-08	8.55865e-07	TMEM88B	Body	N_Shore	0.444813	Human
cg12332776	chr10	71336241	2.05602e-08	8.59983e-07	NA	NA	N_Shore	-0.102947	Monkey
cg26608982	chr16	89560068	2.08839e-08	8.64104e-07	NA	NA	S_Shelf	-0.329961	Monkey
cg03269716	chr1	874896	5.34325e-09	8.6824e-07	SAMD11	Body	N_Shore	-0.305241	Monkey
cg02470959	chr12	132196036	9.95024e-09	8.72387e-07	SFRS8	Body	Island	0.193387	Human
cg08529399	chr16	88361944	2.21201e-08	8.76531e-07	NA	NA	OpenSea	0.336668	Human
cg04818343	chr10	3208485	2.36817e-08	8.8068e-07	PITRM1	Body	OpenSea	0.29191	Human
cg00148862	chr2	1286394	1.09267e-08	8.84858e-07	SNTG2	Body	Island	-0.328447	Monkey
cg20110535	chr19	14225647	5.49461e-09	8.89039e-07	PRKACA;PRKACA	TSS1500;Body	N_Shelf	0.304528	Human
cg00497905	chr11	76903183	5.51214e-09	8.9324e-07	MYO7A;MYO7A	Body;Body	OpenSea	-0.294722	Monkey
cg05393567	chr3	45102090	1.46476e-08	8.97457e-07	NA	NA	OpenSea	0.377879	Human
cg16408970	chr10	28965584	5.90704e-09	9.01709e-07	BAMBI	TSS1500	N_Shore	-0.11177	Monkey
cg16435779	chr8	102504447	6.42151e-08	9.05958e-07	GRHL2	TSS1500	N_Shore	-0.1786	Monkey
cg24932925	chr6	31708299	2.71986e-08	9.10232e-07	MSH5;MSH5;MSH5;MSH5	Body;Body;Body;Body	Island	-0.416547	Monkey
cg01933576	chr16	15083564	2.35076e-08	9.18944e-07	PDXDC1	Body	Island	0.424198	Human
cg23021329	chr3	52256186	8.8681e-09	9.23347e-07	TLR9	Body	S_Shore	-0.304077	Monkey
cg07039560	chr5	140683681	1.01922e-07	9.27758e-07	SLC25A2	TSS200	Island	-0.37231	Monkey
cg03395511	chr6	291903	1.72475e-08	9.32172e-07	DUSP22	TSS200	N_Shore	0.346317	Human
cg08577231	chr16	403800	1.61749e-08	9.45411e-07	AXIN1;AXIN1	TSS1500;TSS1500	OpenSea	0.291841	Human
cg24525286	chr1	4768404	6.32503e-09	9.49845e-07	AJAP1;AJAP1	Body;Body	N_Shelf	0.35492	Human
cg22491629	chr6	157744540	5.95388e-09	9.58773e-07	C6orf35;C6orf35	5'UTR;1stExon	Island	0.28352	Human
cg25711358	chr17	7976532	2.43647e-08	9.6325e-07	ALOX12B	Body	OpenSea	-0.115847	Monkey
cg07042164	chr16	23079460	8.04395e-09	9.67817e-07	USP31	Body	OpenSea	0.293578	Human
cg23228279	chr1	7757374	6.72353e-09	9.76984e-07	CAMTA1	Body	OpenSea	0.428915	Human
cg20845262	chr7	62514736	1.09951e-07	9.8161e-07	NA	NA	Island	0.362626	Human
cg23095451	chr4	83437412	6.28803e-09	9.95595e-07	TMEM150C	5'UTR	OpenSea	-0.329505	Monkey
cg09786383	chr13	78494010	9.17015e-08	1.00028e-06	EDNRB;EDNRB;EDNRB	TSS1500;5'UTR;TSS1500	S_Shore	-0.162253	Monkey
cg17338258	chr17	7533521	6.92712e-09	1.00975e-06	SHBG;SHBG;SHBG;SHBG;SHBG;SHBG	1stExon;Body;1stExon;Body;1stExon;1stExon	S_Shelf	0.216381	Human
cg21463869	chr8	39442078	7.71702e-08	1.01457e-06	ADAM18	TSS200	OpenSea	0.674055	Human
cg10486098	chr1	147826960	6.65195e-08	1.02421e-06	NA	NA	S_Shore	0.208463	Human
cg09209584	chrX	135291355	1.19348e-08	1.03889e-06	FHL1;FHL1;FHL1;FHL1;FHL1;FHL1;FHL1;FHL1;FHL1	Body;Body;Body;Body;Body;Body;Body;Body;Body	OpenSea	0.150175	Human
cg18719563	chr5	180048155	1.21128e-07	1.04382e-06	FLT4;FLT4	Body;Body	Island	0.528341	Human
cg12403329	chr17	8371203	7.27309e-09	1.04876e-06	NDEL1;NDEL1	3'UTR;3'UTR	OpenSea	-0.223279	Monkey
cg12882189	chr17	80402891	7.52157e-09	1.05371e-06	C17orf62;C17orf62;C17orf62	Body;Body;Body	S_Shore	-0.409309	Monkey
cg04279223	chr1	78443901	9.48994e-09	1.05866e-06	FUBP1	Body	N_Shore	-0.103235	Monkey
cg08716396	chr1	161283845	2.75175e-08	1.06361e-06	SDHC;SDHC;LOC642502;SDHC;SDHC	TSS1500;TSS1500;TSS1500;TSS1500;TSS1500	Island	-0.447245	Monkey
cg11338088	chr19	48893974	1.87677e-08	1.06861e-06	KDELR1	Body	N_Shore	-0.178557	Monkey
cg15899948	chr5	128301146	2.64049e-08	1.07868e-06	SLC27A6;SLC27A6	TSS200;TSS200	Island	-0.519664	Monkey
cg12147198	chr4	47838169	2.76002e-08	1.08376e-06	CORIN	Body	N_Shore	-0.351815	Monkey
cg03559454	chr19	49646157	7.04964e-09	1.08885e-06	PPFIA3	Body	Island	-0.367627	Monkey
cg14429369	chr4	190235368	1.03588e-08	1.09394e-06	NA	NA	N_Shore	0.4311	Human
cg12848808	chr15	68125599	2.87934e-08	1.09903e-06	LBXCOR1	Body	N_Shore	0.38512	Human
cg12804283	chr1	240569726	9.51646e-09	1.10415e-06	FMN2	Body	S_Shore	0.699156	Human
cg21125207	chr15	22547896	2.93272e-08	1.10937e-06	NA	NA	S_Shore	0.404417	Human
cg19784880	chr5	178957344	1.18778e-08	1.11458e-06	NA	NA	N_Shore	0.501416	Human
cg07617768	chr3	159818742	9.54774e-09	1.12512e-06	NA	NA	OpenSea	0.584698	Human
cg09502447	chr11	69587394	7.46486e-09	1.13047e-06	NA	NA	N_Shore	0.330138	Human
cg22805500	chr4	57301680	7.51445e-09	1.13581e-06	PAICS;PPAT;PPAT;PAICS;PAICS	TSS1500;1stExon;5'UTR;TSS1500;TSS1500	Island	0.269357	Human
cg11470399	chr16	23690492	3.13107e-08	1.1466e-06	PLK1	1stExon	Island	-0.198855	Monkey
cg20848291	chr7	100343083	2.16789e-08	1.15202e-06	ZAN;ZAN	Body;Body	OpenSea	0.382518	Human
cg08698015	chr17	72744834	8.96158e-09	1.15745e-06	SLC9A3R1;SLC9A3R1	1stExon;5'UTR	Island	-0.276984	Monkey
cg27099880	chr7	74021938	2.9826e-08	1.16296e-06	NA	NA	S_Shore	0.546391	Human
cg08864344	chr1	33772997	4.61123e-08	1.17412e-06	NA	NA	Island	-0.308386	Monkey
cg02866761	chr22	17565664	8.10003e-09	1.17975e-06	IL17RA	TSS200	Island	-0.221364	Monkey
cg21306775	chr18	74402010	7.93625e-09	1.18536e-06	NA	NA	OpenSea	0.209029	Human
cg08828287	chr11	62525690	2.72538e-08	1.19099e-06	NA	NA	N_Shelf	0.242179	Human
cg03332970	chr11	124632552	3.47117e-08	1.19661e-06	ESAM	TSS1500	Island	-0.232286	Monkey
cg07690455	chr5	95997198	3.25135e-08	1.2081e-06	CAST;CAST;CAST;CAST;CAST	TSS1500;TSS1500;TSS1500;TSS1500;TSS1500	N_Shore	-0.387926	Monkey
cg20061884	chr7	108210449	2.48507e-08	1.21394e-06	THAP5;DNAJB9;THAP5;DNAJB9	TSS1500;1stExon;TSS1500;5'UTR	Island	-0.173362	Monkey
cg00770372	chr8	37237473	8.35773e-09	1.21979e-06	NA	NA	OpenSea	-0.137583	Monkey
cg18342026	chr6	29521046	5.94117e-08	1.23153e-06	NA	NA	N_Shore	-0.231565	Monkey
cg06895137	chr7	2321817	8.66689e-09	1.23743e-06	SNX8	Body	S_Shelf	-0.37819	Monkey
cg18733794	chr22	19554560	3.40174e-08	1.24333e-06	LOC150185	TSS200	S_Shore	0.532948	Human
cg01424901	chr1	21948680	2.50668e-08	1.24921e-06	RAP1GAP;RAP1GAP;RAP1GAP	Body;5'UTR;5'UTR	Island	0.218777	Human
cg25059994	chr11	3082764	5.06079e-08	1.25509e-06	NA	NA	S_Shelf	0.339433	Human
cg15474859	chr2	208030304	9.96105e-09	1.26101e-06	KLF7;KLF7	1stExon;5'UTR	N_Shore	0.0657009	Human
cg05056638	chr8	24800824	9.37977e-09	1.26706e-06	NA	NA	S_Shore	0.583286	Human
cg24637308	chr11	6592297	1.63849e-07	1.2731e-06	DNHD1	Body	Island	0.621425	Human
cg14402591	chr19	4543487	3.16122e-08	1.27913e-06	SEMA6B	3'UTR	Island	0.284481	Human
cg18587476	chr2	24397810	2.19489e-08	1.28523e-06	C2orf84	TSS200	Island	0.361404	Human
cg02488653	chr11	1568987	8.86513e-09	1.30355e-06	HCCA2	Body	S_Shore	-0.172132	Monkey
cg00339241	chr15	41196012	2.22467e-08	1.30969e-06	VPS18	3'UTR	OpenSea	-0.208486	Monkey
cg25512903	chr5	138609566	8.98285e-09	1.31587e-06	MATR3;SNHG4	TSS1500;TSS1500	Island	-0.135036	Monkey
cg19060383	chr19	36334925	3.8335e-08	1.32205e-06	NPHS1	Body	N_Shore	-0.32486	Monkey
cg20927027	chr12	54674547	1.00309e-08	1.32826e-06	HNRNPA1;HNRNPA1;HNRPA1L-2;HNRNPA1;HNRNPA1;CBX5	1stExon;5'UTR;Body;1stExon;5'UTR;TSS1500	Island	-0.351807	Monkey
cg05673937	chr10	72014778	3.59656e-08	1.34067e-06	NPFFR1	Body	Island	0.44897	Human
cg27576982	chr12	103308778	7.59396e-08	1.35315e-06	PAH	Body	N_Shelf	0.176451	Human
cg14936778	chr7	56174888	2.65297e-08	1.35939e-06	CHCHD2	TSS1500	S_Shore	0.477258	Human
cg20094343	chr18	34917603	3.78514e-08	1.36562e-06	BRUNOL4;BRUNOL4;BRUNOL4;BRUNOL4	Body;Body;Body;Body	S_Shore	-0.409138	Monkey
cg11459603	chr6	26273535	2.86126e-08	1.37185e-06	HIST1H2BI	1stExon	Island	-0.0844531	Monkey
cg22040889	chr11	64073594	1.76129e-07	1.39058e-06	ESRRA	5'UTR	Island	0.41109	Human
cg17383236	chr7	100167504	1.23389e-07	1.39687e-06	NA	NA	Island	-0.253586	Monkey
cg00138497	chr9	139760673	9.33937e-09	1.40317e-06	EDF1;EDF1	1stExon;1stExon	Island	-0.140416	Monkey
cg22441074	chr17	2304393	9.419e-09	1.40948e-06	MNT	TSS200	Island	-0.179176	Monkey
cg26059316	chr10	102808252	1.38596e-07	1.41581e-06	NA	NA	Island	-0.334497	Monkey
cg07704990	chr5	101834577	9.47365e-09	1.42214e-06	SLCO6A1;SLCO6A1	1stExon;5'UTR	Island	0.45544	Human
cg12612393	chr1	3474376	4.76371e-08	1.42862e-06	MEGF6	Body	OpenSea	-0.24848	Monkey
cg08156066	chr20	21695334	1.16574e-08	1.44162e-06	PAX1	Body	Island	-0.218518	Monkey
cg01324261	chr4	174320378	9.75722e-09	1.44815e-06	SCRG1;SCRG1	1stExon;5'UTR	OpenSea	0.240967	Human
cg25607121	chr2	219745748	1.00741e-08	1.45469e-06	WNT10A	1stExon	Island	-0.254911	Monkey
cg03128163	chr10	131686154	1.04185e-08	1.46127e-06	EBF3	Body	N_Shore	0.219945	Human
cg13041355	chr5	178622080	1.13821e-08	1.46784e-06	ADAMTS2;ADAMTS2	Body;Body	OpenSea	0.598251	Human
cg25854178	chr11	50220055	3.96898e-08	1.47442e-06	NA	NA	OpenSea	0.303294	Human
cg21890551	chr14	62035585	4.06011e-08	1.48115e-06	NA	NA	OpenSea	-0.221789	Monkey
cg15007959	chr19	50931432	5.82701e-08	1.48789e-06	SPIB	Body	Island	0.216532	Human
cg16905586	chr3	49761211	1.01925e-08	1.49466e-06	GMPPB;GMPPB;GMPPB;GMPPB	1stExon;5'UTR;1stExon;5'UTR	Island	-0.412742	Monkey
cg06230247	chr22	37420730	4.10528e-08	1.50145e-06	MPST;MPST;MPST;MPST	Body;Body;Body;Body	Island	0.416494	Human
cg14892886	chr11	45826170	1.04697e-08	1.50824e-06	SLC35C1;SLC35C1;SLC35C1	TSS1500;5'UTR;5'UTR	Island	-0.431119	Monkey
cg14259717	chr11	18433732	4.12423e-08	1.51503e-06	LDHC;LDHC	TSS200;TSS200	OpenSea	-0.453877	Monkey
cg27662639	chr16	22312063	1.04454e-08	1.52182e-06	POLR3E	5'UTR	S_Shelf	-0.370302	Monkey
cg14169163	chr15	20500279	3.73857e-08	1.52862e-06	NA	NA	Island	0.626419	Human
cg13699479	chr11	67982598	2.865e-08	1.53543e-06	NA	NA	S_Shore	-0.286956	Monkey
cg11263042	chr1	10535052	1.04002e-08	1.54225e-06	PEX14	1stExon	Island	-0.20797	Monkey
cg08843492	chr11	308231	4.15877e-08	1.54909e-06	IFITM2	1stExon	N_Shelf	-0.383423	Monkey
cg09730930	chr5	174135571	1.04406e-08	1.55594e-06	NA	NA	OpenSea	-0.267077	Monkey
cg14037189	chr10	6276135	1.06732e-08	1.56973e-06	PFKFB3;PFKFB3	3'UTR;3'UTR	OpenSea	0.321672	Human
cg03147503	chr6	29633969	1.16051e-07	1.58367e-06	MOG;MOG;MOG;MOG;MOG;MOG;MOG;MOG;MOG;MOG;MOG	3'UTR;Body;3'UTR;Body;Body;Body;Body;Body;Body;Body;Body	OpenSea	-0.299789	Monkey
cg13085895	chr12	7047250	1.07315e-08	1.59065e-06	ATN1;ATN1	Body;Body	Island	-0.0352376	Monkey
cg18044562	chr7	50468399	4.29025e-08	1.59771e-06	IKZF1	3'UTR	Island	-0.3222	Monkey
cg11391637	chr1	39249315	1.5479e-07	1.60476e-06	NA	NA	OpenSea	-0.326157	Monkey
cg15380744	chr4	15964812	4.37836e-08	1.61186e-06	FGFBP2;FGFBP2	5'UTR;1stExon	OpenSea	-0.280105	Monkey
cg13325919	chr3	181432053	3.67066e-08	1.6191e-06	SOX2;SOX2OT;SOX2	3'UTR;Body;1stExon	S_Shore	0.430951	Human
cg23165541	chr15	64338164	1.23397e-08	1.62636e-06	DAPK2	5'UTR	Island	-0.259978	Monkey
cg25801742	chr11	58736104	1.18936e-08	1.64093e-06	NA	NA	OpenSea	0.296617	Human
cg17757575	chr17	34068891	4.71802e-08	1.66281e-06	RASL10B	3'UTR	S_Shore	-0.326558	Monkey
cg23347273	chr19	42905978	1.32626e-08	1.67014e-06	LIPE	Body	Island	-0.262733	Monkey
cg03556021	chr5	112258649	1.15454e-08	1.67746e-06	REEP5	TSS1500	S_Shore	-0.192063	Monkey
cg16334244	chr6	144386231	2.24816e-07	1.6848e-06	PLAGL1;PLAGL1	TSS1500;TSS1500	S_Shore	-0.319118	Monkey
cg09368964	chr1	64880738	4.44148e-08	1.69959e-06	NA	NA	OpenSea	0.626875	Human
cg09262171	chr16	4140361	2.71995e-08	1.70699e-06	ADCY9	Body	OpenSea	-0.312559	Monkey
cg00368022	chr5	31532653	4.24572e-08	1.71442e-06	C5orf22;RNASEN;RNASEN	Body;TSS1500;TSS1500	S_Shore	-0.104206	Monkey
cg27059819	chr3	127347685	4.12714e-08	1.72935e-06	PODXL2	TSS1500	Island	0.262672	Human
cg00219169	chr10	530951	2.36381e-07	1.73695e-06	DIP2C	Body	Island	-0.348813	Monkey
cg07075347	chr7	44104860	1.89842e-07	1.74455e-06	PGAM2	1stExon	Island	-0.383623	Monkey
cg13388253	chr19	51505507	1.21949e-08	1.7522e-06	KLK8;KLK8;KLK8;KLK8	TSS1500;TSS1500;TSS1500;TSS1500	N_Shore	0.370958	Human
cg24523948	chr8	72916620	1.20873e-08	1.75984e-06	NA	NA	N_Shore	-0.435032	Monkey
cg19878627	chr2	54087184	4.87251e-08	1.77521e-06	LOC100302652;GPR75	TSS200;TSS200	Island	0.516418	Human
cg02998075	chr7	41875113	1.22259e-08	1.78294e-06	NA	NA	OpenSea	-0.281036	Monkey
cg20110347	chr19	59069832	3.96345e-08	1.79068e-06	UBE2M;UBE2M;LOC100131691	5'UTR;1stExon;TSS1500	N_Shore	0.376299	Human
cg06645946	chr5	156693074	1.22909e-08	1.79842e-06	CYFIP2;CYFIP2	TSS200;TSS200	Island	-0.234004	Monkey
cg06330722	chr7	100201795	1.4669e-08	1.80624e-06	PCOLCE	Body	Island	-0.129358	Monkey
cg02240013	chr3	48680392	4.69886e-08	1.8221e-06	CELSR3	Body	S_Shelf	0.488119	Human
cg22792862	chr14	67827087	1.26775e-08	1.83005e-06	EIF2S1;EIF2S1;ATP6V1D	1stExon;5'UTR;TSS1500	Island	0.439941	Human
cg24680632	chr12	116044032	5.08362e-08	1.838e-06	NA	NA	OpenSea	-0.326883	Monkey
cg01116067	chr1	2461838	2.51726e-07	1.84593e-06	HES5	TSS200	Island	-0.169485	Monkey
cg09923107	chr20	30193892	4.83913e-08	1.85388e-06	ID1;ID1;ID1	Body;3'UTR;1stExon	Island	0.0569405	Human
cg24500441	chr15	66274709	2.47461e-07	1.86182e-06	MEGF11	Body	Island	-0.308147	Monkey
cg09516476	chr6	10881925	2.52441e-07	1.8777e-06	GCM2	Body	Island	0.21983	Human
cg24844211	chr5	59784544	1.66245e-08	1.88565e-06	PART1;PART1;PDE4D;PART1	Body;Body;TSS1500;Body	OpenSea	0.231182	Human
cg23835083	chr6	3849536	2.55569e-07	1.8936e-06	FAM50B	TSS200	Island	0.394928	Human
cg09300563	chr10	66813212	1.42602e-08	1.90167e-06	NA	NA	N_Shore	-0.282036	Monkey
cg08124634	chr14	51256954	1.58514e-08	1.91784e-06	NIN;NIN;NIN;NIN	Body;Body;Body;Body	OpenSea	0.26668	Human
cg14245501	chrX	119710463	1.3609e-08	1.92606e-06	CUL4B	TSS1500	OpenSea	0.230114	Human
cg04291221	chr5	32522997	1.33332e-08	1.93431e-06	NA	NA	OpenSea	0.49327	Human
cg16044919	chr1	231826896	1.3704e-08	1.9427e-06	TSNAX-DISC1;DISC1;DISC1;DISC1;TSNAX-DISC1;DISC1;DISC1;DISC1;DISC1;TSNAX-DISC1;DISC1;DISC1;TSNAX-DISC1;DISC1;TSNAX-DISC1;DISC1;DISC1;DISC1;DISC1;DISC1;TSNAX-DISC1;TSNAX-DISC1;DISC1;DISC1;DISC1;DISC1;DISC1;TSNAX-DISC1;DISC1;DISC1;DISC1	Body;Body;Body;Body;Body;Body;Body;Body;Body;Body;Body;Body;Body;Body;Body;Body;Body;Body;Body;Body;Body;Body;Body;Body;Body;Body;Body;Body;Body;Body;Body	OpenSea	0.422468	Human
cg17177699	chr19	10120594	1.35718e-08	1.95109e-06	COL5A3	Body	N_Shore	-0.183856	Monkey
cg10033892	chr10	134736108	6.07116e-08	1.95957e-06	NA	NA	Island	0.450133	Human
cg05628795	chr12	110434089	5.54894e-08	1.96806e-06	GIT2;GIT2;GIT2;GIT2;GIT2;GIT2;GIT2;GIT2;GIT2;GIT2;GIT2;GIT2	5'UTR;1stExon;5'UTR;5'UTR;1stExon;5'UTR;1stExon;1stExon;5'UTR;1stExon;1stExon;5'UTR	Island	-0.208371	Monkey
cg09294937	chr2	219028997	1.44186e-08	1.97677e-06	CXCR1	Body	OpenSea	0.434134	Human
cg17842821	chr5	1834682	6.4673e-08	1.98553e-06	NA	NA	OpenSea	-0.363875	Monkey
cg19477600	chr11	124632081	1.113e-07	1.99428e-06	ESAM;ESAM	1stExon;5'UTR	Island	-0.223287	Monkey
cg12504148	chr13	43597331	1.55741e-08	2.00305e-06	DNAJC15	TSS200	N_Shore	-0.363325	Monkey
cg25212131	chr5	140683670	2.93941e-07	2.02077e-06	SLC25A2	TSS200	Island	-0.376521	Monkey
cg14239592	chr19	58715251	6.01451e-08	2.03893e-06	ZNF274;ZNF274;ZNF274	Body;Body;5'UTR	Island	-0.321448	Monkey
cg22523743	chr4	53115	1.01916e-07	2.04809e-06	ZNF718;ZNF595	TSS200;TSS200	N_Shore	0.187425	Human
cg16958667	chr6	161863721	1.041e-07	2.05725e-06	PARK2;PARK2;PARK2	Body;Body;Body	OpenSea	0.412402	Human
cg16063474	chr2	120014005	1.67537e-08	2.06654e-06	STEAP3;STEAP3;STEAP3	Body;Body;Body	OpenSea	0.363987	Human
cg18512901	chr14	105036374	2.30494e-07	2.07582e-06	NA	NA	OpenSea	-0.223694	Monkey
cg20369204	chr8	92053404	5.73481e-08	2.08512e-06	TMEM55A	TSS1500	OpenSea	-0.0898019	Monkey
cg11837377	chr1	230778283	1.74946e-08	2.09448e-06	COG2;COG2;COG2;COG2	1stExon;5'UTR;5'UTR;1stExon	Island	-0.322201	Monkey
cg16564710	chr1	153508839	6.68265e-08	2.10386e-06	S100A6	TSS200	Island	-0.102665	Monkey
cg25336267	chr5	23507243	2.40141e-08	2.11332e-06	PRDM9	TSS1500	OpenSea	-0.20096	Monkey
cg15566393	chr15	78190123	1.60973e-08	2.12301e-06	NA	NA	OpenSea	0.591088	Human
cg18735214	chr6	43276756	7.1324e-08	2.14263e-06	CRIP3	TSS1500	S_Shore	-0.16104	Monkey
cg01322400	chr4	11372592	9.09867e-08	2.15249e-06	NA	NA	S_Shore	0.413561	Human
cg12545852	chr19	39279266	2.37529e-08	2.16255e-06	LGALS7B	TSS1500	N_Shelf	0.454605	Human
cg21555099	chr11	114013794	1.78066e-08	2.1829e-06	ZBTB16;ZBTB16	Body;Body	OpenSea	0.44095	Human
cg00984967	chr1	182354972	7.16904e-08	2.19315e-06	GLUL;GLUL;GLUL	Body;Body;Body	OpenSea	0.200196	Human
cg12596505	chr1	213090240	7.00672e-08	2.20343e-06	NA	NA	OpenSea	-0.273914	Monkey
cg10247252	chr17	74071168	2.49298e-08	2.21377e-06	GALR2	1stExon	Island	0.199994	Human
cg05776861	chr13	111839160	6.7098e-08	2.22421e-06	ARHGEF7;ARHGEF7;ARHGEF7;ARHGEF7;ARHGEF7	TSS200;Body;5'UTR;Body;Body	OpenSea	0.472748	Human
cg02980055	chr8	47866183	6.85172e-08	2.23465e-06	NA	NA	N_Shore	0.386325	Human
cg03524354	chr19	54301639	1.74677e-08	2.24508e-06	NLRP12;NLRP12	Body;Body	OpenSea	-0.221798	Monkey
cg08038982	chr12	133103113	1.8857e-08	2.25557e-06	FBRSL1	Body	S_Shore	-0.246357	Monkey
cg12485794	chr2	226447266	1.76788e-08	2.26608e-06	KIAA1486	Body	Island	0.395783	Human
cg07023459	chr1	113265410	7.13665e-08	2.28706e-06	FAM19A3;FAM19A3	Body;Body	N_Shore	-0.298183	Monkey
cg20979815	chr11	94296907	5.3505e-08	2.29762e-06	NA	NA	OpenSea	-0.357655	Monkey
cg09336056	chr17	76164813	1.91306e-08	2.30822e-06	SYNGR2	Body	Island	0.439678	Human
cg08082943	chr5	70750152	1.92075e-08	2.32953e-06	BDP1	TSS1500	N_Shore	0.282754	Human
cg20021506	chr6	156718546	1.028e-07	2.34023e-06	NA	NA	Island	0.24967	Human
cg09158990	chr12	49372112	7.6507e-08	2.35092e-06	WNT1	TSS200	Island	0.0716163	Human
cg25668320	chr4	144833231	1.82166e-08	2.37234e-06	NA	NA	Island	0.321306	Human
cg06057952	chr4	152682178	5.36737e-08	2.39388e-06	PET112L	TSS200	Island	-0.0519519	Monkey
cg25071651	chr4	101112317	5.12676e-08	2.4263e-06	DDIT4L	TSS1500	S_Shore	-0.269423	Monkey
cg00570628	chr11	17563125	1.89614e-08	2.43715e-06	USH1C;USH1C	Body;Body	N_Shelf	0.296152	Human
cg05156613	chr9	111618129	1.87665e-08	2.46977e-06	ACTL7B	1stExon	Island	0.482339	Human
cg19564367	chr4	7941852	7.83683e-08	2.48078e-06	AFAP1;AFAP1	TSS200;TSS200	Island	-0.294219	Monkey
cg25218453	chr6	28603027	8.19953e-08	2.50288e-06	NA	NA	Island	-0.138295	Monkey
cg14643497	chr11	65150181	4.75094e-08	2.51394e-06	SLC25A45;SLC25A45	TSS200;TSS200	N_Shelf	-0.136842	Monkey
cg06288253	chr6	3269952	2.00472e-08	2.52502e-06	SLC22A23;SLC22A23	3'UTR;3'UTR	OpenSea	-0.273433	Monkey
cg02275713	chr19	49404253	6.61368e-08	2.54719e-06	NUCB1	Body	S_Shore	-0.254562	Monkey
cg18857062	chr6	43276478	8.02555e-08	2.55834e-06	CRIP3	Body	Island	-0.342919	Monkey
cg21880020	chr6	168453194	2.00111e-08	2.56952e-06	NA	NA	S_Shelf	0.30844	Human
cg06083252	chr10	70105434	2.17149e-08	2.58071e-06	RUFY2	3'UTR	OpenSea	0.241746	Human
cg27583010	chr16	30198505	2.91186e-08	2.59199e-06	CORO1A;LOC606724	Body;TSS1500	S_Shelf	0.512349	Human
cg07888205	chr16	34257432	3.12708e-08	2.60334e-06	NA	NA	Island	0.508186	Human
cg11209001	chr12	121647654	1.97684e-08	2.61467e-06	P2RX4	TSS200	N_Shore	-0.370553	Monkey
cg26709343	chr16	69373945	2.03128e-08	2.62608e-06	NIP7;COG8	Body;TSS1500	S_Shore	-0.229201	Monkey
cg13740709	chr3	128712555	4.08744e-07	2.63749e-06	KIAA1257	5'UTR	Island	-0.234995	Monkey
cg09119043	chr1	234367443	1.24501e-07	2.64894e-06	SLC35F3	Body	Island	0.428402	Human
cg17755964	chr1	2461834	4.1981e-07	2.66045e-06	HES5	TSS200	Island	-0.238344	Monkey
cg05660005	chr1	145507663	2.47405e-08	2.67194e-06	RBM8A;RBM8A	1stExon;5'UTR	Island	0.480568	Human
cg25537669	chr19	36335320	8.44638e-08	2.68343e-06	NPHS1	Body	Island	-0.27255	Monkey
cg06332269	chr19	1978692	2.20531e-08	2.70651e-06	CSNK1G2	Body	Island	0.399741	Human
cg12654770	chr10	52487693	3.40383e-07	2.71806e-06	NA	NA	OpenSea	0.40498	Human
cg14903727	chr11	62482708	2.59636e-08	2.72964e-06	HNRNPUL2	3'UTR	OpenSea	0.247338	Human
cg03104758	chr16	57219801	2.32277e-08	2.7412e-06	RSPRY1;FAM192A;FAM192A	TSS1500;1stExon;5'UTR	Island	-0.539997	Monkey
cg06731730	chr16	69788837	2.04592e-08	2.75278e-06	NOB1	TSS200	Island	0.309315	Human
cg16513459	chr17	7832932	4.28733e-07	2.76446e-06	KCNAB3	TSS200	Island	0.247726	Human
cg12176783	chr20	62694000	8.16902e-08	2.77613e-06	TCEA2;TCEA2	TSS200;5'UTR	Island	-0.617215	Monkey
cg00039326	chr1	36615845	2.07547e-08	2.78782e-06	TRAPPC3	TSS1500	S_Shore	-0.27783	Monkey
cg26818159	chr16	69139464	2.23536e-07	2.79952e-06	HAS3	TSS1500	N_Shore	-0.0798784	Monkey
cg08699489	chr10	11504666	2.37927e-08	2.82301e-06	USP6NL;USP6NL	Body;Body	N_Shore	-0.317557	Monkey
cg18054654	chr5	70246896	2.17575e-08	2.83476e-06	SMN2;SMN1;SMN2;SMN2;SMN2;SMN1	Body;Body;Body;Body;Body;Body	OpenSea	0.361273	Human
cg20902850	chr9	44859075	8.88348e-08	2.84652e-06	NA	NA	Island	0.276485	Human
cg04643655	chr15	48413344	9.27217e-08	2.87027e-06	SLC24A5	1stExon	OpenSea	-0.317865	Monkey
cg24226528	chr2	120189622	6.38979e-08	2.88217e-06	TMEM37	Body	Island	-0.0321119	Monkey
cg09705759	chr4	140555532	6.93898e-08	2.89439e-06	NA	NA	OpenSea	0.403234	Human
cg04083234	chr6	157745348	6.85933e-08	2.90665e-06	C6orf35	TSS200	S_Shore	-0.304112	Monkey
cg16397032	chr12	114204091	3.48376e-08	2.9191e-06	NA	NA	OpenSea	0.409848	Human
cg03682366	chr2	239072199	2.32838e-08	2.93161e-06	NA	NA	Island	-0.367557	Monkey
cg19665535	chr15	20104952	1.87952e-07	2.95668e-06	NA	NA	S_Shore	0.421394	Human
cg17271428	chr12	28128669	2.54143e-08	2.96923e-06	NA	NA	S_Shore	0.0432505	Human
cg04389328	chr22	20104991	4.79801e-07	2.99437e-06	RANBP1;TRMT2A;TRMT2A	TSS200;TSS1500;TSS1500	Island	0.289853	Human
cg19250579	chr3	75487529	2.36612e-08	3.00694e-06	NA	NA	S_Shelf	-0.254574	Monkey
cg09792189	chr16	20360298	9.60098e-08	3.03225e-06	UMOD;UMOD	Body;Body	Island	-0.413905	Monkey
cg26234900	chr6	32820214	4.17069e-07	3.04499e-06	TAP1	Body	N_Shore	-0.254483	Monkey
cg10371643	chr13	109807836	2.99689e-08	3.05788e-06	MYO16	Body	OpenSea	0.30967	Human
cg09318162	chr6	32847842	8.15107e-08	3.07076e-06	PPP1R2P1	Body	Island	-0.265687	Monkey
cg24548833	chr19	17007698	9.99618e-08	3.0837e-06	CPAMD8	Body	Island	-0.597933	Monkey
cg16918161	chr4	56458511	4.80631e-08	3.09664e-06	PDCL2	TSS200	OpenSea	0.297626	Human
cg07421515	chr17	7481193	1.35518e-07	3.10962e-06	EIF4A1;SNORA67	Body;TSS200	S_Shelf	-0.242642	Monkey
cg14720024	chr5	115697696	3.76735e-08	3.12264e-06	NA	NA	S_Shore	-0.281543	Monkey
cg05235344	chr6	11810356	2.4276e-08	3.13571e-06	NA	NA	OpenSea	-0.38951	Monkey
cg24414344	chr17	39019556	5.00092e-07	3.18816e-06	KRT12	Body	Island	-0.273764	Monkey
cg06034238	chr1	206642333	1.07186e-07	3.20141e-06	IKBKE	TSS1500	OpenSea	0.29426	Human
cg22746351	chr19	16638979	2.46162e-08	3.22791e-06	CHERP	Body	N_Shelf	0.249838	Human
cg02067983	chr12	49372131	2.15762e-07	3.2412e-06	WNT1	TSS200	Island	0.035087	Human
cg09492887	chr7	103085978	4.06265e-07	3.25461e-06	SLC26A5;SLC26A5;SLC26A5;SLC26A5;SLC26A5	5'UTR;5'UTR;5'UTR;5'UTR;5'UTR	Island	0.220633	Human
cg20303995	chr10	104159500	2.02621e-07	3.28147e-06	NFKB2;NFKB2;NFKB2	Body;Body;Body	Island	-0.263785	Monkey
cg10685945	chr4	84457822	2.55823e-08	3.29491e-06	AGPAT9	1stExon	Island	-0.0728654	Monkey
cg06411619	chr8	142439280	2.85047e-08	3.30836e-06	PTP4A3;PTP4A3	Body;Body	N_Shore	0.450435	Human
cg04578010	chr7	98870768	2.56595e-08	3.32179e-06	MYH16	TSS200	OpenSea	0.254869	Human
cg13628888	chr6	56297169	2.75395e-08	3.33526e-06	NA	NA	Island	0.365074	Human
cg01215442	chr19	18980443	1.14627e-07	3.36225e-06	GDF1;LASS1	Body;3'UTR	Island	-0.239047	Monkey
cg10574494	chr4	52918457	3.14583e-07	3.37585e-06	SPATA18	Body	S_Shore	0.206323	Human
cg17232861	chr6	30128385	2.55799e-08	3.4168e-06	TRIM10;TRIM10	1stExon;1stExon	OpenSea	0.286832	Human
cg08442922	chr17	42015422	1.13465e-07	3.43064e-06	NA	NA	Island	0.109027	Human
cg05692826	chr2	191399337	2.65029e-08	3.4445e-06	TMEM194B	1stExon	Island	-0.211451	Monkey
cg16477417	chr17	73342168	2.6348e-08	3.45836e-06	GRB2;GRB2	Body;Body	OpenSea	-0.393626	Monkey
cg07125278	chr16	67683757	4.32963e-07	3.50004e-06	RLTPR	Body	Island	-0.418229	Monkey
cg27127608	chr5	158488659	2.73788e-08	3.52788e-06	EBF1	Body	OpenSea	-0.31329	Monkey
cg23618440	chr6	48036605	5.26051e-07	3.54188e-06	C6orf138	TSS200	S_Shore	0.229548	Human
cg01954746	chr2	106509825	3.18791e-08	3.556e-06	NCK2;NCK2;NCK2	3'UTR;3'UTR;3'UTR	Island	0.215961	Human
cg11344352	chr19	45927696	2.69037e-08	3.57019e-06	ERCC1;ERCC1;ERCC1	TSS1500;TSS1500;TSS1500	S_Shore	-0.14429	Monkey
cg03266200	chr22	50893041	8.48639e-08	3.5844e-06	SBF1	Body	Island	0.231264	Human
cg06062590	chr3	99536761	2.97429e-08	3.59901e-06	MIR548G;C3orf26;C3orf26	Body;1stExon;5'UTR	Island	-0.358049	Monkey
cg25252561	chr10	75610927	4.67404e-08	3.61363e-06	CAMK2G;CAMK2G;CAMK2G;CAMK2G;CAMK2G	Body;Body;Body;Body;Body	OpenSea	0.110189	Human
cg07870074	chr10	706006	2.80154e-08	3.6284e-06	DIP2C;C10orf108	Body;Body	OpenSea	-0.294926	Monkey
cg02643054	chr7	27206544	1.99853e-07	3.64316e-06	HOXA9	TSS1500	S_Shore	-0.075633	Monkey
cg02346492	chr17	9143174	9.07707e-08	3.65792e-06	NTN1	Body	Island	-0.246793	Monkey
cg13781744	chr1	43250691	1.85342e-07	3.71745e-06	NA	NA	N_Shore	-0.38477	Monkey
cg24407243	chr19	21541756	4.33607e-08	3.73237e-06	ZNF738	Body	OpenSea	-0.196947	Monkey
cg02122367	chr5	1841622	5.75e-08	3.74737e-06	NA	NA	OpenSea	-0.32538	Monkey
cg18223453	chr17	59554746	1.10045e-07	3.79326e-06	TBX4	Body	OpenSea	-0.366402	Monkey
cg20077139	chr10	45693532	1.09705e-07	3.82421e-06	NA	NA	N_Shore	0.225066	Human
cg13361185	chr1	91185749	6.83298e-08	3.83975e-06	NA	NA	S_Shore	0.123351	Human
cg25535047	chr20	61174805	3.11608e-08	3.85531e-06	NA	NA	N_Shelf	-0.379833	Monkey
cg22763586	chr8	1649868	1.27623e-07	3.90199e-06	DLGAP2	3'UTR	S_Shore	-0.252889	Monkey
cg19853333	chr12	1676077	4.98417e-08	3.91762e-06	FBXL14	Body	OpenSea	-0.20692	Monkey
cg00460818	chr14	105453021	6.0294e-08	3.9801e-06	C14orf79	1stExon	S_Shore	0.457983	Human
cg24863152	chr6	151134876	3.05109e-08	3.99576e-06	PLEKHG1	Body	OpenSea	-0.250504	Monkey
cg22827290	chr16	30960753	1.02469e-07	4.04277e-06	ORAI3	1stExon	Island	-0.155638	Monkey
cg05913514	chr16	3014183	3.07791e-08	4.05853e-06	KREMEN2;KREMEN2	TSS200;TSS200	Island	-0.321623	Monkey
cg08772003	chr10	104629869	1.50308e-07	4.07442e-06	AS3MT	Body	S_Shore	-0.483481	Monkey
cg00574513	chr3	123417080	3.11736e-08	4.09038e-06	MYLK;MYLK;MYLK;MYLK	Body;Body;Body;Body	OpenSea	-0.250915	Monkey
cg02667414	chr6	33133517	3.38931e-08	4.10634e-06	COL11A2;COL11A2;COL11A2	Body;Body;Body	S_Shelf	0.325448	Human
cg09172752	chr15	77197536	9.48018e-08	4.12235e-06	NA	NA	Island	-0.225119	Monkey
cg10354859	chr13	53024439	6.76435e-07	4.13837e-06	VPS36	Body	Island	-0.231198	Monkey
cg02639359	chr19	17862017	8.6167e-08	4.15438e-06	FCHO1;FCHO1;FCHO1;FCHO1	5'UTR;TSS1500;5'UTR;TSS1500	S_Shelf	0.484807	Human
cg06488081	chr1	17248394	3.37245e-08	4.17038e-06	CROCC	TSS200	OpenSea	-0.21822	Monkey
cg11787508	chr13	26761337	1.45505e-07	4.1864e-06	NA	NA	S_Shore	0.51725	Human
cg11138318	chr1	222885766	1.68727e-07	4.20244e-06	AIDA;C1orf58;AIDA	1stExon;TSS200;5'UTR	Island	0.527608	Human
cg22329555	chr20	30777558	4.2175e-08	4.21847e-06	TSPYL3	Body	N_Shore	-0.40792	Monkey
cg26247309	chr5	149501835	4.20678e-08	4.23462e-06	PDGFRB	Body	OpenSea	-0.275908	Monkey
cg21565575	chr20	35274281	3.5529e-08	4.25076e-06	SLA2;SLA2;SLA2;SLA2	5'UTR;1stExon;5'UTR;1stExon	OpenSea	0.398795	Human
cg23244817	chr1	228655825	6.81288e-07	4.26696e-06	NA	NA	N_Shore	0.366077	Human
cg07134666	chr6	29648400	6.90318e-07	4.28315e-06	NA	NA	OpenSea	0.742709	Human
cg03785955	chr4	6224780	1.37264e-07	4.29938e-06	NA	NA	S_Shore	-0.358349	Monkey
cg23291900	chr1	223316927	1.83845e-07	4.33185e-06	TLR5	TSS1500	S_Shore	0.236238	Human
cg17071957	chr9	124029926	1.11773e-07	4.36431e-06	GSN;GSN;GSN;GSN;GSN;GSN;GSN	TSS1500;TSS1500;TSS1500;TSS1500;TSS1500;TSS1500;TSS1500	OpenSea	-0.365921	Monkey
cg24990131	chr6	6320710	5.01195e-07	4.38063e-06	F13A1	5'UTR	OpenSea	-0.328384	Monkey
cg04117396	chr17	76795028	3.30853e-08	4.41339e-06	USP36	Body	N_Shelf	0.240129	Human
cg25420298	chr19	11456894	5.5562e-07	4.44665e-06	CCDC159;TMEM205;TMEM205;TMEM205;TMEM205;TMEM205;TMEM205	TSS1500;5'UTR;5'UTR;1stExon;1stExon;1stExon;5'UTR	Island	0.152239	Human
cg13721644	chr3	47446543	1.38661e-07	4.46338e-06	PTPN23	Body	OpenSea	-0.358692	Monkey
cg07954324	chr8	143999330	1.54794e-07	4.48012e-06	CYP11B2	TSS200	OpenSea	0.320692	Human
cg05541634	chr22	24032901	3.69465e-07	4.49688e-06	LOC91316;RGL4	Body;TSS200	OpenSea	0.367548	Human
cg22268467	chr19	4361713	2.94803e-07	4.51379e-06	SH3GL1	Body	Island	0.642883	Human
cg13267298	chr14	104928675	5.2041e-08	4.54791e-06	NA	NA	S_Shore	-0.397282	Monkey
cg25410256	chr11	68377237	3.45429e-08	4.56499e-06	SAPS3;SAPS3;SAPS3;SAPS3;SAPS3;SAPS3	Body;Body;Body;Body;Body;Body	OpenSea	0.160076	Human
cg01968759	chr4	146101151	4.88201e-08	4.59962e-06	OTUD4;OTUD4;OTUD4	TSS1500;TSS1500;TSS1500	Island	0.175501	Human
cg03494825	chr8	832260	1.61355e-07	4.61706e-06	NA	NA	Island	-0.232428	Monkey
cg07673083	chr2	164771140	3.5223e-08	4.6345e-06	NA	NA	OpenSea	0.186763	Human
cg18516879	chr2	46986895	3.60331e-08	4.65194e-06	SOCS5;SOCS5	Body;Body	OpenSea	-0.380493	Monkey
cg14623917	chr6	132271548	3.52638e-08	4.66937e-06	CTGF	Body	Island	-0.311883	Monkey
cg13663945	chr5	81600712	3.7428e-08	4.6869e-06	ATP6AP1L	TSS1500	OpenSea	0.356483	Human
cg16189908	chr6	28785059	3.55333e-08	4.70444e-06	NA	NA	S_Shelf	-0.174099	Monkey
cg22037648	chr3	50311009	6.69265e-07	4.72211e-06	SEMA3B;SEMA3B	Body;Body	Island	-0.475636	Monkey
cg05617551	chr16	54209183	3.79138e-08	4.7398e-06	NA	NA	OpenSea	0.243267	Human
cg08828594	chr15	99558786	3.61677e-08	4.75749e-06	NA	NA	Island	-0.122087	Monkey
cg23261107	chr7	22602895	7.76649e-07	4.77528e-06	NA	NA	OpenSea	-0.380544	Monkey
cg22774211	chr1	120439014	6.77411e-07	4.81086e-06	ADAM30;ADAM30	1stExon;5'UTR	Island	-0.299986	Monkey
cg15613420	chr5	134735637	1.75295e-07	4.82878e-06	H2AFY;H2AFY;H2AFY;H2AFY	TSS1500;TSS200;TSS1500;TSS1500	S_Shore	-0.378314	Monkey
cg04162566	chr1	198125635	1.73543e-07	4.84673e-06	NEK7	TSS1500	N_Shore	-0.0940785	Monkey
cg21684588	chr1	67600265	1.71208e-07	4.88271e-06	NA	NA	N_Shore	0.445812	Human
cg03777083	chr17	40932199	6.90437e-07	4.9009e-06	WNK4	TSS1500	N_Shore	0.118933	Human
cg08268075	chr11	15132656	3.75624e-08	4.91907e-06	INSC	TSS1500	N_Shelf	0.354688	Human
cg24652361	chr15	82618004	1.5699e-07	4.95574e-06	NA	NA	N_Shore	0.16406	Human
cg26953640	chr17	1174473	2.20659e-07	4.9924e-06	BHLHA9	1stExon	Island	-0.377973	Monkey
cg24898753	chr11	61735917	1.73265e-07	5.01074e-06	FTH1	TSS1500	Island	-0.190194	Monkey
cg00347677	chr1	63795636	2.6091e-07	5.02909e-06	NA	NA	Island	-0.211827	Monkey
cg13109045	chr14	105218947	7.30787e-07	5.04752e-06	SIVA1;SIVA1	TSS1500;TSS1500	Island	-0.130338	Monkey
cg02707799	chr8	41814854	3.93306e-08	5.1028e-06	MYST3;MYST3;MYST3	Body;Body;Body	OpenSea	0.200402	Human
cg05474128	chr10	129137115	5.01674e-08	5.12122e-06	DOCK1	Body	OpenSea	0.319089	Human
cg12825872	chr2	233323381	4.07953e-08	5.17667e-06	ALPI	Body	Island	0.225596	Human
cg22079161	chr4	7940579	8.3584e-07	5.21374e-06	AFAP1;AFAP1	5'UTR;5'UTR	Island	-0.384337	Monkey
cg24447660	chr3	127872092	5.3809e-08	5.23239e-06	EEFSEC	TSS1500	N_Shore	-0.12652	Monkey
cg10836809	chr9	4300203	5.07639e-08	5.2511e-06	GLIS3	TSS200	S_Shore	0.0919805	Human
cg22923006	chr13	114150139	1.32626e-07	5.28855e-06	TMCO3	Body	S_Shelf	-0.40475	Monkey
cg23132774	chr13	114814171	7.91008e-07	5.30743e-06	RASA3	Body	Island	0.449	Human
cg04053798	chr12	47219705	1.95865e-07	5.32635e-06	SLC38A4;SLC38A4;SLC38A4;SLC38A4	1stExon;5'UTR;1stExon;5'UTR	OpenSea	-0.569686	Monkey
cg11383134	chr6	29648590	8.60335e-07	5.34533e-06	NA	NA	OpenSea	0.734091	Human
cg08808615	chr5	1552259	5.6366e-08	5.36442e-06	NA	NA	N_Shore	-0.381694	Monkey
cg24618723	chr7	5184536	1.74159e-07	5.3835e-06	NA	NA	S_Shore	0.58458	Human
cg08647699	chr5	133747593	1.94976e-07	5.44094e-06	CDKN2AIPNL;CDKN2AIPNL	1stExon;5'UTR	Island	-0.205433	Monkey
cg24280945	chr8	19461068	1.86153e-07	5.47975e-06	CSGALNACT1;CSGALNACT1;CSGALNACT1	TSS1500;Body;5'UTR	S_Shore	0.432175	Human
cg23144563	chr6	32157590	1.98092e-07	5.49915e-06	PBX2	1stExon	OpenSea	0.301265	Human
cg11716380	chr10	135033501	1.99057e-07	5.5186e-06	KNDC1	Body	Island	-0.357569	Monkey
cg21604450	chr1	66998563	1.28896e-07	5.55768e-06	SGIP1	TSS1500	N_Shore	-0.175765	Monkey
cg07711397	chr10	82297615	4.71463e-08	5.59692e-06	SH2D4B	TSS200	S_Shore	-0.228202	Monkey
cg24034357	chr3	122688639	3.14357e-07	5.65588e-06	SEMA5B	5'UTR	OpenSea	-0.154668	Monkey
cg17357548	chr15	50429829	1.74596e-07	5.67575e-06	NA	NA	OpenSea	0.296653	Human
cg01873234	chr19	56915732	4.67093e-08	5.69572e-06	ZNF583;ZNF583;ZNF583;ZNF583;ZNF583	1stExon;1stExon;5'UTR;5'UTR;5'UTR	Island	-0.162561	Monkey
cg09991306	chr2	241975140	7.74142e-08	5.73572e-06	SNED1	Body	Island	-0.440809	Monkey
cg04582424	chr1	203764710	4.57868e-08	5.77589e-06	ZC3H11A	TSS200	Island	0.146417	Human
cg09798023	chr7	27161624	2.11496e-07	5.79602e-06	HOXA3	5'UTR	N_Shore	0.252574	Human
cg05603881	chr4	42401149	2.04672e-07	5.81626e-06	SHISA3	Body	S_Shore	-0.305657	Monkey
cg07035442	chr17	81028481	2.17108e-07	5.85674e-06	NA	NA	OpenSea	-0.286808	Monkey
cg01565438	chr17	33776554	4.39324e-08	5.89745e-06	SLFN13	TSS1500	Island	0.111675	Human
cg16776717	chr5	147163101	4.42794e-08	5.91799e-06	JAKMIP2	TSS1500	OpenSea	0.220988	Human
cg02377024	chr2	96805411	4.56251e-08	5.93871e-06	ASTL	TSS1500	OpenSea	0.314896	Human
cg11633494	chr11	108338238	2.23099e-07	5.95952e-06	C11orf65;C11orf65	5'UTR;1stExon	OpenSea	-0.655542	Monkey
cg19697382	chr1	7711079	5.69734e-08	6.00152e-06	CAMTA1	Body	OpenSea	0.298208	Human
cg10477621	chr7	19184950	9.94501e-07	6.06541e-06	FERD3L	1stExon	Island	0.267847	Human
cg17561788	chr22	20114683	5.40403e-08	6.08675e-06	RANBP1	3'UTR	N_Shelf	0.339976	Human
cg08019736	chr11	115529822	4.67221e-08	6.12962e-06	NA	NA	N_Shore	-0.265088	Monkey
cg02276073	chr15	101098900	2.29846e-07	6.15105e-06	NA	NA	Island	0.28875	Human
cg23743428	chr13	21893420	5.1426e-08	6.2156e-06	NA	NA	Island	-0.359037	Monkey
cg04579398	chr19	36485360	2.34503e-07	6.2807e-06	SDHAF1	TSS1500	Island	-0.490205	Monkey
cg08268798	chr20	42955472	2.37531e-07	6.30262e-06	NA	NA	Island	-0.582109	Monkey
cg27511413	chr17	7082724	4.88672e-08	6.36832e-06	ASGR1;ASGR1	5'UTR;1stExon	OpenSea	-0.308696	Monkey
cg08705895	chr7	101999041	2.37591e-07	6.39021e-06	NA	NA	OpenSea	0.298299	Human
cg04257388	chr10	16741464	2.25066e-07	6.41209e-06	RSU1;RSU1	Body;Body	OpenSea	0.348546	Human
cg17278401	chr5	66462662	2.38554e-07	6.43397e-06	MAST4;MAST4	Body;Body	S_Shelf	-0.291063	Monkey
cg05976840	chr16	67189804	2.42095e-07	6.45589e-06	TRADD	Body	S_Shore	-0.399092	Monkey
cg23841280	chr2	234622113	2.66686e-07	6.47783e-06	UGT1A6;UGT1A10;UGT1A9;UGT1A6;UGT1A7;UGT1A5;UGT1A8	Body;Body;Body;Body;Body;1stExon;Body	OpenSea	0.375038	Human
cg03400623	chr1	1297240	9.86739e-08	6.54484e-06	NA	NA	OpenSea	-0.344514	Monkey
cg13802433	chr2	68403007	5.11903e-08	6.56736e-06	PNO1	3'UTR	OpenSea	0.341031	Human
cg24722950	chr14	62035475	1.05528e-06	6.58986e-06	NA	NA	OpenSea	-0.334424	Monkey
cg11262216	chr17	41723227	2.52931e-07	6.65839e-06	MEOX1;MEOX1;MEOX1	Body;Body;Body	Island	0.220744	Human
cg24507955	chr15	49339070	1.64285e-07	6.68155e-06	SECISBP2L	TSS1500	S_Shore	-0.193444	Monkey
cg24266485	chr6	33084840	5.61477e-07	6.72798e-06	HLA-DPB2	Body	Island	-0.436143	Monkey
cg11861308	chr22	17002043	5.38665e-08	6.82228e-06	NA	NA	Island	0.516868	Human
cg01786075	chr1	165738056	5.39205e-08	6.89411e-06	TMCO1;TMCO1	1stExon;5'UTR	Island	-0.233534	Monkey
cg22372508	chr15	45943263	2.85981e-07	6.91821e-06	SQRDL	5'UTR	OpenSea	0.278482	Human
cg08638874	chr8	1277237	2.01371e-07	6.94229e-06	NA	NA	OpenSea	0.490108	Human
cg23504022	chr6	35227391	6.02747e-08	6.96671e-06	ZNF76	TSS200	Island	-0.278509	Monkey
cg06773122	chr2	31456747	5.66648e-08	6.99111e-06	EHD3	TSS200	Island	-0.117205	Monkey
cg02349264	chr16	8960833	9.28814e-07	7.01552e-06	CARHSP1;CARHSP1	5'UTR;5'UTR	N_Shore	-0.20746	Monkey
cg01188976	chr8	28747832	5.61459e-08	7.04003e-06	HMBOX1;HMBOX1;INTS9;INTS9;INTS9	TSS200;TSS1500;TSS200;TSS200;TSS200	N_Shore	-0.118888	Monkey
cg19728223	chr11	2813121	1.19474e-06	7.13853e-06	KCNQ1;KCNQ1	Body;Body	Island	-0.37204	Monkey
cg22704780	chr19	42916673	2.83916e-07	7.1887e-06	LIPE	Body	S_Shore	0.140066	Human
cg23588049	chr12	75784862	2.89268e-07	7.21388e-06	GLIPR1L2	TSS200	Island	-0.315307	Monkey
cg10590844	chr6	28829263	8.18664e-07	7.23918e-06	NA	NA	N_Shelf	0.207611	Human
cg05055782	chr3	49396193	1.22754e-06	7.26456e-06	GPX1;GPX1	TSS1500;TSS1500	S_Shore	-0.248285	Monkey
cg14705524	chr3	50388322	2.47372e-07	7.29003e-06	TUSC4;CYB561D2;CYB561D2;TUSC4	5'UTR;1stExon;5'UTR;1stExon	Island	-0.338939	Monkey
cg26681975	chr6	36238123	6.02292e-08	7.36805e-06	PNPLA1;PNPLA1;PNPLA1	5'UTR;5'UTR;TSS200	OpenSea	-0.229549	Monkey
cg25958454	chr17	45786890	7.37049e-08	7.44678e-06	TBKBP1	Body	Island	0.130418	Human
cg06427502	chr11	3012800	3.50831e-07	7.47316e-06	NAP1L4	5'UTR	Island	-0.158629	Monkey
cg10093648	chr16	29912700	6.56197e-08	7.49954e-06	ASPHD1	1stExon	N_Shore	-0.312938	Monkey
cg03567358	chr11	71050535	6.1753e-08	7.52594e-06	NA	NA	OpenSea	-0.295301	Monkey
cg09542499	chr10	118369938	3.12097e-07	7.57915e-06	NA	NA	S_Shore	0.669634	Human
cg24167314	chr12	103311500	1.46381e-07	7.60583e-06	PAH	TSS200	S_Shore	-0.344308	Monkey
cg19309507	chr19	52784208	6.69895e-08	7.63263e-06	ZNF766;MIR643	Body;TSS1500	OpenSea	0.347769	Human
cg02049404	chr16	2228350	6.58704e-08	7.68678e-06	CASKIN1	3'UTR	Island	0.560363	Human
cg01062113	chr11	93865443	7.75504e-08	7.71404e-06	PANX1	Body	S_Shelf	0.214135	Human
cg09660632	chr10	70166762	6.45202e-08	7.74156e-06	RUFY2;RUFY2;RUFY2	5'UTR;1stExon;Body	Island	-0.259695	Monkey
cg13900100	chr6	43970921	8.69175e-08	7.76908e-06	C6orf223	3'UTR	Island	-0.324948	Monkey
cg06522879	chr11	64358276	6.57988e-08	7.82418e-06	SLC22A12;SLC22A12	TSS200;TSS200	OpenSea	0.339991	Human
cg20386580	chr10	105344807	4.22857e-07	7.85182e-06	NEURL	Body	Island	0.321357	Human
cg19809667	chr19	54401945	8.20421e-07	7.87953e-06	PRKCG	Body	Island	-0.129911	Monkey
cg15280188	chr17	79934854	6.62993e-08	7.90742e-06	ASPSCR1	TSS1500	N_Shore	-0.265989	Monkey
cg11496466	chr12	132048922	1.52036e-07	7.96327e-06	NA	NA	S_Shelf	-0.373441	Monkey
cg24068468	chr10	5488535	1.1654e-07	7.99127e-06	NET1;NET1	Body;TSS200	Island	0.45294	Human
cg09190885	chr4	183966342	6.75411e-08	8.07595e-06	NA	NA	OpenSea	0.402947	Human
cg02722637	chr12	4922070	3.17134e-07	8.1046e-06	KCNA6;KCNA6	3'UTR;1stExon	S_Shelf	0.344568	Human
cg09456465	chr1	63782395	2.10009e-07	8.13323e-06	NA	NA	Island	0.257402	Human
cg01708812	chr2	71222655	2.81212e-07	8.19072e-06	TEX261	TSS1500	S_Shore	-0.199285	Monkey
cg13144143	chr14	64565145	9.41838e-08	8.21993e-06	SYNE2;SYNE2	Body;Body	OpenSea	0.209567	Human
cg10874102	chr2	30670025	7.12473e-08	8.24912e-06	LCLAT1;LCLAT1	TSS200;TSS200	Island	-0.259075	Monkey
cg27297315	chr2	23704185	4.58559e-07	8.27841e-06	KLHL29	5'UTR	OpenSea	0.389352	Human
cg15891076	chr10	65930618	3.57331e-07	8.30783e-06	NA	NA	Island	0.208447	Human
cg22981993	chr2	202484029	1.83845e-07	8.33736e-06	ALS2CR11;ALS2CR11;ALS2CR11;ALS2CR11	TSS200;TSS200;TSS200;TSS200	S_Shore	-0.332689	Monkey
cg14237933	chr6	32121611	7.17879e-08	8.39649e-06	PPT2;PPT2	Body;TSS200	N_Shore	0.149434	Human
cg11390690	chr10	86120572	3.18059e-07	8.42609e-06	FAM190B	5'UTR	OpenSea	-0.245001	Monkey
cg09232906	chr6	30684280	3.78465e-07	8.45591e-06	MDC1	5'UTR	N_Shore	0.30988	Human
cg24489972	chr7	105817320	7.40293e-08	8.51632e-06	NA	NA	OpenSea	-0.13412	Monkey
cg06077821	chr5	180048893	4.21433e-07	8.57707e-06	FLT4;FLT4	Body;Body	Island	0.429438	Human
cg00014168	chr1	6511878	1.62734e-07	8.60756e-06	ESPN	Body	Island	0.562819	Human
cg20524972	chr13	107219895	7.55609e-08	8.63836e-06	ARGLU1	Body	N_Shore	-0.330117	Monkey
cg12867853	chr22	44351301	4.01022e-07	8.66919e-06	SAMM50;SAMM50	1stExon;5'UTR	Island	-0.32722	Monkey
cg14679255	chr12	54385526	4.92668e-07	8.70007e-06	MIR196A2	Body	N_Shelf	0.103042	Human
cg20821713	chr7	1055600	3.23367e-07	8.73092e-06	C7orf50;C7orf50;C7orf50	Body;Body;Body	N_Shelf	0.241082	Human
cg11485451	chr5	133451240	1.42124e-06	8.7619e-06	TCF7;TCF7;TCF7;TCF7;TCF7;TCF7;TCF7	TSS200;TSS1500;TSS1500;TSS200;Body;TSS200;TSS200	Island	-0.269921	Monkey
cg10227678	chr16	54096340	8.7582e-08	8.79294e-06	FTO	Body	OpenSea	0.33605	Human
cg13784557	chr6	31430916	3.45414e-07	8.88672e-06	HCP5	TSS200	OpenSea	0.0927339	Human
cg06842800	chr12	65003032	9.11293e-08	8.91831e-06	RASSF3	TSS1500	N_Shore	-0.228031	Monkey
cg14258143	chr1	32714146	4.15621e-07	8.95005e-06	FAM167B	Body	Island	-0.332119	Monkey
cg26820288	chr1	242936925	3.30634e-07	8.9819e-06	NA	NA	OpenSea	0.36072	Human
cg17240934	chr10	695301	1.73177e-07	9.01376e-06	C10orf108;C10orf108;DIP2C	TSS1500;TSS1500;Body	OpenSea	0.379522	Human
cg15044384	chr19	18118666	1.495e-07	9.04576e-06	ARRDC2;ARRDC2	Body;TSS1500	N_Shore	-0.247559	Monkey
cg18948488	chr10	102998081	8.14794e-08	9.078e-06	FLJ41350	Body	S_Shore	-0.272131	Monkey
cg20485144	chr1	23886472	1.64188e-07	9.11041e-06	ID3	TSS200	S_Shore	-0.275451	Monkey
cg21553182	chr19	52956821	1.66072e-06	9.14291e-06	ZNF578	TSS200	Island	-0.555162	Monkey
cg12967218	chr6	73869669	3.98332e-07	9.1754e-06	KCNQ5;KCNQ5;KCNQ5;KCNQ5;KCNQ5	Body;Body;Body;Body;Body	S_Shore	0.376718	Human
cg19473623	chr7	7224869	6.62593e-07	9.20808e-06	C1GALT1	5'UTR	S_Shore	-0.225345	Monkey
cg19903001	chr10	70939225	8.63093e-08	9.24101e-06	SUPV3L1	TSS1500	N_Shore	-0.238329	Monkey
cg14366571	chr6	166722062	1.65747e-07	9.27403e-06	PRR18	TSS200	Island	0.112256	Human
cg05354195	chr17	113233	8.36133e-08	9.34018e-06	RPH3AL	Body	N_Shore	0.341927	Human
cg14076660	chr17	42441296	9.261e-08	9.37346e-06	FAM171A2	TSS200	S_Shore	-0.370448	Monkey
cg04450456	chr4	17643702	9.64179e-08	9.40694e-06	FAM184B	Body	OpenSea	-0.37876	Monkey
cg26145268	chr20	44943725	8.49221e-08	9.44038e-06	NA	NA	S_Shelf	0.270245	Human
cg07088771	chr6	32057846	1.49375e-07	9.54132e-06	TNXB	Body	S_Shelf	0.328977	Human
cg09274418	chr13	21010337	1.25622e-07	9.60887e-06	CRYL1	Body	Island	0.437974	Human
cg19943000	chr4	77172660	5.06304e-07	9.64271e-06	FAM47E	TSS200	Island	-0.34301	Monkey
cg17638856	chr8	1617868	8.74927e-08	9.71073e-06	DLGAP2	Body	Island	0.406963	Human
cg05420802	chr13	111932899	8.76395e-08	9.7448e-06	ARHGEF7;ARHGEF7;ARHGEF7;ARHGEF7;ARHGEF7	Body;Body;Body;Body;Body	N_Shelf	0.442509	Human
cg05983061	chr3	39544192	6.67789e-07	9.77888e-06	MOBP;MOBP	Body;Body	Island	0.379858	Human
cg10892794	chr18	67874431	8.95918e-08	9.91537e-06	RTTN	TSS1500	S_Shore	0.42577	Human
cg26228241	chr14	53258283	4.05422e-07	9.94959e-06	GNPNAT1;GNPNAT1	1stExon;5'UTR	Island	-0.151772	Monkey
cg07441608	chr11	44806970	1.62384e-07	9.98381e-06	TSPAN18	5'UTR	OpenSea	0.199162	Human
cg03220455	chr17	74582984	9.04711e-08	1.00182e-05	ST6GALNAC2	TSS1500	S_Shore	0.227597	Human
cg02902412	chr18	77087900	8.93544e-08	1.00525e-05	ATP9B	Body	Island	0.358395	Human
cg16255156	chr1	113265709	1.77632e-06	1.01223e-05	FAM19A3;FAM19A3	Body;Body	Island	-0.373772	Monkey
cg05683451	chr11	119066991	9.18352e-08	1.01573e-05	CCDC153	TSS1500	OpenSea	0.314866	Human
cg09328228	chr20	43538527	4.58177e-07	1.01924e-05	PABPC1L	TSS200	N_Shore	-0.214169	Monkey
cg14526322	chr7	598979	9.30347e-08	1.02276e-05	PRKAR1B;PRKAR1B;PRKAR1B;PRKAR1B;PRKAR1B;PRKAR1B	Body;Body;Body;Body;Body;Body	N_Shore	0.125422	Human
cg12783776	chr11	57365948	1.31828e-07	1.0263e-05	SERPING1;SERPING1	Body;Body	OpenSea	-0.0942093	Monkey
cg08043565	chr11	12308645	9.42795e-08	1.0334e-05	MICALCL;MICALCL	1stExon;5'UTR	OpenSea	0.149985	Human
cg00060304	chr11	31837237	4.67754e-07	1.04411e-05	PAX6	5'UTR	Island	-0.180843	Monkey
cg23616309	chr6	41701882	4.75231e-07	1.04769e-05	TFEB;TFEB	5'UTR;5'UTR	Island	-0.134522	Monkey
cg02024846	chr9	99382466	9.6175e-08	1.05491e-05	CDC14B;CDC14B	TSS1500;TSS1500	S_Shore	0.206347	Human
cg23843019	chr19	53445988	1.34995e-06	1.05852e-05	ZNF321	TSS200	S_Shore	-0.408113	Monkey
cg05842036	chr2	85771606	1.10323e-07	1.06214e-05	MAT2A	3'UTR	OpenSea	-0.158187	Monkey
cg06822690	chr1	82040009	9.66212e-08	1.06575e-05	NA	NA	OpenSea	-0.228915	Monkey
cg07977202	chr11	66311348	4.86114e-07	1.06937e-05	ZDHHC24	Body	N_Shore	-0.324328	Monkey
cg05223591	chr2	176046632	1.93558e-07	1.07667e-05	ATP5G3;ATP5G3	TSS1500;TSS200	S_Shore	0.115676	Human
cg06024215	chr17	75210996	1.83833e-07	1.08402e-05	SEC14L1;SEC14L1;SEC14L1;SEC14L1;SEC14L1	3'UTR;3'UTR;3'UTR;3'UTR;Body	S_Shore	-0.259374	Monkey
cg11001470	chrX	24170765	1.0689e-07	1.08769e-05	ZFX	5'UTR	S_Shore	-0.188572	Monkey
cg11187916	chr1	145562715	3.42144e-07	1.09136e-05	ANKRD35	Body	OpenSea	-0.132573	Monkey
cg16899442	chr16	776458	1.88177e-06	1.10607e-05	CCDC78;HAGHL;CCDC78;HAGHL	5'UTR;TSS1500;1stExon;TSS1500	N_Shore	-0.122418	Monkey
cg07616871	chr2	218843504	1.77046e-06	1.10976e-05	NA	NA	Island	0.102496	Human
cg08535260	chr2	127643971	8.52776e-07	1.11345e-05	NA	NA	Island	-0.703748	Monkey
cg14413177	chr1	205760781	1.54213e-07	1.11714e-05	SLC41A1	Body	OpenSea	-0.190891	Monkey
cg25863382	chr6	26158497	5.13461e-07	1.12083e-05	HIST1H2BD;HIST1H2BD	1stExon;1stExon	S_Shore	-0.11194	Monkey
cg13112407	chr2	97204931	1.90904e-07	1.12825e-05	ARID5A	Body	S_Shore	0.324223	Human
cg11053632	chr16	88053094	2.07309e-07	1.13198e-05	BANP;BANP	Body;Body	Island	-0.271547	Monkey
cg27323091	chr11	2721619	1.14726e-07	1.13572e-05	KCNQ1OT1;KCNQ1;KCNQ1	TSS1500;Body;Body	Island	0.297864	Human
cg05661441	chr1	7830134	1.25984e-07	1.1395e-05	VAMP3	TSS1500	N_Shore	0.314245	Human
cg21503330	chr11	18287818	4.80866e-07	1.14329e-05	SAA1;SAA1;SAA1;SAA1	1stExon;5'UTR;1stExon;5'UTR	OpenSea	0.258959	Human
cg08750459	chr17	6558815	3.33523e-07	1.14711e-05	NA	NA	N_Shore	-0.416364	Monkey
cg02529478	chr6	58180750	2.12393e-07	1.15094e-05	NA	NA	S_Shore	-0.348848	Monkey
cg05359237	chr8	27338248	1.13659e-07	1.15477e-05	CHRNA2	TSS1500	OpenSea	0.429791	Human
cg01584939	chr22	37254322	1.59944e-07	1.16243e-05	NA	NA	S_Shore	0.538987	Human
cg14113035	chr2	240868431	1.52532e-07	1.17013e-05	NA	NA	Island	-0.437223	Monkey
cg18669789	chr10	126092415	3.03024e-07	1.17399e-05	OAT	Body	OpenSea	0.296561	Human
cg07311024	chr12	75785089	2.09273e-06	1.17786e-05	GLIPR1L2	1stExon	Island	-0.309737	Monkey
cg17167289	chr3	42846087	4.55082e-07	1.18176e-05	HIGD1A;HIGD1A;HIGD1A	TSS200;TSS200;TSS200	Island	-0.192324	Monkey
cg03308092	chr22	17488275	3.5733e-07	1.18567e-05	GAB4	Body	Island	-0.423568	Monkey
cg17382459	chr19	56348216	5.40683e-07	1.18961e-05	NLRP4;NLRP4;NLRP11	1stExon;5'UTR;TSS200	OpenSea	0.414807	Human
cg03182908	chr1	20833814	1.11213e-07	1.19355e-05	MUL1	Body	N_Shore	0.190171	Human
cg20091795	chr19	52452528	5.24283e-07	1.1975e-05	NA	NA	Island	-0.593596	Monkey
cg10035831	chr17	78865087	4.15669e-07	1.20146e-05	RPTOR;RPTOR	Body;Body	S_Shore	0.34402	Human
cg06041909	chr5	72746341	1.30916e-07	1.20544e-05	NA	NA	N_Shore	0.143674	Human
cg06573245	chr2	121433298	1.55987e-07	1.2134e-05	NA	NA	OpenSea	-0.277519	Monkey
cg25600692	chr6	55775590	1.15823e-07	1.21738e-05	NA	NA	OpenSea	0.358857	Human
cg00825407	chr12	133372623	1.90712e-07	1.22137e-05	GOLGA3	Body	S_Shelf	0.302219	Human
cg07555437	chr20	45279830	5.24464e-07	1.22537e-05	SLC13A3;SLC13A3	Body;5'UTR	Island	0.23264	Human
cg08620245	chrX	71092473	1.468e-07	1.22937e-05	NA	NA	Island	0.512339	Human
cg25635303	chr17	5347787	1.93577e-07	1.23336e-05	DHX33	Body	Island	0.200792	Human
cg08532673	chr16	88362705	5.59486e-07	1.23736e-05	NA	NA	OpenSea	0.386628	Human
cg12198254	chr3	11521788	1.18423e-07	1.24537e-05	ATG7;ATG7;ATG7	Body;Body;Body	OpenSea	0.172927	Human
cg22618878	chr6	27156656	1.22946e-06	1.25739e-05	NA	NA	OpenSea	-0.454096	Monkey
cg20947470	chr3	50232343	4.47053e-07	1.26542e-05	GNAT1;GNAT1	Body;Body	Island	-0.294932	Monkey
cg06235642	chr4	7518783	1.16643e-07	1.26945e-05	SORCS2	Body	OpenSea	-0.269085	Monkey
cg10371306	chr11	8985977	1.69493e-07	1.27348e-05	TMEM9B;TMEM9B	5'UTR;1stExon	Island	-0.237106	Monkey
cg13934629	chr9	112905310	1.16763e-07	1.2775e-05	AKAP2;AKAP2;PALM2-AKAP2;PALM2-AKAP2	Body;Body;Body;Body	OpenSea	0.427724	Human
cg17327404	chr1	33231109	1.09577e-06	1.28966e-05	KIAA1522	Body	OpenSea	0.268825	Human
cg13523528	chr19	54372062	1.20855e-07	1.29373e-05	MYADM;MYADM;MYADM;MYADM;MYADM	TSS1500;5'UTR;5'UTR;5'UTR;TSS1500	Island	-0.0984292	Monkey
cg16199859	chr3	75263685	7.16529e-07	1.29781e-05	NA	NA	OpenSea	0.248073	Human
cg11205296	chr1	28527185	1.57916e-07	1.3019e-05	DNAJC8	3'UTR	OpenSea	0.347425	Human
cg08686960	chr19	36642720	1.34566e-06	1.30599e-05	COX7A1	Body	Island	0.37095	Human
cg07631119	chr7	127421927	1.25865e-07	1.3225e-05	SND1	Body	OpenSea	0.166522	Human
cg02699780	chr12	120907301	1.23085e-07	1.32665e-05	DYNLL1;SFRS9	TSS1500;1stExon	Island	-0.255965	Monkey
cg11860203	chr17	32582516	1.27008e-07	1.33081e-05	CCL2	Body	OpenSea	-0.25715	Monkey
cg23706161	chr2	109336669	1.31568e-07	1.33497e-05	RANBP2	Body	Island	0.332786	Human
cg07557707	chr19	58549711	2.33447e-06	1.33916e-05	ZSCAN1	Body	Island	-0.335997	Monkey
cg05579622	chr5	10618622	1.41686e-07	1.34338e-05	ANKRD33B	Body	OpenSea	0.167712	Human
cg14146249	chr1	205525378	5.98057e-07	1.34761e-05	LOC284578	Body	OpenSea	0.262044	Human
cg02095504	chr2	26804199	1.3234e-07	1.35184e-05	CIB4	3'UTR	OpenSea	0.319751	Human
cg06210070	chr6	33085063	1.22327e-06	1.35607e-05	HLA-DPB2	Body	S_Shore	-0.245857	Monkey
cg19478111	chr11	73359987	6.07635e-07	1.36031e-05	PLEKHB1;PLEKHB1;PLEKHB1;PLEKHB1;PLEKHB1;PLEKHB1	5'UTR;5'UTR;5'UTR;Body;Body;1stExon	OpenSea	0.273717	Human
cg16049364	chr1	244080978	5.11916e-07	1.36455e-05	NA	NA	Island	-0.236186	Monkey
cg12649087	chr11	94771318	1.29136e-07	1.36879e-05	NA	NA	Island	0.437856	Human
cg01747036	chr13	113140125	1.46723e-07	1.37302e-05	TUBGCP3	3'UTR	Island	-0.310276	Monkey
cg15482082	chr4	9782243	6.06228e-07	1.37725e-05	DRD5	TSS1500	N_Shore	-0.290494	Monkey
cg13376438	chr7	108168711	1.28959e-07	1.38578e-05	NA	NA	S_Shore	0.256939	Human
cg02652344	chr9	123553595	6.00353e-07	1.39006e-05	FBXW2	5'UTR	N_Shore	0.279181	Human
cg08633290	chr19	44405433	1.3425e-07	1.39433e-05	NA	NA	N_Shore	-0.360115	Monkey
cg21637653	chr17	17116767	1.30552e-07	1.40292e-05	FLCN	3'UTR	OpenSea	0.196987	Human
cg08170583	chr8	25269908	1.30991e-07	1.41153e-05	DOCK5	3'UTR	OpenSea	0.283727	Human
cg10768321	chr19	49842035	6.45912e-07	1.42023e-05	CD37;CD37	Body;Body	Island	-0.384631	Monkey
cg03309232	chr16	216626	1.96083e-07	1.42458e-05	HBM	Body	Island	0.172706	Human
cg05750047	chr1	149908085	6.26367e-07	1.42897e-05	MTMR11;MTMR11;MTMR11	Body;5'UTR;1stExon	OpenSea	-0.319033	Monkey
cg05243438	chr1	113265611	2.46495e-06	1.43337e-05	FAM19A3;FAM19A3	Body;Body	Island	-0.333158	Monkey
cg11022944	chr5	114598438	1.74556e-07	1.43777e-05	PGGT1B	1stExon	Island	0.265367	Human
cg14832904	chr2	54087028	2.52141e-06	1.44659e-05	GPR75;LOC100302652;GPR75	5'UTR;1stExon;1stExon	Island	0.255049	Human
cg26723162	chr4	5957410	1.76065e-07	1.45101e-05	NA	NA	OpenSea	-0.308796	Monkey
cg05113000	chr11	65343833	2.19879e-06	1.45544e-05	EHBP1L1	1stExon	Island	-0.182066	Monkey
cg11851910	chr21	34482086	2.578e-07	1.45986e-05	NA	NA	OpenSea	-0.293101	Monkey
cg16754967	chr10	16860140	1.64051e-06	1.46429e-05	RSU1;RSU1	TSS1500;TSS1500	S_Shore	-0.336658	Monkey
cg13567725	chr17	21226435	1.37996e-07	1.46873e-05	NA	NA	OpenSea	0.333005	Human
cg05129802	chr16	85517587	1.37986e-07	1.47317e-05	NA	NA	N_Shore	0.42339	Human
cg06291595	chr14	74960292	1.38049e-07	1.47761e-05	NPC2;ISCA2	TSS1500;TSS200	Island	-0.18246	Monkey
cg00338002	chr1	28198813	1.53254e-06	1.48206e-05	C1orf38;C1orf38;C1orf38	TSS1500;TSS1500;TSS1500	N_Shore	-0.258137	Monkey
cg01705005	chr2	235080063	2.58267e-07	1.49096e-05	NA	NA	OpenSea	0.279611	Human
cg08430489	chr7	142494953	2.5775e-06	1.49546e-05	NA	NA	Island	-0.228025	Monkey
cg17865555	chr19	49133647	2.33775e-06	1.49996e-05	SPHK2	3'UTR	Island	0.0832393	Human
cg00585538	chr6	130031504	2.15723e-06	1.50447e-05	ARHGAP18	TSS200	OpenSea	-0.101398	Monkey
cg14053828	chr2	3486706	5.89811e-07	1.50902e-05	NA	NA	OpenSea	0.347583	Human
cg05886546	chr17	40936498	2.31773e-06	1.51359e-05	WNK4	Body	Island	-0.442783	Monkey
cg06652392	chr5	1560727	1.61129e-07	1.52274e-05	NA	NA	OpenSea	0.47426	Human
cg18062950	chr19	1122833	2.19458e-07	1.52731e-05	SBNO2;SBNO2	Body;Body	Island	0.134797	Human
cg12616710	chr5	112714881	4.09204e-07	1.53189e-05	MCC	Body	OpenSea	-0.117442	Monkey
cg08504577	chr19	16244689	1.45755e-07	1.53648e-05	HSH2D	TSS200	OpenSea	0.412022	Human
cg00934997	chr14	73957439	1.49947e-07	1.54108e-05	C14orf169;HEATR4	TSS1500;Body	N_Shore	-0.422873	Monkey
cg03654169	chr8	11710911	2.49392e-07	1.54568e-05	CTSB;CTSB;CTSB;CTSB;CTSB	Body;Body;Body;Body;Body	OpenSea	0.318676	Human
cg20696050	chr15	25963402	6.87791e-07	1.55029e-05	ATP10A	Body	OpenSea	-0.249932	Monkey
cg18800918	chr3	38664174	1.49083e-07	1.55954e-05	SCN5A;SCN5A;SCN5A;SCN5A;SCN5A;SCN5A	Body;Body;Body;Body;Body;Body	OpenSea	0.362563	Human
cg24514230	chr11	3688722	1.93833e-06	1.56416e-05	CHRNA10	Body	Island	0.659895	Human
cg03849343	chr6	168814162	6.78693e-07	1.57818e-05	NA	NA	S_Shore	0.503559	Human
cg27582124	chr2	158114185	1.07284e-06	1.58288e-05	GALNT5	TSS200	OpenSea	-0.281853	Monkey
cg06573459	chr3	153840654	9.05336e-07	1.58758e-05	SGEF	Body	S_Shore	-0.239886	Monkey
cg09429111	chr9	96792562	1.53752e-07	1.59232e-05	PTPDC1	TSS1500	N_Shore	-0.241351	Monkey
cg03254146	chr1	30240119	4.6746e-07	1.59706e-05	NA	NA	OpenSea	0.359562	Human
cg01174240	chr14	24785310	1.55349e-07	1.60181e-05	LTB4R;LTB4R	Body;Body	Island	-0.322859	Monkey
cg06677781	chr11	58346199	1.56108e-07	1.60659e-05	ZFP91;LPXN;ZFP91-CNTF	TSS1500;TSS1500;TSS1500	Island	-0.286049	Monkey
cg00051068	chr20	10655610	2.06202e-07	1.61138e-05	JAG1	TSS1500	Island	-0.153311	Monkey
cg24581226	chr5	8457970	1.73941e-07	1.62105e-05	NA	NA	Island	0.557299	Human
cg26328687	chr11	96076794	1.61285e-07	1.62592e-05	MAML2	TSS1500	OpenSea	-0.236317	Monkey
cg04543115	chr19	12958913	3.26358e-07	1.63079e-05	MAST1	Body	S_Shore	0.272503	Human
cg02955369	chr1	173837185	1.60885e-07	1.64541e-05	SNORD76;SNORD74;SNORD75;GAS5;ZBTB37;ZBTB37	TSS1500;TSS1500;TSS1500;TSS200;TSS1500;TSS1500	Island	-0.0733603	Monkey
cg05863911	chr16	2206254	1.60744e-07	1.65029e-05	SNORD60;TRAF7	TSS1500;5'UTR	S_Shore	-0.309899	Monkey
cg22038027	chr8	141149124	1.61257e-07	1.65518e-05	TRAPPC9;TRAPPC9	Body;Body	OpenSea	0.308444	Human
cg16060369	chr10	43698834	1.61355e-07	1.66008e-05	RASGEF1A	Body	S_Shore	-0.269509	Monkey
cg22334879	chr19	8642370	1.65979e-07	1.66993e-05	MYO1F	TSS200	OpenSea	-0.194076	Monkey
cg01709096	chr1	16087977	1.86826e-07	1.67485e-05	FBLIM1	5'UTR	S_Shelf	0.243132	Human
cg21740964	chr6	3849331	2.85647e-06	1.67978e-05	FAM50B	TSS1500	Island	0.305931	Human
cg10536999	chr7	26193109	1.66252e-07	1.68474e-05	NFE2L3	Body	S_Shore	-0.222106	Monkey
cg25224232	chr17	72129955	2.97473e-07	1.6897e-05	NA	NA	OpenSea	0.233968	Human
cg00995085	chr3	184375369	2.6486e-07	1.69965e-05	NA	NA	OpenSea	0.246237	Human
cg20752847	chr12	124248044	2.52389e-07	1.70967e-05	DNAH10	Body	S_Shore	0.355265	Human
cg17955729	chr6	32117088	2.85338e-07	1.71468e-05	PRRT1	Body	Island	0.180906	Human
cg00590260	chr10	530805	2.983e-06	1.7197e-05	DIP2C	Body	Island	-0.390166	Monkey
cg00377074	chr6	134159127	1.75928e-07	1.72473e-05	MGC34034;MGC34034	Body;Body	Island	-0.596553	Monkey
cg17081998	chr2	218989379	1.84167e-07	1.72978e-05	CXCR2;CXCR2	TSS1500;TSS1500	OpenSea	0.344119	Human
cg26458287	chr16	90143852	3.17853e-07	1.73485e-05	NA	NA	Island	-0.461736	Monkey
cg27034836	chr3	33139098	2.18698e-07	1.73992e-05	GLB1;TMPPE;TMPPE;GLB1;GLB1	TSS1500;TSS1500;TSS1500;TSS1500;TSS1500	S_Shore	-0.364127	Monkey
cg22799656	chr7	142494564	7.80541e-07	1.75007e-05	NA	NA	Island	-0.316033	Monkey
cg14094333	chr4	38666051	2.1987e-07	1.75515e-05	KLF3;KLF3;FLJ13197	1stExon;5'UTR;Body	Island	0.265305	Human
cg02546883	chr6	157721111	5.63105e-07	1.76024e-05	C6orf35	Body	OpenSea	0.300889	Human
cg11344638	chr17	39781108	6.59897e-07	1.76534e-05	KRT17	TSS1500	OpenSea	-0.284181	Monkey
cg17519156	chr2	207873436	1.72601e-07	1.77042e-05	NA	NA	OpenSea	-0.24614	Monkey
cg02305251	chr12	57388441	4.97143e-07	1.77551e-05	GPR182	5'UTR	OpenSea	0.251939	Human
cg06462666	chr22	50528312	2.20584e-07	1.78568e-05	MOV10L1;MOV10L1;MOV10L1	TSS200;TSS200;TSS1500	Island	-0.180356	Monkey
cg20199347	chr2	151345544	7.02503e-07	1.79077e-05	RND3	TSS1500	S_Shelf	-0.272764	Monkey
cg03126177	chr19	12982076	6.91001e-07	1.79592e-05	MAST1	Body	N_Shelf	-0.252723	Monkey
cg14446942	chr10	33248087	8.07653e-07	1.80622e-05	ITGB1;ITGB1	TSS1500;TSS1500	S_Shore	-0.368326	Monkey
cg13626863	chr10	71813912	8.09458e-07	1.8114e-05	H2AFY2	5'UTR	S_Shore	-0.216431	Monkey
cg11143796	chr4	178363279	1.78131e-07	1.81659e-05	AGA	Body	Island	-0.22646	Monkey
cg16584393	chr18	14747888	8.36565e-07	1.827e-05	ANKRD30B	TSS1500	Island	-0.299299	Monkey
cg08748671	chr12	119616616	1.13326e-06	1.83223e-05	HSPB8;HSPB8	5'UTR;1stExon	OpenSea	-0.204628	Monkey
cg16190478	chr21	45789122	8.36987e-07	1.83747e-05	TRPM2	Body	Island	-0.346458	Monkey
cg17607722	chr17	54230419	1.81563e-07	1.8427e-05	ANKFN1	TSS1500	OpenSea	-0.237752	Monkey
cg18680834	chr19	30863349	1.82823e-07	1.84794e-05	ZNF536;ZNF536	1stExon;5'UTR	N_Shelf	0.289653	Human
cg18358869	chr10	102808077	2.97753e-06	1.85317e-05	NA	NA	Island	-0.337481	Monkey
cg03954616	chr2	223725497	1.81994e-07	1.8584e-05	ACSL3;ACSL3	TSS1500;TSS1500	N_Shore	-0.252341	Monkey
cg19550755	chr11	18794896	1.81288e-07	1.86363e-05	PTPN5;PTPN5;PTPN5	5'UTR;5'UTR;5'UTR	OpenSea	-0.304616	Monkey
cg06822067	chr10	31108101	1.83055e-07	1.86887e-05	NA	NA	OpenSea	0.328926	Human
cg22671929	chr5	90576761	6.69297e-07	1.87416e-05	NA	NA	S_Shore	-0.0410931	Monkey
cg03575380	chr16	88262974	5.95492e-07	1.87946e-05	NA	NA	N_Shore	-0.248975	Monkey
cg04681862	chr11	65728931	1.87155e-07	1.88478e-05	SART1	TSS1500	OpenSea	-0.130408	Monkey
cg20042013	chr9	139836443	4.26446e-07	1.89009e-05	FBXW5	Body	Island	0.393561	Human
cg22994781	chr6	31139359	2.30767e-06	1.90078e-05	POU5F1	TSS1500	OpenSea	-0.30703	Monkey
cg12129117	chr1	223940656	2.15618e-07	1.90612e-05	CAPN2;CAPN2	Body;Body	S_Shelf	-0.309846	Monkey
cg27576615	chr15	89876777	5.02282e-07	1.91148e-05	POLG;POLG	Body;Body	Island	0.289994	Human
cg14942134	chr8	94929220	2.39851e-07	1.92221e-05	PDP1;PDP1;PDP1;PDP1;PDP1;PDP1;PDP1;PDP1	1stExon;5'UTR;1stExon;TSS1500;TSS200;5'UTR;5'UTR;1stExon	Island	-0.286267	Monkey
cg23165208	chr16	30007561	7.36253e-07	1.92759e-05	INO80E;INO80E;HIRIP3	1stExon;5'UTR;TSS200	Island	-0.160082	Monkey
cg22987447	chr3	157261104	3.33166e-06	1.93297e-05	C3orf55;C3orf55;C3orf55;C3orf55	TSS200;TSS200;TSS200;TSS200	Island	-0.33774	Monkey
cg04987827	chr17	66508605	4.40975e-07	1.94914e-05	PRKAR1A;PRKAR1A;PRKAR1A;PRKAR1A;PRKAR1A	5'UTR;1stExon;5'UTR;1stExon;5'UTR	Island	-0.323882	Monkey
cg17188169	chr6	74104388	8.64608e-07	1.95996e-05	DDX43;DDX43	1stExon;5'UTR	N_Shore	0.609652	Human
cg22910462	chr22	17680578	3.79901e-07	1.96538e-05	CECR1;CECR1	TSS200;Body	OpenSea	-0.360581	Monkey
cg08990264	chr8	74086882	7.43287e-07	1.9708e-05	NA	NA	OpenSea	-0.0533903	Monkey
cg05354479	chr14	71276874	4.74424e-07	1.97624e-05	MAP3K9	TSS1500	S_Shore	-0.19198	Monkey
cg03860530	chr2	43034082	2.76312e-06	1.98715e-05	NA	NA	N_Shelf	0.316877	Human
cg15350627	chr12	6642201	6.75467e-07	1.9926e-05	GAPDH	TSS1500	N_Shore	-0.104936	Monkey
cg01904619	chr6	111927123	8.82193e-07	1.99806e-05	TRAF3IP2;TRAF3IP2;TRAF3IP2;TRAF3IP2;TRAF3IP2	1stExon;Body;5'UTR;1stExon;5'UTR	OpenSea	-0.140033	Monkey
cg01042640	chr16	74446218	5.59076e-07	2.00899e-05	CLEC18B	Body	OpenSea	-0.318844	Monkey
cg16847396	chr8	10489236	4.13994e-07	2.03096e-05	RP1L1	5'UTR	OpenSea	0.382872	Human
cg20596640	chr13	20436062	6.57048e-07	2.03647e-05	ZMYM5;ZMYM5;ZMYM5	5'UTR;5'UTR;5'UTR	N_Shore	-0.225958	Monkey
cg13176741	chrX	102809882	8.9561e-07	2.042e-05	NA	NA	OpenSea	-0.392492	Monkey
cg11324957	chr15	53086857	8.61328e-07	2.04753e-05	NA	NA	Island	0.0503106	Human
cg10350215	chr13	113832412	2.72752e-07	2.05309e-05	PCID2;PCID2;PCID2	3'UTR;3'UTR;3'UTR	OpenSea	0.372965	Human
cg10609068	chr12	45609265	2.76486e-07	2.05867e-05	ANO6;ANO6;PLEKHA9;ANO6	TSS1500;TSS1500;5'UTR;TSS1500	N_Shore	-0.260123	Monkey
cg13645481	chr19	56369522	9.33987e-07	2.06426e-05	NLRP4	Body	Island	0.429617	Human
cg25418893	chr19	2354535	3.00877e-07	2.06984e-05	SPPL2B;SPPL2B	3'UTR;3'UTR	Island	0.267995	Human
cg00445254	chr19	24184753	2.08277e-07	2.07546e-05	NA	NA	OpenSea	0.426178	Human
cg16184346	chr11	73367968	3.14977e-06	2.08112e-05	PLEKHB1;PLEKHB1;PLEKHB1;PLEKHB1;PLEKHB1	Body;Body;Body;Body;Body	N_Shelf	0.289898	Human
cg13796246	chr14	102355089	9.23552e-07	2.08684e-05	PPP2R5C;PPP2R5C;PPP2R5C;PPP2R5C;PPP2R5C	Body;Body;Body;Body;Body	N_Shelf	0.160956	Human
cg17485265	chr6	3848790	2.15847e-07	2.09257e-05	FAM50B	TSS1500	N_Shore	0.556648	Human
cg17969560	chr11	65324768	9.3069e-07	2.0983e-05	LTBP3;LTBP3;LTBP3	Body;5'UTR;Body	N_Shore	-0.245163	Monkey
cg14645546	chr13	53024934	2.14185e-07	2.10404e-05	VPS36	TSS200	Island	-0.218704	Monkey
cg01736278	chr10	931793	2.48533e-07	2.10979e-05	LARP4B	TSS200	OpenSea	0.270853	Human
cg13145670	chr17	21934776	3.66682e-06	2.11555e-05	NA	NA	Island	0.459173	Human
cg10210397	chr8	42410091	9.86429e-07	2.13284e-05	NA	NA	OpenSea	-0.284126	Monkey
cg18885299	chr19	8952874	2.14979e-07	2.15596e-05	MBD3L1	TSS1500	OpenSea	0.321721	Human
cg12053769	chr1	2461413	1.10282e-06	2.1676e-05	HES5	Body	Island	-0.131238	Monkey
cg17557160	chr7	129464924	2.27841e-07	2.17343e-05	NA	NA	N_Shore	-0.195989	Monkey
cg22602019	chr1	32714308	9.72575e-07	2.1793e-05	FAM167B	3'UTR	S_Shore	-0.255088	Monkey
cg15899461	chr6	28482667	1.06286e-06	2.19105e-05	GPX6	Body	OpenSea	0.171794	Human
cg11118413	chr3	128292699	3.02149e-06	2.19693e-05	C3orf27	5'UTR	OpenSea	0.207625	Human
cg02350295	chr16	3784620	2.19694e-07	2.20281e-05	CREBBP;CREBBP	Body;Body	S_Shelf	0.24048	Human
cg14987309	chr2	236843038	2.85602e-07	2.20873e-05	AGAP1;AGAP1	Body;Body	OpenSea	-0.288964	Monkey
cg00490648	chr16	83863902	2.2937e-07	2.2206e-05	NA	NA	OpenSea	0.292297	Human
cg01890098	chr14	103583136	9.73604e-07	2.23251e-05	NA	NA	OpenSea	0.198804	Human
cg10256255	chr2	174890794	2.81708e-07	2.23848e-05	NA	NA	Island	0.238859	Human
cg12117273	chr3	23957964	9.90756e-07	2.24447e-05	RPL15;NKIRAS1	TSS1500;5'UTR	Island	-0.211786	Monkey
cg01765111	chr1	37784244	9.74427e-07	2.25046e-05	NA	NA	Island	-0.326483	Monkey
cg09583921	chr3	87101925	2.63702e-07	2.25646e-05	NA	NA	Island	0.281202	Human
cg19006003	chr12	111284826	1.00013e-06	2.26861e-05	CCDC63;CCDC63	1stExon;5'UTR	OpenSea	-0.249224	Monkey
cg13864794	chr7	16505664	2.34484e-07	2.27469e-05	SOSTDC1	TSS200	OpenSea	-0.14338	Monkey
cg16824477	chr17	40192449	1.00221e-06	2.2808e-05	NA	NA	Island	-0.293154	Monkey
cg13124801	chr17	4439623	2.35154e-07	2.29308e-05	SPNS2	Body	Island	-0.314786	Monkey
cg13266096	chr11	62366806	2.55065e-07	2.29925e-05	MTA2	Body	N_Shore	-0.142325	Monkey
cg09726654	chr2	158114268	4.06423e-06	2.30544e-05	GALNT5	TSS200	OpenSea	-0.245344	Monkey
cg00964400	chr1	21634838	2.41095e-07	2.31783e-05	ECE1	Body	OpenSea	-0.307215	Monkey
cg04682135	chr3	157260764	1.3483e-06	2.32406e-05	C3orf55;C3orf55;C3orf55;C3orf55	TSS1500;TSS1500;TSS1500;TSS1500	Island	-0.294538	Monkey
cg05787265	chr16	33776910	4.54775e-07	2.33028e-05	NA	NA	N_Shore	0.354282	Human
cg24723496	chrX	114424745	2.02463e-06	2.33651e-05	RBMXL3;LRCH2	1stExon;Body	Island	0.47561	Human
cg07073135	chr16	67688696	2.48458e-07	2.34273e-05	RLTPR	Body	S_Shore	-0.336814	Monkey
cg03711485	chr10	101296036	1.82874e-06	2.34896e-05	NKX2-3	3'UTR	Island	-0.323769	Monkey
cg05535123	chr22	24031596	1.04209e-06	2.35518e-05	LOC91316;RGL4	Body;TSS1500	OpenSea	0.550456	Human
cg07775117	chr1	9599674	1.15494e-06	2.36142e-05	SLC25A33;SLC25A33	5'UTR;1stExon	Island	0.238319	Human
cg18126613	chr17	31468076	2.44082e-07	2.38029e-05	ACCN1;ACCN1	Body;Body	OpenSea	-0.313698	Monkey
cg17833341	chr1	154947313	3.30701e-07	2.39292e-05	SHC1;SHC1;CKS1B;CKS1B	TSS1500;TSS1500;Body;Body	Island	-0.17162	Monkey
cg11045531	chr10	130546299	9.6864e-07	2.39923e-05	NA	NA	OpenSea	0.26228	Human
cg12434944	chr7	48031559	9.4474e-07	2.41196e-05	SUNC1;SUNC1	Body;Body	OpenSea	-0.301628	Monkey
cg06619282	chr9	131182093	2.48311e-07	2.41834e-05	CERCAM	TSS1500	N_Shore	-0.376827	Monkey
cg05294300	chr19	17317009	2.51435e-07	2.42475e-05	MYO9B;MYO9B	Body;Body	Island	0.337419	Human
cg19483126	chr3	55504238	2.99568e-07	2.45068e-05	WNT5A	Body	Island	0.215572	Human
cg01796044	chr16	30941664	2.92614e-07	2.45722e-05	FBXL19	Body	Island	0.271704	Human
cg12887317	chr5	42921456	2.57779e-07	2.46378e-05	NA	NA	N_Shelf	0.300314	Human
cg23657003	chr1	1014978	5.28864e-07	2.47034e-05	NA	NA	N_Shore	-0.231565	Monkey
cg01158934	chr5	140038675	3.41487e-07	2.4769e-05	IK	Body	OpenSea	-0.312048	Monkey
cg17655320	chr5	176463519	4.3912e-07	2.48347e-05	ZNF346	Body	OpenSea	-0.250766	Monkey
cg02340853	chr17	39502887	5.30111e-07	2.50319e-05	KRT33A	Body	OpenSea	-0.242748	Monkey
cg13703584	chr11	64059916	7.58151e-07	2.51638e-05	KCNK4	5'UTR	Island	-0.115788	Monkey
cg05203855	chr19	7994445	2.62348e-07	2.52298e-05	TIMM44	Body	N_Shelf	-0.210208	Monkey
cg01945624	chr4	8230847	1.09079e-06	2.52964e-05	SH3TC1	Body	OpenSea	0.453268	Human
cg04757499	chr10	86016597	2.71587e-07	2.5363e-05	RGR;RGR;RGR	Body;Body;Body	OpenSea	0.592018	Human
cg15639659	chr5	162843589	1.13368e-06	2.54297e-05	NA	NA	OpenSea	0.440076	Human
cg02553537	chr5	140682911	2.66014e-07	2.54965e-05	SLC25A2	1stExon	N_Shore	0.378892	Human
cg03217138	chr6	114549892	2.726e-07	2.55635e-05	NA	NA	OpenSea	0.337654	Human
cg03856470	chr16	1309414	7.93086e-07	2.57651e-05	NA	NA	Island	-0.426689	Monkey
cg00606914	chr1	90229063	2.70263e-07	2.58327e-05	NA	NA	Island	-0.209158	Monkey
cg14278612	chr9	135359963	2.73611e-07	2.59005e-05	C9orf171	Body	N_Shelf	0.407064	Human
cg13241077	chr13	46190098	1.19873e-06	2.60364e-05	FAM194B	TSS1500	OpenSea	-0.0767986	Monkey
cg21657577	chr19	52956622	1.26143e-06	2.61728e-05	ZNF578	TSS1500	N_Shore	-0.44781	Monkey
cg08611810	chr2	54087178	4.71685e-06	2.6241e-05	LOC100302652;GPR75	TSS200;TSS200	Island	0.429217	Human
cg12135344	chr1	6188120	2.85297e-07	2.63093e-05	CHD5	Body	Island	-0.32995	Monkey
cg14235129	chr9	97135153	4.52384e-07	2.63779e-05	NA	NA	N_Shore	0.252017	Human
cg00412749	chr6	28603173	1.88764e-06	2.64468e-05	NA	NA	Island	-0.138675	Monkey
cg04202620	chr8	1872355	1.00911e-06	2.65156e-05	ARHGEF10	Body	OpenSea	-0.423709	Monkey
cg17367457	chr6	9811347	3.12316e-07	2.65847e-05	NA	NA	OpenSea	0.33134	Human
cg24011261	chr3	49396226	1.22581e-06	2.66539e-05	GPX1;GPX1	TSS1500;TSS1500	S_Shore	-0.185937	Monkey
cg01528369	chr14	105037685	1.43377e-06	2.67233e-05	NA	NA	N_Shelf	0.380815	Human
cg12976463	chr6	50488809	2.90739e-07	2.68634e-05	NA	NA	OpenSea	-0.202077	Monkey
cg20417500	chr5	73109241	2.94089e-07	2.70047e-05	RGNEF	Body	OpenSea	0.275007	Human
cg05119363	chr14	21100442	2.95621e-07	2.70756e-05	NA	NA	N_Shore	-0.272019	Monkey
cg01901708	chr16	88308391	1.22867e-06	2.71466e-05	NA	NA	N_Shelf	0.386336	Human
cg03318227	chr2	206980798	3.24736e-07	2.72177e-05	LOC100329109	Body	OpenSea	0.357716	Human
cg22700691	chr10	21814388	3.6454e-07	2.72888e-05	C10orf140	5'UTR	N_Shore	-0.374332	Monkey
cg22076972	chr19	6740812	4.09653e-07	2.73603e-05	TRIP10	Body	Island	-0.0793507	Monkey
cg03860400	chr11	13485289	3.12395e-07	2.75034e-05	BTBD10	TSS1500	Island	0.118043	Human
cg15583012	chr2	204103676	4.50655e-07	2.76466e-05	CYP20A1;CYP20A1	1stExon;5'UTR	Island	-0.23715	Monkey
cg15951870	chr17	45925060	5.06943e-06	2.77182e-05	SP6	Body	Island	0.306396	Human
cg00152637	chr6	28104690	4.82642e-07	2.78627e-05	NA	NA	N_Shore	0.0397388	Human
cg13247117	chr1	41118770	1.23715e-06	2.80084e-05	RIMS3	5'UTR	N_Shore	-0.255324	Monkey
cg00773810	chr7	92217778	1.06239e-06	2.82277e-05	FAM133B;FAM133B	Body;5'UTR	N_Shore	0.223405	Human
cg07992500	chr2	37896583	3.23706e-07	2.83011e-05	CDC42EP3	5'UTR	N_Shore	0.399384	Human
cg10837783	chr1	32741454	1.25336e-06	2.83746e-05	LCK;LCK	Body;Body	Island	0.559641	Human
cg09261262	chr10	88414554	3.07901e-07	2.84481e-05	OPN4;OPN4	1stExon;1stExon	OpenSea	0.336418	Human
cg09146232	chr17	64672129	3.68067e-07	2.85216e-05	PRKCA	Body	OpenSea	0.340235	Human
cg26287152	chr17	77923675	4.30244e-07	2.85953e-05	TBC1D16	Body	N_Shore	-0.269414	Monkey
cg26427270	chr2	220507746	1.23434e-06	2.8669e-05	NA	NA	OpenSea	0.392141	Human
cg10808102	chr17	25783956	3.10353e-07	2.87426e-05	NA	NA	Island	0.256512	Human
cg18449361	chr6	2689154	3.87863e-07	2.88164e-05	MYLK4	Body	S_Shelf	0.334892	Human
cg26095694	chr13	26789271	1.30733e-06	2.88906e-05	RNF6;RNF6;RNF6	Body;Body;Body	OpenSea	0.493813	Human
cg09819798	chr1	1159106	3.3215e-07	2.8965e-05	SDF4;SDF4	Body;Body	N_Shore	0.366304	Human
cg19961545	chr2	54087066	5.39809e-06	2.90394e-05	GPR75;LOC100302652;LOC100302652;GPR75	5'UTR;1stExon;5'UTR;1stExon	Island	0.310062	Human
cg14908964	chr11	65770024	3.24052e-07	2.9114e-05	EIF1AD;BANF1;BANF1;BANF1	TSS1500;1stExon;5'UTR;5'UTR	Island	0.492644	Human
cg19583819	chr5	139283051	1.26426e-06	2.91886e-05	NRG2;NRG2;NRG2;NRG2	Body;Body;Body;Body	N_Shore	0.24314	Human
cg02598642	chr19	39574483	1.13748e-06	2.92631e-05	PAPL	TSS1500	N_Shore	-0.171963	Monkey
cg24896096	chr19	5208380	3.18095e-07	2.93375e-05	PTPRS;PTPRS;PTPRS;PTPRS	Body;Body;Body;Body	N_Shelf	0.185987	Human
cg07968685	chr6	170076758	3.19264e-07	2.9412e-05	WDR27	Body	OpenSea	0.105385	Human
cg22608170	chr18	48086411	9.81058e-07	2.95609e-05	MAPK4	TSS200	Island	-0.258044	Monkey
cg12985237	chr5	6739530	9.35765e-07	2.96355e-05	POLS	Body	S_Shore	0.177292	Human
cg00642615	chr15	69590937	3.3682e-07	2.99343e-05	PAQR5	TSS1500	N_Shore	-0.273824	Monkey
cg26487031	chr11	118134801	1.33313e-06	3.00092e-05	MPZL2;MPZL2	Body;Body	OpenSea	-0.331049	Monkey
cg06234201	chr16	68050984	3.23586e-07	3.00844e-05	NA	NA	OpenSea	0.187694	Human
cg05068206	chr6	30095195	5.52054e-06	3.01596e-05	NA	NA	Island	-0.390128	Monkey
cg15489979	chr20	30062970	4.55235e-06	3.02353e-05	REM1	TSS200	Island	-0.155127	Monkey
cg26677478	chr2	242438646	3.54312e-07	3.03109e-05	STK25	Body	OpenSea	0.430137	Human
cg24621922	chr6	29759804	1.501e-06	3.03865e-05	HCG4	Body	N_Shore	0.269088	Human
cg24487372	chr10	73137135	3.24531e-07	3.04623e-05	NA	NA	Island	-0.442212	Monkey
cg10258063	chr2	217363243	3.49551e-07	3.05382e-05	RPL37A	TSS1500	N_Shore	-0.119467	Monkey
cg24295139	chr19	34850788	8.22229e-07	3.06143e-05	NA	NA	S_Shore	0.30663	Human
cg00730653	chr3	13920053	8.54995e-07	3.06904e-05	WNT7A	Body	Island	-0.610134	Monkey
cg07980242	chr4	6718548	1.58595e-06	3.07668e-05	CNO	1stExon	Island	-0.32054	Monkey
cg00118199	chr7	51081616	1.27688e-06	3.08431e-05	NA	NA	OpenSea	0.457934	Human
cg19432362	chr13	46426263	1.26027e-06	3.09958e-05	SIAH3	TSS1500	OpenSea	0.256885	Human
cg17193436	chr6	32018906	3.44435e-07	3.10722e-05	TNXB	Body	OpenSea	0.2497	Human
cg22237735	chr2	74730580	4.20179e-07	3.11484e-05	LOC151534;LBX2	Body;TSS200	Island	-0.230886	Monkey
cg09552692	chr15	66274614	1.41514e-06	3.12248e-05	MEGF11	Body	Island	-0.29918	Monkey
cg07552868	chr1	144994826	9.73309e-07	3.13781e-05	PDE4DIP;PDE4DIP;PDE4DIP;PDE4DIP;PDE4DIP;PDE4DIP;PDE4DIP	1stExon;1stExon;5'UTR;Body;1stExon;5'UTR;5'UTR	OpenSea	-0.237826	Monkey
cg14100496	chr9	117163862	4.91523e-07	3.15315e-05	NA	NA	S_Shelf	0.322769	Human
cg04347264	chr10	135051313	5.73753e-07	3.16084e-05	VENTX	TSS200	Island	0.117501	Human
cg02737830	chr12	64616354	1.30722e-06	3.18391e-05	C12orf66	TSS1500	Island	-0.139112	Monkey
cg19423311	chr16	27413904	1.94292e-06	3.19159e-05	IL21R;IL21R;IL21R	TSS1500;1stExon;5'UTR	OpenSea	-0.285452	Monkey
cg27234747	chr2	120525972	3.42443e-07	3.19929e-05	PTPN4	5'UTR	OpenSea	-0.235573	Monkey
cg21184495	chr17	30677090	4.72206e-07	3.20701e-05	ZNF207;ZNF207;ZNF207;MIR632	TSS200;TSS200;TSS200;TSS200	Island	0.0619003	Human
cg26390889	chr5	33936462	5.22091e-07	3.21472e-05	RXFP3	TSS200	Island	-0.284935	Monkey
cg16294559	chr6	147981924	1.01439e-06	3.22252e-05	NA	NA	OpenSea	0.541298	Human
cg08690859	chr2	200333729	3.44425e-07	3.23034e-05	FLJ32063	Body	Island	0.243053	Human
cg03771754	chr2	173915314	3.66056e-07	3.23816e-05	RAPGEF4;RAPGEF4	Body;Body	OpenSea	0.318146	Human
cg09063149	chr1	151882779	1.43554e-06	3.25388e-05	THEM4	TSS1500	S_Shore	-0.27506	Monkey
cg06348134	chr5	42991495	3.54735e-07	3.26177e-05	NA	NA	N_Shore	0.413956	Human
cg09413557	chr1	153508713	3.30007e-06	3.26968e-05	S100A6;S100A6	5'UTR;1stExon	Island	-0.0676201	Monkey
cg20116935	chr3	50303757	4.25945e-07	3.2776e-05	SEMA3B;SEMA3B	TSS1500;TSS1500	OpenSea	-0.313872	Monkey
cg03352173	chr3	112013130	1.44392e-06	3.28552e-05	SLC9A10	TSS200	OpenSea	-0.404923	Monkey
cg21460382	chr1	36121955	3.56253e-07	3.29344e-05	NA	NA	OpenSea	0.306636	Human
cg17832858	chr7	6210667	6.3417e-07	3.30139e-05	CYTH3	Body	Island	0.410452	Human
cg06118213	chr6	32299502	1.63147e-06	3.30938e-05	C6orf10	Body	OpenSea	0.423865	Human
cg23141745	chr3	169798180	3.71045e-07	3.3174e-05	GPR160	5'UTR	OpenSea	0.296911	Human
cg01055281	chr16	50746052	6.04009e-06	3.32546e-05	NOD2	Body	OpenSea	-0.345281	Monkey
cg01164972	chr2	130690595	1.42261e-06	3.33355e-05	LOC389033	Body	N_Shore	-0.295334	Monkey
cg05774001	chr17	31878186	3.93778e-07	3.34167e-05	ACCN1	Body	OpenSea	0.409061	Human
cg27545367	chr6	30711644	6.19101e-06	3.34983e-05	IER3;FLOT1	3'UTR;TSS1500	Island	0.323165	Human
cg07658428	chrX	40694785	4.09355e-07	3.35806e-05	NA	NA	S_Shelf	0.25723	Human
cg09996971	chr3	42577799	2.45953e-06	3.36628e-05	VIPR1	3'UTR	Island	0.425168	Human
cg15951188	chr17	7832680	5.82468e-06	3.3745e-05	KCNAB3	1stExon	Island	0.318784	Human
cg11942207	chr13	98527743	7.45447e-07	3.38275e-05	NA	NA	OpenSea	0.270005	Human
cg25514503	chr1	7845070	1.54918e-06	3.39099e-05	PER3	Body	Island	0.447443	Human
cg02118627	chr9	132500478	1.51558e-06	3.39926e-05	NA	NA	Island	-0.173097	Monkey
cg09239106	chr12	49937997	2.51477e-06	3.40752e-05	KCNH3	Body	OpenSea	-0.270533	Monkey
cg21619547	chr3	93780328	1.20839e-06	3.42411e-05	DHFRL1	Body	N_Shore	0.333651	Human
cg10075378	chr16	67207864	1.58764e-06	3.45786e-05	NOL3	TSS200	N_Shore	-0.167967	Monkey
cg02208657	chr5	175621409	8.83937e-07	3.46635e-05	NA	NA	Island	-0.281564	Monkey
cg25671418	chr3	194357426	3.93105e-07	3.48337e-05	NA	NA	S_Shelf	0.457783	Human
cg01942863	chr7	99769432	4.92511e-07	3.50038e-05	GPC2	Body	Island	-0.352195	Monkey
cg09289820	chr6	30421275	3.89341e-07	3.50889e-05	NA	NA	S_Shore	0.433895	Human
cg12339904	chr22	29837794	5.61227e-07	3.51745e-05	RFPL1S;RFPL1	Body;Body	OpenSea	-0.275656	Monkey
cg14978994	chr1	1978115	4.29347e-07	3.52602e-05	NA	NA	S_Shore	-0.424859	Monkey
cg17398515	chr8	102092795	4.8886e-07	3.5346e-05	NA	NA	Island	0.126696	Human
cg07770652	chr22	46276979	3.96719e-07	3.56033e-05	NA	NA	Island	-0.201848	Monkey
cg09380695	chr17	4689284	6.64405e-06	3.56895e-05	VMO1;VMO1;VMO1;VMO1	Body;Body;Body;Body	Island	-0.414591	Monkey
cg27615378	chr9	70918891	7.68598e-07	3.57757e-05	FOXD4L3	1stExon	Island	0.26555	Human
cg15842218	chr8	141490124	3.93512e-07	3.5862e-05	NA	NA	OpenSea	-0.199812	Monkey
cg25480799	chr2	184472883	4.16579e-07	3.59484e-05	NA	NA	OpenSea	0.230956	Human
cg01285926	chr7	56242554	1.6026e-06	3.60352e-05	NA	NA	Island	0.331189	Human
cg09651738	chr17	61627230	4.54248e-07	3.6122e-05	DCAF7	TSS1500	Island	-0.10249	Monkey
cg24340572	chr15	69887053	4.00212e-07	3.6209e-05	NA	NA	OpenSea	-0.254801	Monkey
cg01706819	chr2	27487792	6.79212e-07	3.62962e-05	NA	NA	Island	-0.0717446	Monkey
cg05649009	chr2	175629850	1.75021e-06	3.63839e-05	CHRNA1;CHRNA1	TSS1500;TSS1500	OpenSea	0.454091	Human
cg03093786	chr16	27413786	7.1003e-06	3.64716e-05	IL21R;IL21R;IL21R	TSS1500;1stExon;5'UTR	OpenSea	-0.204097	Monkey
cg01027929	chr7	26241406	4.04682e-07	3.65595e-05	HNRNPA2B1;CBX3;CBX3;HNRNPA2B1;CBX3	TSS1500;1stExon;5'UTR;TSS1500;5'UTR	Island	-0.471677	Monkey
cg04282206	chr17	62833786	1.64633e-06	3.66476e-05	PLEKHM1P	TSS1500	S_Shore	-0.213734	Monkey
cg11670000	chr19	45352950	4.84916e-07	3.67357e-05	PVRL2;PVRL2	Body;Body	S_Shelf	-0.341949	Monkey
cg09986774	chr16	69166346	4.36733e-07	3.68241e-05	CHTF8;CHTF8;CIRH1A;CHTF8;CHTF8	5'UTR;Body;TSS200;TSS1500;5'UTR	N_Shore	-0.378776	Monkey
cg15006843	chr1	205720633	5.81138e-07	3.69128e-05	NUCKS1	TSS1500	S_Shore	0.0276412	Human
cg03883572	chr5	66461884	1.83034e-06	3.71791e-05	MAST4;MAST4	Body;Body	S_Shelf	-0.271607	Monkey
cg20118134	chr15	42565651	5.99161e-07	3.72691e-05	GANC;TMEM87A;TMEM87A;TMEM87A;TMEM87A	TSS1500;5'UTR;1stExon;5'UTR;1stExon	Island	-0.268834	Monkey
cg04715503	chr16	3062795	4.30814e-07	3.73592e-05	CLDN9;CLDN9	1stExon;5'UTR	N_Shore	-0.279123	Monkey
cg07970799	chr6	6614719	5.80274e-06	3.74498e-05	LOC285780;LY86	Body;Body	OpenSea	0.417114	Human
cg23714019	chr14	59221389	2.6771e-06	3.75404e-05	NA	NA	OpenSea	-0.176164	Monkey
cg00069002	chr1	33772736	1.71734e-06	3.7722e-05	NA	NA	Island	-0.245651	Monkey
cg17064051	chr20	3713345	1.51704e-06	3.7813e-05	HSPA12B	TSS200	Island	-0.247022	Monkey
cg01503640	chr19	18963027	5.32295e-07	3.79043e-05	UPF1	Body	N_Shelf	0.450089	Human
cg11344013	chr17	21322557	1.07607e-06	3.79955e-05	KCNJ12	3'UTR	S_Shelf	0.255688	Human
cg13896402	chr10	120840893	9.77386e-07	3.80867e-05	EIF3A	TSS1500	S_Shore	-0.110151	Monkey
cg01745499	chr6	34206084	4.25449e-07	3.81778e-05	HMGA1;HMGA1;HMGA1;HMGA1;HMGA1;HMGA1	5'UTR;5'UTR;5'UTR;5'UTR;5'UTR;TSS1500	Island	-0.15662	Monkey
cg10775991	chr14	21905945	4.27894e-07	3.83607e-05	CHD8	TSS1500	OpenSea	-0.214991	Monkey
cg16051228	chr5	1294576	4.30856e-07	3.84526e-05	TERT;TERT	Body;Body	Island	0.282386	Human
cg12426092	chr15	31689570	4.4389e-07	3.85449e-05	NA	NA	Island	-0.363068	Monkey
cg02008826	chr8	41505696	4.35716e-07	3.87303e-05	NKX6-3	TSS1500	N_Shore	-0.277191	Monkey
cg24219671	chr6	36275520	5.63921e-07	3.8823e-05	PNPLA1;PNPLA1;PNPLA1	3'UTR;3'UTR;3'UTR	OpenSea	0.356351	Human
cg24076392	chr2	48667874	5.2194e-07	3.89157e-05	KLRAQ1;KLRAQ1;KLRAQ1;KLRAQ1	TSS200;TSS200;TSS200;TSS200	Island	-0.0618513	Monkey
cg15795305	chr10	102381344	1.00112e-06	3.91015e-05	NA	NA	OpenSea	0.393597	Human
cg15998779	chr3	159756690	1.66157e-06	3.9288e-05	NA	NA	Island	-0.168202	Monkey
cg04892409	chr1	170501224	5.86635e-07	3.94758e-05	GORAB;GORAB;GORAB	TSS200;TSS200;TSS200	OpenSea	-0.158621	Monkey
cg10964577	chr17	15160725	4.46198e-07	3.957e-05	PMP22;PMP22;PMP22	Body;Body;Body	N_Shelf	-0.146096	Monkey
cg03004198	chr14	105293578	6.08859e-07	3.96642e-05	NA	NA	Island	-0.102012	Monkey
cg09816507	chr6	48036584	1.78442e-06	3.97584e-05	C6orf138	TSS200	S_Shore	0.080084	Human
cg01433677	chr16	30365840	1.80823e-06	3.99474e-05	CD2BP2;CD2BP2	Body;Body	N_Shore	-0.232286	Monkey
cg22143809	chr7	128500290	9.66459e-07	4.0042e-05	NA	NA	N_Shelf	-0.217347	Monkey
cg20740845	chr5	152069278	4.49806e-07	4.01367e-05	NA	NA	OpenSea	0.43978	Human
cg09316772	chr7	12709035	8.12496e-07	4.03261e-05	NA	NA	OpenSea	0.269486	Human
cg00814597	chr6	144386148	8.20444e-06	4.05166e-05	PLAGL1;PLAGL1	TSS1500;TSS1500	S_Shore	-0.170066	Monkey
cg10821925	chr12	29533733	4.62016e-07	4.09017e-05	ERGIC2	5'UTR	Island	-0.24082	Monkey
cg07071690	chr14	105416582	5.7902e-07	4.09987e-05	AHNAK2	Body	OpenSea	0.487055	Human
cg03184964	chr12	56584202	1.05726e-06	4.11927e-05	SMARCC2;SMARCC2;SMARCC2	TSS1500;TSS1500;TSS1500	S_Shore	0.266034	Human
cg08310116	chr14	75594752	3.47823e-06	4.12899e-05	NEK9	TSS1500	S_Shore	-0.296612	Monkey
cg24004178	chr17	22051469	5.46049e-06	4.13873e-05	NA	NA	N_Shore	0.401249	Human
cg24108215	chr1	39174820	1.25669e-06	4.15831e-05	NA	NA	Island	0.447807	Human
cg18651470	chr6	114662697	1.8236e-06	4.17798e-05	NA	NA	N_Shore	-0.185209	Monkey
cg10878998	chr18	71959092	4.81493e-07	4.18783e-05	CYB5A;CYB5A	1stExon;1stExon	Island	-0.0746734	Monkey
cg24203709	chr15	42187179	4.77439e-07	4.19771e-05	SPTBN5	TSS1500	OpenSea	-0.404207	Monkey
cg15081999	chr4	11370872	6.61043e-06	4.20759e-05	NA	NA	Island	0.518835	Human
cg00562468	chr6	37519216	4.80644e-07	4.21748e-05	NA	NA	OpenSea	-0.282585	Monkey
cg03223076	chr3	48698558	5.00603e-07	4.2274e-05	CELSR3	1stExon	Island	0.372115	Human
cg00279790	chr1	46914033	5.13277e-06	4.23732e-05	NA	NA	Island	0.12246	Human
cg27026615	chr3	157156326	1.44833e-06	4.25721e-05	VEPH1;VEPH1;PTX3;VEPH1	Body;Body;Body;Body	S_Shore	-0.178846	Monkey
cg20587168	chr19	8808829	8.84553e-06	4.27717e-05	ACTL9	1stExon	S_Shore	-0.230509	Monkey
cg07998236	chr7	44152548	5.1546e-07	4.28716e-05	AEBP1	Body	N_Shore	-0.266168	Monkey
cg08350288	chr1	19043598	2.03357e-06	4.32735e-05	PAX7;PAX7;PAX7	Body;Body;Body	Island	-0.260196	Monkey
cg13647523	chr9	120178198	4.95682e-07	4.33748e-05	ASTN2;ASTN2;ASTN2	TSS1500;TSS1500;TSS1500	S_Shore	-0.202157	Monkey
cg20567176	chr8	13466001	1.08655e-06	4.34763e-05	NA	NA	OpenSea	0.560744	Human
cg16527794	chr11	47600580	5.28511e-07	4.36812e-05	NDUFS3;KBTBD4;KBTBD4;NDUFS3;KBTBD4	1stExon;TSS200;TSS200;5'UTR;TSS200	Island	-0.186972	Monkey
cg18328168	chr8	54435048	5.07903e-07	4.37835e-05	NA	NA	OpenSea	-0.263178	Monkey
cg12054851	chr19	49977286	1.96312e-06	4.38859e-05	FLT3LG	TSS200	OpenSea	-0.205106	Monkey
cg05518482	chr4	8587077	1.18718e-06	4.39881e-05	GPR78	Body	N_Shore	-0.185061	Monkey
cg13634292	chr3	169899570	6.27706e-07	4.4091e-05	PHC3	TSS200	Island	-0.141749	Monkey
cg05633391	chr2	11052558	5.07096e-07	4.41939e-05	KCNF1	1stExon	Island	-0.282099	Monkey
cg11852796	chr21	44062183	7.12864e-06	4.42967e-05	NA	NA	OpenSea	-0.175506	Monkey
cg08413060	chr15	69366776	1.81452e-06	4.43996e-05	MIR548H4	Body	Island	-0.301003	Monkey
cg01965047	chr16	2140870	5.11383e-07	4.45024e-05	PKD1;MIR1225;PKD1	Body;TSS1500;Body	Island	-0.360969	Monkey
cg03198009	chr6	29648604	9.34255e-06	4.46054e-05	NA	NA	OpenSea	0.63728	Human
cg06147545	chr18	77634449	8.76913e-06	4.47102e-05	KCNG2	Body	N_Shelf	0.215529	Human
cg16365842	chr6	170191057	5.05112e-06	4.48152e-05	C6orf122;C6orf208	Body;Body	S_Shore	-0.317553	Monkey
cg13919466	chr1	32135498	7.33933e-07	4.49204e-05	COL16A1	Body	OpenSea	-0.13876	Monkey
cg05609414	chr7	39873832	5.23024e-07	4.50256e-05	NA	NA	S_Shore	-0.357789	Monkey
cg07490689	chr6	166665352	2.0908e-06	4.52366e-05	NA	NA	N_Shore	0.436065	Human
cg25175986	chr10	30722773	5.24845e-07	4.53423e-05	MAP3K8	TSS200	Island	-0.239985	Monkey
cg13714895	chr8	82599756	5.32944e-07	4.54481e-05	IMPA1;IMPA1;IMPA1	TSS1500;TSS1500;TSS1500	S_Shore	0.260165	Human
cg08981532	chr16	2264875	5.28917e-07	4.56602e-05	PGP	TSS200	Island	-0.16667	Monkey
cg20817822	chr1	207977868	6.2399e-07	4.57664e-05	NA	NA	OpenSea	-0.228654	Monkey
cg00666422	chr7	127881440	5.32339e-07	4.58729e-05	LEP	5'UTR	S_Shore	0.232232	Human
cg08368973	chr11	61519778	5.41871e-07	4.59795e-05	C11orf9	TSS1500	Island	-0.391939	Monkey
cg13795465	chr2	31457061	5.40051e-07	4.60862e-05	EHD3;EHD3	1stExon;5'UTR	Island	-0.198453	Monkey
cg26631477	chr4	22517195	5.3486e-07	4.61932e-05	GPR125	1stExon	Island	0.183043	Human
cg20912205	chr3	50337305	1.58361e-06	4.63001e-05	NAT6;HYAL3	TSS1500;TSS1500	S_Shore	-0.0635371	Monkey
cg05938889	chr8	10583827	4.64496e-06	4.64069e-05	SOX7	Body	Island	0.324765	Human
cg12726994	chr2	235406902	5.3773e-07	4.66214e-05	ARL4C	TSS1500	S_Shore	0.0844011	Human
cg09601505	chr12	109162445	1.01299e-05	4.6946e-05	NA	NA	Island	-0.312904	Monkey
cg00607196	chr14	58619480	5.8574e-07	4.71638e-05	C14orf37	TSS1500	S_Shore	-0.185359	Monkey
cg19093205	chr20	61641594	5.61104e-07	4.72735e-05	NA	NA	S_Shore	-0.305869	Monkey
cg19350224	chrX	134419896	5.96153e-07	4.73834e-05	ZNF75D	3'UTR	OpenSea	0.405904	Human
cg25653296	chr15	35413975	6.06316e-07	4.74935e-05	NA	NA	N_Shore	0.249054	Human
cg09450024	chr19	45737623	1.79998e-06	4.76042e-05	EXOC3L2	TSS200	Island	0.28564	Human
cg00788739	chr22	31002942	9.98446e-06	4.77149e-05	TCN2	TSS1500	OpenSea	-0.463007	Monkey
cg02140020	chr12	2613914	5.66506e-07	4.78257e-05	CACNA1C;CACNA1C;CACNA1C;CACNA1C;CACNA1C;CACNA1C;CACNA1C;CACNA1C;CACNA1C;CACNA1C;CACNA1C;CACNA1C;CACNA1C;CACNA1C;CACNA1C;CACNA1C;CACNA1C;CACNA1C;CACNA1C;CACNA1C;CACNA1C;CACNA1C;CACNA1C	Body;Body;Body;Body;Body;Body;Body;Body;Body;Body;Body;Body;Body;Body;Body;Body;Body;Body;Body;Body;Body;Body;Body	OpenSea	0.310691	Human
cg06692050	chr10	99532398	5.63586e-07	4.79367e-05	SFRP5	TSS1500	S_Shore	0.293725	Human
cg25757115	chr1	46913787	5.58109e-06	4.81596e-05	NA	NA	Island	0.367989	Human
cg00059707	chr10	2540911	5.7955e-07	4.82718e-05	NA	NA	N_Shelf	0.260888	Human
cg07438103	chr11	47175143	1.47255e-06	4.83842e-05	C11orf49;C11orf49;C11orf49;C11orf49	Body;Body;Body;Body	OpenSea	-0.282396	Monkey
cg22473616	chr5	1357161	6.4391e-07	4.84982e-05	NA	NA	OpenSea	0.457786	Human
cg03078672	chr10	134733076	2.29293e-06	4.86123e-05	NA	NA	Island	0.445712	Human
cg17150866	chr6	7141037	6.44376e-07	4.87264e-05	RREB1;RREB1;RREB1;RREB1	5'UTR;5'UTR;5'UTR;5'UTR	Island	-0.215415	Monkey
cg03657314	chr16	88729609	8.61323e-07	4.88408e-05	MGC23284;MVD;MGC23284	TSS200;TSS200;TSS200	Island	-0.139921	Monkey
cg22300615	chr20	57620819	1.6164e-06	4.89555e-05	NA	NA	S_Shelf	0.38545	Human
cg15772366	chr6	111926749	2.30019e-06	4.90703e-05	TRAF3IP2;TRAF3IP2;TRAF3IP2	Body;5'UTR;5'UTR	OpenSea	-0.107436	Monkey
cg09915444	chr15	62359275	2.32372e-06	4.9185e-05	C2CD4A;C2CD4A	1stExon;5'UTR	N_Shore	-0.181219	Monkey
cg12883767	chr12	58013109	5.8773e-07	4.92998e-05	SLC26A10	TSS1500	N_Shore	0.399011	Human
cg07367232	chr17	7826266	5.88876e-07	4.94147e-05	KCNAB3	3'UTR	Island	-0.157129	Monkey
cg16665866	chr16	1222626	2.51891e-06	4.95296e-05	CACNA1H;CACNA1H	Body;Body	S_Shore	0.512452	Human
cg26137219	chr10	30720647	2.32045e-06	4.97621e-05	NA	NA	N_Shore	0.276114	Human
cg27657537	chr22	20863762	2.39264e-06	4.98786e-05	MED15;MED15	Body;Body	S_Shore	0.203024	Human
cg06976096	chr3	87138510	7.13841e-07	4.99961e-05	NA	NA	Island	-0.576381	Monkey
cg22914762	chr4	117220908	6.0677e-07	5.02319e-05	MIR1973	Body	OpenSea	-0.168832	Monkey
cg09779924	chr19	2755476	6.58493e-07	5.03504e-05	SGTA	3'UTR	Island	0.286859	Human
cg08908004	chr22	25959712	1.33995e-06	5.05878e-05	ADRBK2	TSS1500	N_Shore	-0.358797	Monkey
cg16548780	chr16	67218910	2.32634e-06	5.07069e-05	KIAA0895L;EXOC3L	TSS1500;Body	Island	0.269272	Human
cg22088594	chr13	37634133	7.23493e-07	5.09456e-05	FAM48A;FAM48A	TSS1500;TSS1500	S_Shore	-0.127688	Monkey
cg25899306	chr7	63088618	1.67153e-06	5.11851e-05	NA	NA	Island	0.517469	Human
cg24844545	chr1	11908347	1.23234e-06	5.14272e-05	NPPA	TSS1500	OpenSea	0.19402	Human
cg03000585	chr1	78355339	8.81369e-07	5.15489e-05	NEXN	5'UTR	S_Shore	0.33972	Human
cg09331545	chr16	87736388	9.05536e-07	5.17926e-05	LOC100129637	Body	N_Shore	-0.37551	Monkey
cg05023043	chr4	298432	2.45548e-06	5.19144e-05	NA	NA	N_Shore	0.20864	Human
cg09970194	chr15	29410508	7.64965e-07	5.22804e-05	APBA2;APBA2	3'UTR;3'UTR	S_Shelf	0.373724	Human
cg19598567	chr5	141931207	2.84901e-06	5.24025e-05	NA	NA	OpenSea	-0.30043	Monkey
cg04071440	chr6	29648275	1.19037e-05	5.25253e-05	NA	NA	OpenSea	0.405711	Human
cg24152238	chr15	26327408	2.50467e-06	5.2648e-05	NA	NA	N_Shore	0.0926173	Human
cg23184252	chr12	125139714	2.7905e-06	5.27716e-05	NA	NA	OpenSea	-0.3194	Monkey
cg16643473	chr11	26593881	6.72848e-07	5.30191e-05	MUC15;MUC15;MUC15;ANO3	TSS200;TSS200;TSS200;Body	OpenSea	0.298271	Human
cg02932314	chr17	42733698	6.67071e-07	5.32677e-05	C17orf104	TSS200	Island	-0.431761	Monkey
cg27064266	chr6	27833402	6.52604e-07	5.3392e-05	HIST1H2AL	1stExon	Island	-0.143709	Monkey
cg00364287	chr12	121570752	4.62534e-06	5.35166e-05	P2RX7;P2RX7	5'UTR;1stExon	OpenSea	-0.153979	Monkey
cg02336729	chr7	21465021	6.57407e-07	5.38914e-05	NA	NA	N_Shore	0.4422	Human
cg11348372	chr2	63982439	2.58357e-06	5.42682e-05	NA	NA	OpenSea	0.286565	Human
cg20332866	chr1	100678932	8.53978e-07	5.4394e-05	DBT	Body	Island	0.471386	Human
cg24500422	chr6	31708278	1.19977e-05	5.45203e-05	MSH5;MSH5;MSH5;MSH5	Body;Body;Body;Body	Island	-0.168518	Monkey
cg09869882	chr1	9340583	6.68595e-07	5.46466e-05	NA	NA	OpenSea	-0.239227	Monkey
cg01123250	chr2	210673545	7.4024e-07	5.47734e-05	UNC80;UNC80	Body;Body	Island	-0.231577	Monkey
cg13931725	chr9	133538248	7.47834e-07	5.49001e-05	NA	NA	Island	0.25158	Human
cg05519080	chr2	201755924	3.57661e-06	5.50273e-05	NIF3L1;NIF3L1;NIF3L1;NIF3L1	5'UTR;TSS1500;5'UTR;5'UTR	OpenSea	0.343724	Human
cg17992509	chr1	94312380	7.906e-07	5.52818e-05	MIR760	TSS200	Island	-0.35718	Monkey
cg20103150	chr4	170236265	7.1604e-07	5.54091e-05	NA	NA	OpenSea	-0.240775	Monkey
cg17201535	chr8	145140563	6.91622e-07	5.56665e-05	GPAA1	Body	S_Shelf	0.367308	Human
cg03080147	chr8	17270347	7.55464e-07	5.57959e-05	MTMR7	Body	N_Shore	-0.359425	Monkey
cg07071839	chr12	1946957	8.26993e-07	5.61859e-05	CACNA2D4	Body	OpenSea	0.373432	Human
cg01056155	chr5	72794294	7.04409e-07	5.63163e-05	BTF3;BTF3;BTF3;BTF3	1stExon;5'UTR;5'UTR;1stExon	Island	-0.178018	Monkey
cg11763509	chr1	39958005	7.18008e-07	5.64466e-05	BMP8A	Body	Island	-0.146136	Monkey
cg07236958	chr8	140624727	6.96041e-07	5.65769e-05	NA	NA	OpenSea	0.224485	Human
cg02469790	chr17	74071705	7.59821e-07	5.67072e-05	GALR2	Body	Island	-0.0773313	Monkey
cg02900213	chr11	20385756	8.14784e-07	5.69686e-05	HTATIP2;HTATIP2;HTATIP2;HTATIP2;HTATIP2;HTATIP2;HTATIP2	Body;5'UTR;1stExon;1stExon;5'UTR;5'UTR;5'UTR	S_Shore	-0.337502	Monkey
cg05762578	chr10	135127579	1.84239e-06	5.70997e-05	NA	NA	OpenSea	-0.132782	Monkey
cg06643466	chr7	3019382	2.77537e-06	5.72308e-05	CARD11	5'UTR	OpenSea	-0.245951	Monkey
cg21480165	chr13	25670170	7.11194e-07	5.73619e-05	PABPC3	TSS200	Island	0.351782	Human
cg09002351	chr16	75204945	7.16906e-07	5.74932e-05	ZFP1	3'UTR	OpenSea	0.15935	Human
cg24964103	chr6	133035379	2.47167e-06	5.7625e-05	VNN1	TSS200	OpenSea	0.452532	Human
cg21164640	chr9	68417090	8.06794e-06	5.7757e-05	NA	NA	S_Shelf	0.318111	Human
cg10474712	chr22	42062693	2.68512e-06	5.78892e-05	NA	NA	N_Shore	-0.390766	Monkey
cg23666831	chr20	30554983	2.76876e-06	5.80215e-05	XKR7	TSS1500	N_Shore	-0.233831	Monkey
cg17264618	chr3	40429014	2.58555e-06	5.82863e-05	ENTPD3	5'UTR	Island	0.0920273	Human
cg13255398	chr11	16836827	7.22551e-07	5.85514e-05	PLEKHA7	Body	OpenSea	-0.21165	Monkey
cg02825211	chr19	8808663	2.78987e-06	5.86843e-05	ACTL9	1stExon	Island	-0.432797	Monkey
cg06236279	chr17	7617286	1.27807e-06	5.89505e-05	NA	NA	N_Shelf	-0.259713	Monkey
cg10833066	chr12	111807467	9.08825e-06	5.90835e-05	FAM109A	TSS1500	S_Shore	-0.456396	Monkey
cg00161450	chr2	63849938	2.88952e-06	5.93514e-05	LOC388955	Body	Island	0.346648	Human
cg09476997	chr16	2087932	2.15317e-06	5.94865e-05	SLC9A3R2;SLC9A3R2	Body;Body	N_Shore	0.618433	Human
cg02410887	chr8	56791798	2.97319e-06	5.96216e-05	LYN;LYN	TSS1500;TSS1500	N_Shore	-0.226022	Monkey
cg02681842	chr8	145033310	2.74087e-06	6.00279e-05	PLEC1;PLEC1	Body;Body	OpenSea	0.519248	Human
cg05100282	chr14	99713430	7.41964e-07	6.01644e-05	BCL11B;BCL11B	Body;Body	Island	-0.262901	Monkey
cg25529965	chr7	56174084	1.06495e-06	6.0301e-05	CHCHD2	1stExon	Island	-0.0949959	Monkey
cg14968482	chr10	45938585	1.04735e-06	6.04379e-05	ALOX5	Body	N_Shore	0.248333	Human
cg23667868	chr14	105361172	9.3352e-07	6.0713e-05	KIAA0284;KIAA0284	Body;Body	S_Shore	0.359804	Human
cg01868016	chr14	93799226	7.63e-07	6.08511e-05	BTBD7;BTBD7;BTBD7;KIAA1409;BTBD7	5'UTR;1stExon;5'UTR;TSS1500;1stExon	Island	-0.189106	Monkey
cg12020778	chr8	1642577	8.88922e-07	6.09895e-05	DLGAP2	Body	S_Shore	0.393472	Human
cg25479963	chr12	48743861	1.00285e-06	6.11289e-05	ZNF641;ZNF641	5'UTR;1stExon	N_Shore	-0.1348	Monkey
cg02577267	chr1	240656513	1.44943e-05	6.12684e-05	GREM2	Body	Island	0.431899	Human
cg18599843	chr10	94450994	1.22309e-06	6.14081e-05	HHEX	Body	N_Shore	-0.33638	Monkey
cg00747290	chr2	42721154	1.26767e-06	6.15476e-05	KCNG3;KCNG3;KCNG3;KCNG3	1stExon;1stExon;5'UTR;5'UTR	Island	0.172989	Human
cg24840228	chr9	131037543	8.53449e-07	6.16872e-05	C9orf119;GOLGA2	TSS1500;Body	N_Shore	0.230632	Human
cg10560245	chr11	69957900	7.88419e-07	6.18268e-05	ANO1;ANO1	Body;Body	OpenSea	-0.249102	Monkey
cg07135664	chr1	22418147	2.23653e-06	6.19665e-05	CDC42;CDC42	3'UTR;3'UTR	OpenSea	0.294184	Human
cg18014543	chr17	42015706	3.31403e-06	6.21062e-05	NA	NA	Island	-0.159808	Monkey
cg10689175	chr6	34625341	2.83356e-06	6.23875e-05	C6orf106;C6orf106	Body;Body	OpenSea	-0.227197	Monkey
cg21107223	chr15	75182455	9.06888e-07	6.26709e-05	MPI	Body	Island	-0.505813	Monkey
cg12555752	chr9	66571196	3.03827e-06	6.28128e-05	NA	NA	Island	-0.311855	Monkey
cg08158233	chr8	37351056	3.03587e-06	6.29548e-05	NA	NA	OpenSea	0.355291	Human
cg24487361	chr1	231473529	2.93245e-06	6.3239e-05	EXOC8;C1orf124;EXOC8;C1orf124	5'UTR;TSS200;1stExon;TSS200	Island	-0.18736	Monkey
cg18041884	chr12	109162555	8.71394e-06	6.33815e-05	NA	NA	Island	-0.194931	Monkey
cg14202146	chr10	104182414	8.06385e-07	6.39527e-05	FBXL15	Body	S_Shore	-0.160615	Monkey
cg03984347	chr1	45190262	8.01624e-07	6.40963e-05	C1orf228	Body	Island	0.44228	Human
cg27642618	chr19	51742996	1.74368e-06	6.46739e-05	CD33;CD33	3'UTR;3'UTR	OpenSea	-0.303464	Monkey
cg13965201	chr1	150210352	8.14303e-07	6.48198e-05	NA	NA	S_Shelf	0.239091	Human
cg14809332	chr8	144654887	2.41302e-06	6.49661e-05	C8orf73;C8orf73	1stExon;5'UTR	S_Shore	-0.300811	Monkey
cg20347042	chr7	2122685	8.25019e-07	6.52601e-05	MAD1L1;MAD1L1;MAD1L1	Body;Body;Body	OpenSea	0.354239	Human
cg17282376	chr19	14530181	1.05195e-06	6.55545e-05	DDX39	TSS200	Island	-0.112658	Monkey
cg26266876	chr3	23957486	3.18777e-06	6.57016e-05	RPL15;NKIRAS1	TSS1500;5'UTR	N_Shore	0.146811	Human
cg17827670	chr7	129008130	8.38117e-07	6.59975e-05	AHCYL2;AHCYL2;AHCYL2;AHCYL2;AHCYL2;AHCYL2	1stExon;Body;1stExon;5'UTR;5'UTR;Body	OpenSea	-0.10901	Monkey
cg26636869	chr7	23509693	1.52727e-05	6.61455e-05	IGF2BP3	1stExon	Island	0.286021	Human
cg17571266	chr12	54763211	1.95649e-06	6.62938e-05	ZNF385A;ZNF385A;ZNF385A	3'UTR;3'UTR;3'UTR	Island	0.267504	Human
cg16524242	chr16	1538355	9.26957e-07	6.64424e-05	C16orf38	1stExon	S_Shore	0.363807	Human
cg18404652	chr8	42009622	3.23875e-06	6.65912e-05	AP3M2;AP3M2	TSS1500;TSS1500	N_Shore	-0.281707	Monkey
cg11003725	chr14	105349607	9.96996e-07	6.67408e-05	KIAA0284;KIAA0284	Body;Body	N_Shore	-0.337561	Monkey
cg06520296	chr8	37350981	3.27259e-06	6.70404e-05	NA	NA	OpenSea	0.462127	Human
cg08500200	chr6	72892038	8.48866e-07	6.73414e-05	RIMS1	Body	Island	-0.247811	Monkey
cg10897648	chr18	56338258	3.07769e-06	6.74926e-05	MALT1;MALT1	TSS1500;TSS1500	Island	-0.0652986	Monkey
cg16139006	chr1	113393322	3.36919e-06	6.77947e-05	NA	NA	S_Shore	0.242303	Human
cg25843426	chr7	1497307	1.08752e-06	6.79462e-05	MICALL2	Body	N_Shore	-0.334236	Monkey
cg14289511	chr16	24682446	2.56685e-06	6.80979e-05	NA	NA	OpenSea	-0.0978862	Monkey
cg14948757	chr16	56669726	1.38811e-05	6.82496e-05	NA	NA	Island	0.208854	Human
cg17190766	chr12	72580292	8.76267e-07	6.84017e-05	NA	NA	OpenSea	0.333315	Human
cg25781936	chr6	138750887	1.61528e-06	6.87083e-05	NHSL1;NHSL1	Body;Body	OpenSea	-0.197483	Monkey
cg20634754	chr11	51411541	3.40556e-06	6.9017e-05	OR4A5	1stExon	OpenSea	-0.268798	Monkey
cg13932731	chr9	131155026	8.82419e-07	6.94833e-05	MIR219-2	TSS200	Island	0.362037	Human
cg09696359	chr15	99671103	8.92603e-07	6.96394e-05	SYNM;SYNM	Body;Body	OpenSea	0.345992	Human
cg11583762	chr8	39172020	3.10821e-06	6.97962e-05	ADAM5P	TSS200	OpenSea	-0.240871	Monkey
cg13767755	chr2	223162800	7.60048e-06	6.99531e-05	PAX3;PAX3;PAX3;PAX3;PAX3;PAX3;PAX3;PAX3;CCDC140	Body;Body;Body;Body;Body;Body;Body;Body;TSS200	N_Shore	-0.231739	Monkey
cg23536473	chr7	19184555	1.69791e-05	7.011e-05	FERD3L	1stExon	Island	0.168645	Human
cg00173170	chr1	214779122	8.89672e-07	7.04235e-05	CENPF	5'UTR	Island	0.378396	Human
cg17079455	chr6	28479666	3.51286e-06	7.05818e-05	GPX6	Body	OpenSea	0.617068	Human
cg02784144	chrX	132547235	9.04653e-07	7.07411e-05	GPC4	Body	N_Shore	0.303365	Human
cg18771937	chr12	54385517	1.40328e-05	7.09015e-05	MIR196A2	TSS200	N_Shelf	0.127586	Human
cg20566840	chr12	123215288	1.50105e-05	7.10619e-05	GPR81	TSS200	OpenSea	-0.216001	Monkey
cg01905478	chr1	25040257	9.15426e-07	7.12228e-05	NA	NA	OpenSea	0.246607	Human
cg14579898	chr4	103179053	1.15386e-06	7.13846e-05	SLC39A8	Body	OpenSea	0.283058	Human
cg14408997	chr9	34050096	1.27084e-06	7.15468e-05	UBAP2	TSS1500	S_Shore	0.246932	Human
cg07278153	chr16	87524192	3.97717e-06	7.18723e-05	ZCCHC14	Body	OpenSea	0.27622	Human
cg12408189	chr10	30722286	1.01704e-06	7.20359e-05	MAP3K8	TSS1500	N_Shore	-0.221007	Monkey
cg08375550	chr19	54135150	9.61771e-07	7.23643e-05	DPRX	TSS200	OpenSea	0.391787	Human
cg05032399	chr11	18743376	3.67267e-06	7.25286e-05	IGSF22	Body	Island	-0.119608	Monkey
cg23221998	chr10	91596932	9.39771e-07	7.26931e-05	NA	NA	N_Shore	-0.550681	Monkey
cg08301211	chr6	14195031	1.72848e-06	7.28575e-05	NA	NA	OpenSea	0.357177	Human
cg20999427	chr12	24381595	9.56654e-07	7.3022e-05	SOX5	5'UTR	OpenSea	0.406063	Human
cg17116120	chr20	30225681	9.456e-07	7.31865e-05	COX4I2	TSS200	Island	0.379019	Human
cg12569013	chr8	11549572	1.75797e-06	7.35159e-05	NA	NA	N_Shore	0.242576	Human
cg12696750	chr1	38022466	9.47762e-07	7.3681e-05	DNALI1	TSS200	Island	-0.109634	Monkey
cg10698404	chr7	75988421	3.69425e-06	7.38463e-05	YWHAG	TSS200	Island	-0.214149	Monkey
cg16508199	chr11	124632390	7.44173e-06	7.41785e-05	ESAM	TSS200	Island	-0.287834	Monkey
cg00550616	chr16	86225475	1.93936e-06	7.4345e-05	NA	NA	OpenSea	0.416273	Human
cg25945788	chr8	11570318	9.99235e-07	7.45115e-05	GATA4	Body	S_Shelf	0.252909	Human
cg19695978	chr15	70877381	1.0947e-06	7.48457e-05	NA	NA	Island	0.194238	Human
cg13346967	chr19	48975213	9.89783e-07	7.50131e-05	CYTH2;CYTH2	Body;Body	S_Shelf	0.306415	Human
cg25123266	chr6	35992520	9.74545e-07	7.51814e-05	SLC26A8;SLC26A8	TSS1500;TSS200	N_Shelf	0.0995507	Human
cg04816348	chr19	7796382	2.778e-06	7.53507e-05	CLEC4G	Body	Island	0.466639	Human
cg11408933	chr5	141191429	9.79734e-07	7.55204e-05	NA	NA	OpenSea	0.334182	Human
cg18410078	chr11	65647288	9.89521e-07	7.58621e-05	CTSW;CTSW	1stExon;5'UTR	OpenSea	0.369621	Human
cg17710868	chr19	12949047	4.06768e-06	7.60329e-05	MAST1	TSS1500	N_Shore	-0.173133	Monkey
cg07315693	chr11	118135203	1.79572e-05	7.62048e-05	MPZL2;MPZL2	TSS200;TSS200	OpenSea	-0.197654	Monkey
cg15374686	chr1	110694263	3.51157e-06	7.63769e-05	SLC6A17	5'UTR	Island	0.135343	Human
cg01738095	chr2	26101831	1.01709e-06	7.65491e-05	ASXL2	TSS1500	S_Shore	-0.369967	Monkey
cg22517020	chr1	193082085	3.11221e-06	7.67216e-05	NA	NA	OpenSea	0.269595	Human
cg10095777	chr6	31734292	1.49176e-05	7.68942e-05	C6orf27	Body	OpenSea	0.388141	Human
cg10753398	chr19	39896713	3.49382e-06	7.70671e-05	ZFP36	TSS1500	N_Shore	0.237332	Human
cg00492873	chr1	35247496	1.24915e-06	7.72404e-05	GJB3;GJB3	TSS1500;5'UTR	Island	-0.0772589	Monkey
cg22376730	chr1	1715039	1.60909e-06	7.74141e-05	NA	NA	S_Shore	0.321556	Human
cg08743751	chr5	66462471	2.03027e-05	7.81101e-05	MAST4;MAST4	Body;Body	S_Shelf	-0.239069	Monkey
cg27485790	chr12	131135293	1.49933e-06	7.82843e-05	NA	NA	OpenSea	0.180577	Human
cg25623271	chr1	240656217	5.51473e-06	7.84585e-05	GREM2	3'UTR	N_Shore	0.218072	Human
cg11420108	chr12	83080834	2.63731e-06	7.89815e-05	TMTC2	TSS200	Island	-0.117613	Monkey
cg13326999	chrX	152927958	1.1083e-06	7.91568e-05	NA	NA	Island	-0.29149	Monkey
cg02788021	chr13	30882905	1.05319e-06	7.95082e-05	KATNAL1	TSS1500	S_Shore	0.335753	Human
cg12863621	chr8	32405195	1.55827e-06	7.98616e-05	NRG1;NRG1;NRG1;NRG1;NRG1;NRG1;NRG1;NRG1;NRG1;NRG1;NRG1;NRG1	TSS1500;TSS1500;TSS1500;TSS1500;TSS1500;TSS1500;Body;TSS1500;TSS1500;TSS1500;TSS1500;TSS1500	N_Shore	-0.0546976	Monkey
cg08816824	chr6	29716244	3.48943e-06	8.00382e-05	LOC285830;LOC285830	Body;Body	N_Shore	-0.255986	Monkey
cg00164235	chr4	4855231	8.37437e-06	8.02148e-05	NA	NA	S_Shore	0.155674	Human
cg13891189	chr9	116164001	1.15237e-06	8.03923e-05	ALAD	TSS1500	S_Shore	0.144548	Human
cg10806711	chr1	113265679	2.10362e-05	8.05704e-05	FAM19A3;FAM19A3	Body;Body	Island	-0.304165	Monkey
cg00117012	chr15	73996358	4.02544e-06	8.07484e-05	CD276;CD276	Body;Body	OpenSea	0.544002	Human
cg24389347	chr3	126277693	4.21965e-06	8.09268e-05	C3orf22;C3orf22	1stExon;5'UTR	OpenSea	-0.267411	Monkey
cg21666889	chr3	10029051	3.87099e-06	8.12849e-05	TMEM111	TSS1500	OpenSea	-0.248438	Monkey
cg01930719	chr16	67575562	1.20625e-06	8.18254e-05	FAM65A	Body	S_Shelf	-0.347934	Monkey
cg05831517	chr16	86337750	9.22672e-06	8.20061e-05	NA	NA	Island	0.484819	Human
cg15194163	chr6	32118213	7.71803e-06	8.21884e-05	PRRT1	Body	Island	0.157968	Human
cg16517186	chr14	57735545	1.46454e-06	8.23706e-05	MUDENG;EXOC5;EXOC5;MUDENG	TSS200;1stExon;5'UTR;TSS200	Island	0.31843	Human
cg20525088	chr13	112859484	1.13089e-06	8.25528e-05	NA	NA	OpenSea	-0.309851	Monkey
cg15247144	chr16	31213730	1.07766e-06	8.27353e-05	PYCARD;PYCARD	Body;Body	Island	-0.116598	Monkey
cg14527050	chr17	34077244	1.96589e-05	8.29177e-05	GAS2L2	Body	OpenSea	-0.426881	Monkey
cg18789929	chr11	58731505	1.13522e-06	8.31003e-05	NA	NA	Island	0.392925	Human
cg06474179	chr10	29044122	1.08431e-06	8.32833e-05	NA	NA	OpenSea	0.330477	Human
cg12343106	chr7	55072407	2.34736e-06	8.34666e-05	NA	NA	Island	-0.230256	Monkey
cg12544557	chr17	39019545	4.31392e-06	8.36499e-05	KRT12	Body	Island	-0.280426	Monkey
cg14871870	chr12	22441560	3.59253e-06	8.38334e-05	ST8SIA1	Body	OpenSea	-0.345841	Monkey
cg03076094	chr16	4357346	1.10037e-06	8.40175e-05	NA	NA	N_Shore	-0.255369	Monkey
cg06459913	chr16	11361823	1.45292e-06	8.42017e-05	TNP2	3'UTR	OpenSea	0.35846	Human
cg08093398	chr20	25382007	1.0958e-06	8.43863e-05	NA	NA	OpenSea	0.324732	Human
cg25064052	chr4	166216151	2.82777e-06	8.4571e-05	KLHL2;KLHL2;KLHL2	Body;Body;Body	OpenSea	-0.29115	Monkey
cg08081845	chr14	37053163	1.09811e-06	8.49404e-05	NKX2-8	TSS1500	Island	-0.330671	Monkey
cg05049094	chr1	1421098	4.37821e-06	8.51262e-05	ATAD3B	Body	S_Shore	0.50098	Human
cg00713055	chr6	30173575	1.11502e-06	8.5312e-05	TRIM26	5'UTR	OpenSea	0.411741	Human
cg14078613	chr15	49996254	2.09762e-06	8.54986e-05	NA	NA	OpenSea	0.316457	Human
cg01370111	chr6	31579362	1.11526e-06	8.56858e-05	NA	NA	OpenSea	0.215627	Human
cg25312546	chr19	4307208	1.13979e-06	8.58734e-05	FSD1	Body	S_Shelf	0.268689	Human
cg02077481	chr16	33939020	1.46368e-05	8.60609e-05	NA	NA	Island	0.367915	Human
cg27262717	chr20	44452633	2.29776e-05	8.6626e-05	TNNC2	Body	Island	-0.350833	Monkey
[truncated: 3,519 more rows]
