# Supplementary material for: Species-Specific 5 mC and 5 hmC Genomic Landscapes Indicate Epigenetic Contribution to Human Brain Evolution
Source: Front Mol Neurosci. 2018 Feb 14;11:39. doi: 10.3389/fnmol.2018.00039 (PMC5817089; doi:10.3389/fnmol.2018.00039)
Supplement: Supplementary file 2 [file DataSheet2.XLSX]

## Sheet: Sheet1
Human/Monkey Array
Dataset2: All DhMLs
CpG ID	Chromosome	Position	P-value	aLIS FDR	Gene Symbol(s)	Genomic Structure(s)	Relation to Island	Mean Beta Difference	Methylation Direction
cg11575644	chr19	10464711	4.44089e-16	1.26524e-13	TYK2	Body	Island	0.406678	Human
cg01229452	chr17	7350282	2.22045e-16	1.81862e-13	CHRNB1	Body	S_Shore	0.139008	Human
cg07241090	chr12	124864594	2.22045e-16	2.00397e-13	NCOR2;NCOR2	Body;Body	OpenSea	-0.2661	Monkey
cg13708301	chr9	71735666	2.22045e-16	2.0975e-13	TJP2	TSS1500	N_Shore	0.187895	Human
cg02205746	chr16	2732724	2.22045e-16	2.17854e-13	KCTD5	1stExon	Island	0.156695	Human
cg08137948	chr1	236686804	2.22045e-16	2.25556e-13	LGALS8;LGALS8;LGALS8;LGALS8;LGALS8;LGALS8	5'UTR;1stExon;5'UTR;5'UTR;TSS1500;1stExon	N_Shore	0.351216	Human
cg20222666	chr8	144921816	4.44089e-16	2.42647e-13	NRBP2	5'UTR	Island	0.351155	Human
cg14114535	chr9	20621460	4.44089e-16	2.69204e-13	MLLT3	Body	Island	-0.423023	Monkey
cg09522479	chr10	604032	6.66134e-16	2.91238e-13	DIP2C	Body	OpenSea	0.29532	Human
cg02665744	chr19	50223325	6.66134e-16	3.12295e-13	NA	NA	Island	0.243028	Human
cg07066356	chr16	30905197	8.88178e-16	3.3777e-13	BCL7C;MIR762	1stExon;TSS200	N_Shore	-0.304491	Monkey
cg22935450	chr17	38465393	2.22045e-16	3.59984e-13	RARA	TSS200	OpenSea	0.0871753	Human
cg15297235	chr11	46729964	2.22045e-16	3.80815e-13	NA	NA	S_Shelf	0.0472665	Human
cg21005948	chr18	46065258	2.22045e-16	3.98734e-13	KIAA0427;KIAA0427	TSS200;TSS200	Island	0.0622701	Human
cg20068320	chr12	54484351	2.22045e-16	4.15431e-13	FLJ12825	Body	Island	0.16927	Human
cg11350053	chr6	30711028	1.11022e-15	4.34416e-13	IER3;FLOT1	3'UTR;TSS1500	Island	0.0873664	Human
cg19440264	chr17	7350413	1.33227e-15	4.58667e-13	CHRNB1	Body	S_Shore	0.270364	Human
cg21849597	chr15	52861919	4.44089e-16	4.8563e-13	ARPP19	TSS1500	S_Shore	0.263581	Human
cg18425254	chr13	113549044	4.44089e-16	5.09883e-13	NA	NA	Island	-0.195537	Monkey
cg12212657	chr3	3840744	1.33227e-15	5.37326e-13	LRRN1	TSS1500	Island	-0.0641948	Monkey
cg05986933	chr2	43020457	1.11022e-15	5.68249e-13	HAAO	TSS1500	Island	0.14765	Human
cg26673550	chr15	62536825	2.88658e-15	5.97394e-13	NA	NA	OpenSea	0.196276	Human
cg06088314	chr2	201730276	6.66134e-16	6.26842e-13	CLK1;CLK1;CLK1;CLK1	TSS1500;TSS1500;TSS1500;TSS1500	S_Shore	0.388518	Human
cg03400583	chr16	23690457	6.66134e-16	6.54163e-13	PLK1	1stExon	Island	-0.357098	Monkey
cg08335767	chr6	34206495	8.88178e-16	6.8298e-13	HMGA1;HMGA1;HMGA1;HMGA1;HMGA1;HMGA1	5'UTR;5'UTR;5'UTR;5'UTR;5'UTR;TSS200	S_Shore	-0.110579	Monkey
cg14819942	chr15	35414228	8.88178e-16	7.1874e-13	NA	NA	Island	-0.180219	Monkey
cg01971552	chr5	141071893	8.88178e-16	7.51862e-13	NA	NA	Island	-0.164674	Monkey
cg13574809	chr8	38854429	8.88178e-16	7.82956e-13	ADAM9;TM2D2;ADAM9;TM2D2;ADAM9;ADAM9;TM2D2;TM2D2	TSS200;TSS1500;TSS200;TSS1500;TSS200;TSS200;TSS1500;TSS1500	Island	-0.183927	Monkey
cg12163845	chr19	19373739	6.88338e-15	8.21231e-13	HAPLN4	TSS200	S_Shore	0.132289	Human
cg25149881	chr11	45940058	1.11022e-15	8.59679e-13	PEX16;PEX16	TSS1500;TSS1500	Island	-0.150777	Monkey
cg11283776	chr8	53326374	3.9968e-15	8.95947e-13	NA	NA	OpenSea	0.178064	Human
cg11273947	chr15	68120757	1.9984e-15	9.40878e-13	LBXCOR1	Body	Island	0.0862389	Human
cg25331703	chr15	101459283	1.55431e-15	9.85071e-13	LRRK1	TSS200	Island	-0.202143	Monkey
cg01084918	chr1	110576366	2.66454e-15	1.02824e-12	FAM40A	TSS1500	N_Shore	0.175439	Human
cg00414689	chr4	491056	2.44249e-15	1.0829e-12	ZNF721	5'UTR	N_Shore	0.160452	Human
cg24708854	chr1	12907837	1.77636e-15	1.13754e-12	HNRNPCL1;LOC649330	Body;1stExon	OpenSea	-0.134011	Monkey
cg18544030	chr4	99410748	1.9984e-15	1.1976e-12	TSPAN5	Body	OpenSea	0.151604	Human
cg23409075	chr8	91013007	1.9984e-15	1.25608e-12	DECR1	TSS1500	N_Shore	0.121911	Human
cg27228563	chr15	74284600	1.9984e-15	1.31163e-12	STOML1;STOML1	1stExon;5'UTR	Island	-0.156178	Monkey
cg23287992	chr6	31734390	9.76996e-15	1.3817e-12	C6orf27	Body	OpenSea	0.257177	Human
cg14334810	chr9	19126294	2.44249e-15	1.44922e-12	PLIN2	Body	N_Shore	0.333336	Human
cg01200177	chr2	128616082	2.44249e-15	1.51403e-12	POLR2D	TSS1500	S_Shore	0.187863	Human
cg10543374	chr17	19771813	2.44249e-15	1.57587e-12	ULK2;ULK2	TSS1500;TSS1500	Island	0.23311	Human
cg14993614	chr3	32023069	7.32747e-15	1.65048e-12	OSBPL10;OSBPL10;ZNF860	1stExon;5'UTR;TSS200	Island	0.0599347	Human
cg17917920	chr7	93220788	7.54952e-15	1.722e-12	NA	NA	OpenSea	-0.430254	Monkey
cg26365813	chr17	1843109	8.43769e-15	1.799e-12	RTN4RL1	Body	S_Shore	0.148462	Human
cg24534731	chr17	36888147	4.66294e-15	1.87559e-12	CISD3	Body	S_Shore	0.239844	Human
cg14327995	chr19	42894499	3.33067e-15	1.95416e-12	CNFN	TSS200	S_Shelf	-0.204236	Monkey
cg14096569	chr6	33283064	2.79776e-14	2.03331e-12	ZBTB22;TAPBP;TAPBP;TAPBP;ZBTB22	Body;TSS1500;TSS1500;TSS1500;Body	Island	0.224731	Human
cg24529392	chr1	179108412	3.55271e-15	2.11168e-12	ABL2;ABL2;ABL2;ABL2;ABL2;ABL2;ABL2;ABL2;ABL2	Body;Body;Body;Body;Body;Body;Body;Body;Body	OpenSea	0.221585	Human
cg26960333	chr13	92051705	3.55271e-15	2.18861e-12	GPC5	Body	Island	0.0720868	Human
cg09319061	chr12	109128198	4.21885e-15	2.2641e-12	NA	NA	S_Shelf	-0.215892	Monkey
cg10949413	chr6	26158832	8.43769e-15	2.35687e-12	HIST1H2BD;HIST1H2BD;HIST1H2BD	1stExon;3'UTR;3'UTR	S_Shore	0.189989	Human
cg16155122	chr22	25201958	4.88498e-15	2.4639e-12	SGSM1;SGSM1;SGSM1;SGSM1	TSS200;TSS200;TSS200;TSS200	Island	-0.42927	Monkey
cg00435834	chr19	44809685	2.02061e-14	2.5883e-12	ZNF235	TSS1500	S_Shore	0.461552	Human
cg22246565	chr2	182275681	5.77316e-15	2.71348e-12	NA	NA	OpenSea	0.126329	Human
cg01065828	chr8	86089846	1.95399e-14	2.84507e-12	E2F5;E2F5	1stExon;1stExon	Island	0.219	Human
cg16219879	chr16	32937057	1.9762e-14	2.98294e-12	NA	NA	Island	-0.245648	Monkey
cg22862746	chr8	53477545	2.13163e-14	3.12041e-12	FAM150A	Body	Island	-0.0558514	Monkey
cg07435163	chr11	1293918	2.04281e-14	3.25351e-12	NA	NA	Island	0.313193	Human
cg12119068	chr19	46230553	6.88338e-15	3.3853e-12	FBXO46	5'UTR	N_Shelf	0.154934	Human
cg11192223	chr4	6114498	8.21565e-15	3.54089e-12	JAKMIP1;JAKMIP1	Body;Body	Island	-0.0651899	Monkey
cg11656553	chr19	1424658	9.10383e-15	3.69379e-12	DAZAP1;DAZAP1	Body;Body	Island	0.230249	Human
cg26426080	chr1	3039210	8.65974e-15	3.85187e-12	PRDM16;PRDM16	Body;Body	S_Shore	0.357447	Human
cg05385128	chr2	207275555	9.76996e-15	4.02814e-12	NA	NA	OpenSea	0.191249	Human
cg07622404	chr3	101497844	9.76996e-15	4.20035e-12	FAM55C;FAM55C	TSS1500;TSS200	Island	-0.441941	Monkey
cg22436086	chr19	13215368	1.9762e-14	4.36905e-12	NA	NA	Island	0.158696	Human
cg09192086	chr15	30435199	3.15303e-14	4.53985e-12	NA	NA	OpenSea	0.199225	Human
cg26817573	chr15	64126729	1.04361e-14	4.71034e-12	HERC1	TSS1500	S_Shore	0.130633	Human
cg20741429	chr17	33288564	1.39888e-14	4.8948e-12	ZNF830;CCT6B;ZNF830	1stExon;TSS200;5'UTR	Island	-0.295399	Monkey
cg26420824	chr1	28562883	1.24345e-14	5.09072e-12	ATPIF1;ATPIF1;ATPIF1	Body;Body;Body	Island	0.0991019	Human
cg08780220	chr17	62844248	5.10703e-14	5.29677e-12	NA	NA	OpenSea	0.247163	Human
cg01365249	chr10	72972769	1.39888e-14	5.51159e-12	UNC5B	1stExon	Island	-0.102493	Monkey
cg24032330	chr17	21728665	4.08562e-14	5.72233e-12	NA	NA	N_Shore	-0.191853	Monkey
cg06746154	chr8	145137177	1.5099e-14	5.94499e-12	GPAA1	TSS1500	Island	-0.273595	Monkey
cg24574963	chr7	149120622	2.4647e-14	6.18343e-12	NA	NA	S_Shore	0.406349	Human
cg07163475	chr10	70716862	1.9762e-14	6.41659e-12	DDX21	Body	S_Shore	0.0483917	Human
cg15037583	chr11	63767176	4.21885e-14	6.65113e-12	MACROD1	Body	Island	0.195373	Human
cg13798289	chr16	67875619	4.70735e-14	6.88515e-12	THAP11;CENPT	TSS1500;5'UTR	N_Shore	0.184767	Human
cg17863923	chr2	87170602	1.84297e-14	7.12898e-12	RGPD1;RGPD2	Body;Body	S_Shore	0.227896	Human
cg03302287	chr12	33049650	2.88658e-14	7.53693e-12	PKP2;PKP2	1stExon;1stExon	Island	0.200347	Human
cg15881597	chr7	73085754	2.88658e-14	7.93671e-12	VPS37D	3'UTR	S_Shelf	0.30334	Human
cg10346212	chr19	384389	2.9976e-14	8.34238e-12	NA	NA	Island	0.195735	Human
cg22997906	chr6	17556830	3.15303e-14	8.76591e-12	CAP2	3'UTR	OpenSea	-0.143	Monkey
cg24964110	chr18	20735672	6.79456e-14	9.20695e-12	CABLES1;CABLES1;CABLES1	Body;Body;TSS200	OpenSea	0.204639	Human
cg22849149	chr19	2321754	4.17444e-14	9.64193e-12	LSM7	Body	Island	0.242346	Human
cg23511432	chr5	137610255	3.39728e-14	1.00775e-11	GFRA3	TSS200	Island	-0.132201	Monkey
cg16789863	chr2	132589606	4.84057e-14	1.05592e-11	NA	NA	S_Shore	0.444471	Human
cg16686175	chr17	57642721	4.44089e-14	1.10662e-11	DHX40;DHX40	TSS200;TSS200	Island	0.183967	Human
cg09912803	chr19	53030605	6.39488e-14	1.15646e-11	ZNF808	TSS1500	N_Shore	0.164095	Human
cg18220030	chr1	110090737	7.26086e-14	1.20662e-11	GNAI3	TSS1500	N_Shore	-0.384833	Monkey
cg27108362	chr12	49488554	6.12843e-14	1.25953e-11	DHH;DHH	5'UTR;1stExon	S_Shore	-0.161254	Monkey
cg08714407	chr2	24307071	4.28546e-14	1.31172e-11	TP53I3;TP53I3	Body;1stExon	Island	-0.300853	Monkey
cg10557139	chr6	43507079	4.30767e-14	1.3629e-11	XPO5	Body	OpenSea	-0.103628	Monkey
cg06771256	chr16	88990746	4.28546e-14	1.41303e-11	CBFA2T3;CBFA2T3	5'UTR;Body	N_Shelf	0.220182	Human
cg03627295	chr13	46756439	4.4631e-14	1.46486e-11	LCP1;LCP1	1stExon;5'UTR	OpenSea	-0.139408	Monkey
cg23894539	chr17	37793518	4.4853e-14	1.51614e-11	STARD3;STARD3;STARD3	5'UTR;5'UTR;5'UTR	Island	-0.0320043	Monkey
cg04393693	chr3	195750802	5.12923e-14	1.56827e-11	NA	NA	OpenSea	-0.239341	Monkey
cg13330911	chr6	90012011	6.81677e-14	1.62614e-11	GABRR2	Body	OpenSea	-0.226523	Monkey
cg15685672	chr5	95298307	5.41789e-14	1.68669e-11	ELL2	TSS1500	S_Shore	0.197073	Human
cg09820011	chr10	118765125	5.72875e-14	1.75587e-11	KIAA1598;KIAA1598	TSS200;TSS200	Island	0.0404794	Human
cg22096687	chr11	87908817	1.65867e-13	1.85677e-11	RAB38	TSS1500	S_Shore	0.163161	Human
cg11559952	chr10	112064744	8.68194e-14	1.9623e-11	SMNDC1	TSS200	Island	0.0805714	Human
cg08708323	chr16	1728724	1.33449e-13	2.06719e-11	HN1L	Body	Island	-0.525127	Monkey
cg18760594	chr4	119557464	1.7164e-13	2.17183e-11	NA	NA	OpenSea	-0.430573	Monkey
cg22250382	chr21	46696976	9.30367e-14	2.30418e-11	POFUT2;POFUT2;POFUT2	Body;Body;Body	Island	0.299477	Human
cg20898922	chr18	14393507	1.00586e-13	2.45344e-11	NA	NA	Island	0.286185	Human
cg07423571	chr10	7453507	1.82299e-13	2.61297e-11	SFMBT2	TSS200	Island	0.193665	Human
cg24221373	chr6	33283314	2.9976e-13	2.77462e-11	ZBTB22;TAPBP;TAPBP;TAPBP;ZBTB22	Body;TSS1500;TSS1500;TSS1500;Body	S_Shore	0.471509	Human
cg20552012	chr2	132056863	1.66533e-13	2.9502e-11	LOC440910	Body	Island	-0.330958	Monkey
cg07402800	chr8	145582003	1.2701e-13	3.14583e-11	FBXL6;GPR172A;FBXL6	1stExon;TSS1500;1stExon	Island	0.141738	Human
cg17128461	chr4	186125334	2.21823e-13	3.35104e-11	KIAA1430	TSS200	Island	-0.124002	Monkey
cg05492810	chr11	78129288	1.44329e-13	3.57752e-11	GAB2	TSS1500	Island	0.194319	Human
cg08134856	chr1	26233709	5.57554e-13	3.81467e-11	STMN1;STMN1;STMN1;STMN1	TSS1500;TSS1500;TSS1500;TSS1500	S_Shore	0.101041	Human
cg06439370	chr19	53360728	5.62883e-13	4.04818e-11	ZNF468;ZNF468	5'UTR;5'UTR	N_Shore	0.0584155	Human
cg09193479	chr11	86382900	1.64535e-13	4.29102e-11	ME3;ME3;ME3	Body;1stExon;Body	Island	-0.133162	Monkey
cg21851553	chr15	31394021	5.17364e-13	4.56597e-11	TRPM1	TSS200	OpenSea	0.13758	Human
cg12625293	chr2	204192809	5.33351e-13	4.84503e-11	ABI2	TSS200	Island	-0.0760704	Monkey
cg26001410	chr7	102120464	1.92957e-13	5.12296e-11	POLR2J	TSS1500	S_Shore	0.0810274	Human
cg13295050	chr15	30339875	8.10685e-13	5.39898e-11	NA	NA	S_Shelf	0.15412	Human
cg08078028	chr10	120802096	2.20268e-13	5.67218e-11	EIF3A	Body	Island	0.244748	Human
cg13252583	chr19	36909831	2.38032e-13	6.02452e-11	ZFP82	TSS1500	Island	-0.0717398	Monkey
cg06991565	chr6	31733799	2.65876e-12	6.38922e-11	C6orf27	Body	OpenSea	0.1404	Human
cg10144598	chr1	203619607	2.74225e-13	6.7938e-11	ATP2B4;ATP2B4	5'UTR;5'UTR	OpenSea	0.170533	Human
cg13019868	chr11	128694101	1.03539e-12	7.2352e-11	NA	NA	Island	0.125281	Human
cg11369662	chr19	10465257	1.6207e-12	7.70634e-11	TYK2	Body	S_Shore	-0.436592	Monkey
cg25882579	chr8	24799414	3.40838e-13	8.17548e-11	NA	NA	N_Shore	-0.213743	Monkey
cg08522143	chr19	19844224	3.28182e-13	8.64941e-11	ZNF14	TSS1500	S_Shore	-0.223599	Monkey
cg18936052	chr1	28051702	3.31291e-13	9.11722e-11	FAM76A;FAM76A;FAM76A;FAM76A;FAM76A	TSS1500;TSS1500;TSS1500;TSS1500;TSS1500	N_Shore	0.233325	Human
cg19249811	chr10	29747315	1.48881e-12	9.58888e-11	SVIL;SVIL	Body;Body	OpenSea	0.35811	Human
cg18647237	chr5	43017561	1.55986e-12	1.00902e-10	NA	NA	N_Shore	0.0844173	Human
cg06882901	chr10	25013879	4.99156e-13	1.06261e-10	ARHGAP21	TSS1500	S_Shore	-0.113699	Monkey
cg01297721	chr19	19373566	1.18083e-12	1.12067e-10	HAPLN4;HAPLN4	5'UTR;1stExon	S_Shore	0.0901931	Human
cg17932096	chr4	58060773	1.5703e-12	1.17915e-10	NA	NA	N_Shore	0.276371	Human
cg01301560	chr19	47619489	4.60076e-13	1.23784e-10	NA	NA	S_Shelf	0.165601	Human
cg00765128	chr6	28226905	5.07883e-12	1.30155e-10	NKAPL	TSS200	N_Shore	0.117728	Human
cg00518266	chr6	5997791	6.68132e-13	1.37099e-10	NA	NA	N_Shore	0.0377565	Human
cg05213896	chr19	50393653	2.13829e-12	1.44449e-10	IL4I1;IL4I1	Body;Body	Island	-0.387489	Monkey
cg03205010	chr7	99757083	6.28608e-13	1.51749e-10	GAL3ST4;C7orf43	3'UTR;TSS1500	S_Shore	0.175175	Human
cg11917780	chrX	49010944	6.40155e-13	1.59114e-10	NA	NA	N_Shore	0.133661	Human
cg19588327	chr1	210506448	6.7879e-13	1.66747e-10	HHAT;HHAT;HHAT;HHAT;HHAT;HHAT	5'UTR;5'UTR;5'UTR;5'UTR;5'UTR;Body	S_Shelf	0.197216	Human
cg23895041	chr2	97357007	7.01439e-13	1.74391e-10	FER1L5	Body	OpenSea	0.239319	Human
cg01833398	chr12	53894760	9.68114e-13	1.82136e-10	TARBP2;TARBP2;TARBP2;TARBP2;MAP3K12;TARBP2	1stExon;TSS1500;5'UTR;1stExon;TSS1500;5'UTR	Island	-0.636595	Monkey
cg14258935	chr6	33283286	7.31171e-12	1.90113e-10	ZBTB22;TAPBP;TAPBP;TAPBP;ZBTB22	Body;TSS1500;TSS1500;TSS1500;Body	S_Shore	0.593039	Human
cg26864395	chr1	25259106	7.73825e-13	1.98252e-10	RUNX3	Body	S_Shore	0.134621	Human
cg03005062	chr1	38680057	8.38885e-13	2.06902e-10	NA	NA	OpenSea	0.309219	Human
cg06889348	chr1	114895466	8.68194e-13	2.15623e-10	NA	NA	OpenSea	0.080065	Human
cg18181323	chr4	121844176	1.03562e-12	2.25833e-10	PRDM5	TSS200	Island	-0.154954	Monkey
cg26646118	chr6	33283000	9.97447e-12	2.365e-10	ZBTB22;TAPBP;TAPBP;TAPBP;ZBTB22	Body;TSS1500;TSS1500;TSS1500;Body	Island	0.235787	Human
cg24578853	chr6	30710755	1.15419e-12	2.47413e-10	FLOT1	TSS1500	Island	0.0827961	Human
cg12802093	chr7	129399249	3.79408e-12	2.58772e-10	NA	NA	N_Shelf	0.304363	Human
cg01377503	chr7	128578755	7.99871e-12	2.70301e-10	IRF5;IRF5;IRF5;IRF5;IRF5;IRF5	5'UTR;5'UTR;5'UTR;5'UTR;5'UTR;5'UTR	Island	0.0942896	Human
cg04240553	chr16	67188614	2.72027e-12	2.81695e-10	TRADD	Body	Island	-0.189078	Monkey
cg10536962	chr1	203236837	1.28098e-12	2.9313e-10	NA	NA	OpenSea	-0.174733	Monkey
cg10738025	chr19	19702508	1.56919e-12	3.04746e-10	PBX4	Body	OpenSea	0.142152	Human
cg11850276	chr5	126409553	3.05955e-12	3.16567e-10	FLJ44606;FLJ44606	TSS1500;TSS1500	S_Shore	0.285277	Human
cg12976582	chr3	50359583	4.40337e-12	3.28472e-10	HYAL2;HYAL2	5'UTR;TSS1500	Island	0.255329	Human
cg00878163	chr17	56565644	1.41753e-12	3.40234e-10	HSF5;HSF5	5'UTR;1stExon	Island	0.342038	Human
cg15705999	chr3	125093863	1.60472e-12	3.53259e-10	ZNF148	5'UTR	Island	0.223502	Human
cg10999670	chr16	86870144	1.56986e-12	3.66152e-10	NA	NA	Island	-0.19518	Monkey
cg00308767	chr1	38155539	5.08837e-12	3.79155e-10	C1orf109	Body	N_Shore	-0.38307	Monkey
cg05511733	chr12	56151190	1.64913e-12	3.92391e-10	SARNP;SARNP;SARNP	3'UTR;Body;Body	OpenSea	0.238394	Human
cg13326172	chr17	34122745	4.48064e-12	4.05792e-10	MMP28;MMP28	TSS200;TSS200	Island	-0.0922503	Monkey
cg09347160	chr4	83513063	1.86917e-12	4.19809e-10	NA	NA	OpenSea	-0.16189	Monkey
cg15964612	chr17	45297382	2.54952e-12	4.34226e-10	MYL4;MYL4	Body;Body	OpenSea	0.232043	Human
cg04012931	chr6	30711164	2.10998e-11	4.48588e-10	IER3;FLOT1	3'UTR;TSS1500	Island	0.18126	Human
cg13142134	chr6	42695332	2.20401e-12	4.64801e-10	NA	NA	Island	0.268779	Human
cg19280586	chr15	68125197	6.2701e-12	4.81296e-10	LBXCOR1	Body	N_Shore	0.223798	Human
cg02274869	chr19	11784955	2.63944e-12	4.98489e-10	ZNF833	Body	N_Shore	-0.242045	Monkey
cg11744295	chr1	161283833	5.28044e-12	5.15571e-10	SDHC;SDHC;LOC642502;SDHC;SDHC	TSS1500;TSS1500;TSS1500;TSS1500;TSS1500	Island	-0.27507	Monkey
cg26828494	chr2	28986014	2.5564e-12	5.34165e-10	PPP1CB;PPP1CB	Body;Body	OpenSea	0.284728	Human
cg06241044	chr2	71451310	2.5997e-12	5.5267e-10	PAIP2B	5'UTR	N_Shelf	-0.215004	Monkey
cg10547641	chr2	23929528	7.87481e-12	5.71148e-10	KLHL29	Body	OpenSea	-0.120162	Monkey
cg21700663	chr15	101093900	2.65987e-12	5.89846e-10	NA	NA	N_Shore	-0.250794	Monkey
cg02067239	chr16	22776055	8.73346e-12	6.08517e-10	NA	NA	OpenSea	0.183087	Human
cg13957175	chr9	139233849	3.12594e-12	6.27944e-10	GPSM1;GPSM1	Body;Body	N_Shelf	0.269574	Human
cg00542545	chr2	230911344	2.9674e-12	6.48123e-10	SLC16A14	Body	OpenSea	0.115536	Human
cg06973652	chr17	41278622	3.34985e-11	6.68649e-10	BRCA1;NBR2;BRCA1;BRCA1;BRCA1;BRCA1	TSS1500;Body;TSS1500;TSS1500;TSS1500;TSS1500	S_Shore	0.293684	Human
cg24524850	chr1	44496039	3.12772e-12	6.89515e-10	SLC6A9	5'UTR	Island	-0.0818656	Monkey
cg10802528	chr3	197105334	3.16214e-12	7.10257e-10	NA	NA	OpenSea	0.295459	Human
cg08521777	chr16	3550080	3.4408e-12	7.32738e-10	CLUAP1	TSS1500	N_Shore	0.139071	Human
cg04993130	chr11	726759	1.04758e-11	7.55206e-10	EPS8L2	Body	Island	0.199953	Human
cg03608855	chrX	34150044	2.2975e-11	7.77652e-10	FAM47A	1stExon	S_Shore	-0.325051	Monkey
cg18262201	chr10	6187854	3.98281e-12	8.03072e-10	PFKFB3	Body	Island	0.119557	Human
cg14811319	chr6	88757392	1.38956e-11	8.28947e-10	SPACA1	TSS200	Island	-0.294833	Monkey
cg10882379	chr4	119436155	1.41847e-11	8.54749e-10	CEP170L	TSS1500	OpenSea	-0.246858	Monkey
cg08293097	chr17	17682641	4.36673e-12	8.81875e-10	SMCR5;RAI1	Body;5'UTR	N_Shelf	0.392961	Human
cg21488279	chr5	122434178	5.2931e-12	9.08994e-10	PRDM6	Body	Island	0.176695	Human
cg06152070	chr17	36885372	1.43792e-11	9.36558e-10	CISD3;MLLT6	TSS1500;3'UTR	N_Shore	0.23604	Human
cg11751707	chr2	38302587	4.61453e-12	9.64025e-10	CYP1B1	5'UTR	Island	-0.134008	Monkey
cg14551186	chr9	131012492	5.13167e-12	9.94488e-10	DNM1;DNM1	Body;Body	Island	0.168051	Human
cg16538531	chr4	174447292	1.62013e-11	1.02471e-09	NA	NA	N_Shore	0.175958	Human
cg12719006	chr6	32137757	5.51159e-12	1.05517e-09	AGPAT1;AGPAT1	Body;Body	S_Shelf	0.16928	Human
cg12027843	chr11	122732304	5.30354e-12	1.08592e-09	CRTAM	Body	OpenSea	-0.179361	Monkey
cg27165888	chr1	156182956	1.22622e-11	1.11652e-09	PMF1	1stExon	Island	-0.150055	Monkey
cg24779921	chr5	98396620	5.50071e-12	1.14763e-09	NA	NA	OpenSea	-0.298849	Monkey
cg15279766	chr6	26402511	2.9994e-11	1.1795e-09	BTN3A1;BTN3A1;BTN3A1;BTN3A1;BTN3A1;BTN3A1;BTN3A1;BTN3A1	1stExon;1stExon;5'UTR;1stExon;5'UTR;1stExon;5'UTR;5'UTR	OpenSea	-0.253732	Monkey
cg17457391	chr9	140117443	1.45122e-11	1.21183e-09	NA	NA	Island	-0.207189	Monkey
cg08610201	chr19	1491082	9.95093e-12	1.24691e-09	REEP6;PCSK4	TSS200;TSS1500	Island	-0.0284371	Monkey
cg00348031	chr18	77236278	8.02292e-12	1.28225e-09	NFATC1;NFATC1;NFATC1;NFATC1	Body;Body;Body;Body	Island	0.262501	Human
cg00377653	chr12	56882535	1.86213e-11	1.32389e-09	GLS2	TSS1500	Island	0.112629	Human
cg01824466	chr8	95959531	2.14142e-11	1.36548e-09	TP53INP1;TP53INP1	5'UTR;5'UTR	N_Shore	0.345444	Human
cg21933078	chr11	115024362	8.18523e-12	1.40775e-09	NA	NA	N_Shore	0.153701	Human
cg19386303	chr19	47104863	8.24496e-12	1.45021e-09	CALM3	Body	Island	-0.431633	Monkey
cg10287137	chr11	72929054	2.94629e-11	1.49278e-09	P2RY2;P2RY2;P2RY2	TSS1500;TSS1500;TSS1500	Island	0.323608	Human
cg06675375	chr13	79174811	8.34866e-12	1.5351e-09	POU4F1	3'UTR	N_Shore	0.157848	Human
cg21179492	chr9	138393651	6.13802e-11	1.5771e-09	MRPS2	Body	S_Shore	0.319683	Human
cg05678332	chr3	141030001	1.77354e-11	1.61883e-09	NA	NA	N_Shore	0.237291	Human
cg27390009	chr17	18150501	3.64331e-11	1.66057e-09	FLII	Body	Island	0.229693	Human
cg00500936	chr12	121735583	7.17397e-11	1.70245e-09	CAMKK2;CAMKK2;CAMKK2;CAMKK2;CAMKK2;CAMKK2;CAMKK2;CAMKK2;CAMKK2;CAMKK2;CAMKK2;CAMKK2;CAMKK2	1stExon;5'UTR;5'UTR;1stExon;5'UTR;TSS1500;1stExon;5'UTR;1stExon;5'UTR;1stExon;5'UTR;1stExon	S_Shore	-0.219666	Monkey
cg17945541	chr5	52929435	1.05715e-11	1.74556e-09	NDUFS4	Body	OpenSea	0.294319	Human
cg19087104	chr1	203643746	9.29967e-12	1.78952e-09	ATP2B4;ATP2B4	5'UTR;5'UTR	OpenSea	0.260017	Human
cg18486850	chr18	77171444	4.61955e-11	1.83374e-09	NFATC1;NFATC1;NFATC1;NFATC1;NFATC1	Body;5'UTR;Body;Body;Body	Island	-0.52361	Monkey
cg20646500	chr6	42536105	2.14579e-11	1.87884e-09	UBR2	Body	S_Shelf	0.1897	Human
cg04687310	chr19	36340507	1.72085e-11	1.92422e-09	NPHS1	Body	S_Shelf	0.261656	Human
cg02603192	chr20	25677290	1.00879e-11	1.96969e-09	ZNF337	5'UTR	Island	-0.00681775	Monkey
cg27240008	chr18	74728834	1.0083e-11	2.01539e-09	MBP;MBP;MBP;MBP;MBP;MBP	1stExon;1stExon;Body;1stExon;Body;1stExon	OpenSea	0.175586	Human
cg13973820	chr6	55444072	2.69065e-11	2.06165e-09	HMGCLL1;HMGCLL1	TSS200;TSS200	Island	0.07792	Human
cg11131549	chr1	211500852	3.58225e-11	2.10839e-09	TRAF5;TRAF5	5'UTR;5'UTR	S_Shore	0.175477	Human
cg04534058	chr17	17184602	1.11968e-11	2.15725e-09	COPS3	TSS200	Island	0.0672304	Human
cg00616525	chr17	26646045	1.13078e-11	2.20589e-09	TMEM97	TSS200	Island	-0.0277217	Monkey
cg23003534	chr10	105036747	1.84142e-11	2.25757e-09	INA	TSS200	Island	-0.243645	Monkey
cg24625894	chr8	145638202	1.33218e-11	2.31125e-09	SLC39A4;SLC39A4	Body;Body	Island	0.299031	Human
cg00064020	chr3	183894761	4.31719e-11	2.36578e-09	AP2M1;AP2M1	5'UTR;5'UTR	S_Shore	0.0828899	Human
cg16518291	chr19	57792257	4.49791e-11	2.42032e-09	ZNF460	Body	S_Shore	-0.457166	Monkey
cg15442268	chr6	31868949	4.19145e-11	2.4751e-09	ZBTB12	Body	Island	0.338599	Human
cg21927637	chr8	48746197	1.36771e-11	2.52972e-09	PRKDC;PRKDC	Body;Body	S_Shelf	-0.137009	Monkey
cg27058486	chr19	34112683	1.57012e-11	2.59159e-09	CHST8;CHST8	TSS200;TSS200	Island	-0.0416885	Monkey
cg04741636	chr3	122283583	5.33431e-11	2.65319e-09	PARP9;PARP9;PARP9;PARP9;DTX3L;PARP9;PARP9	TSS1500;TSS1500;TSS200;TSS1500;Body;TSS200;TSS1500	Island	-0.149859	Monkey
cg22325646	chr17	41176469	1.57552e-11	2.71459e-09	RND2	TSS1500	N_Shore	-0.267945	Monkey
cg18332229	chr7	971130	1.89959e-11	2.77808e-09	ADAP1	Body	N_Shelf	0.263777	Human
cg00722097	chr6	111195976	1.67213e-11	2.84179e-09	AMD1;AMD1	TSS200;TSS200	Island	0.0976285	Human
cg01064373	chr6	31238245	1.73808e-11	2.90655e-09	HLA-C	Body	N_Shore	0.104101	Human
cg22826874	chr3	142608218	1.83271e-11	2.9746e-09	PCOLCE2	TSS1500	Island	-0.11831	Monkey
cg08163523	chr2	237994362	2.01021e-11	3.04729e-09	COPS8;COPS8;COPS8;COPS8	1stExon;1stExon;5'UTR;5'UTR	Island	-0.188697	Monkey
cg26745764	chr11	134147634	1.9883e-11	3.11952e-09	GLB1L3	Body	S_Shore	0.139082	Human
cg05166022	chr12	2800471	1.48223e-10	3.1926e-09	CACNA1C;CACNA1C;CACNA1C;CACNA1C;CACNA1C;CACNA1C;CACNA1C;CACNA1C;CACNA1C;CACNA1C;CACNA1C;CACNA1C;CACNA1C;CACNA1C;CACNA1C;CACNA1C;CACNA1C;CACNA1C;CACNA1C;CACNA1C;CACNA1C;CACNA1C;CACNA1C	3'UTR;3'UTR;3'UTR;3'UTR;3'UTR;3'UTR;3'UTR;3'UTR;3'UTR;3'UTR;3'UTR;3'UTR;3'UTR;3'UTR;3'UTR;3'UTR;3'UTR;3'UTR;3'UTR;3'UTR;3'UTR;3'UTR;3'UTR	Island	0.117798	Human
cg04567517	chr7	151157240	2.45231e-11	3.26671e-09	NA	NA	OpenSea	-0.142732	Monkey
cg26357885	chr14	65006204	6.48845e-11	3.34433e-09	HSPA2	TSS1500	N_Shore	0.269206	Human
cg27464378	chr16	19099263	2.23737e-11	3.4224e-09	NA	NA	S_Shore	0.224975	Human
cg26887212	chr6	33286244	4.0755e-11	3.50195e-09	ZBTB22;ZBTB22	TSS1500;TSS1500	S_Shore	0.329596	Human
cg12840248	chr6	32908718	7.91012e-11	3.58113e-09	HLA-DMB;HLA-DMB	1stExon;5'UTR	OpenSea	0.138309	Human
cg14916754	chr12	132530012	7.51108e-11	3.66084e-09	EP400	Body	OpenSea	-0.149632	Monkey
cg06700209	chr8	72758095	2.88205e-11	3.74181e-09	MSC	TSS1500	S_Shore	0.0779	Human
cg10020897	chr1	167905730	1.14856e-10	3.82549e-09	BRP44;BRP44;DCAF6;BRP44;DCAF6	TSS1500;5'UTR;TSS200;TSS1500;TSS200	Island	-0.0866705	Monkey
cg12244581	chr19	8408048	2.54925e-11	3.91074e-09	KANK3	5'UTR	Island	-0.174917	Monkey
cg00079785	chr8	48172764	4.08156e-11	3.9958e-09	KIAA0146	TSS1500	N_Shore	0.406781	Human
cg09115837	chr10	79541592	4.73097e-11	4.08093e-09	NA	NA	OpenSea	0.236104	Human
cg21018522	chr11	118272357	2.65385e-11	4.16724e-09	ATP5L;ATP5L	5'UTR;1stExon	Island	-0.233306	Monkey
cg01199618	chr6	33283293	2.39067e-10	4.25518e-09	ZBTB22;TAPBP;TAPBP;TAPBP;ZBTB22	Body;TSS1500;TSS1500;TSS1500;Body	S_Shore	0.536485	Human
cg25498514	chr11	3190676	1.81581e-10	4.34499e-09	NA	NA	S_Shelf	-0.27606	Monkey
cg21240472	chr6	32947864	1.44091e-10	4.43584e-09	BRD2;BRD2	Body;Body	OpenSea	0.245673	Human
cg16038738	chr1	109103731	4.84539e-11	4.52859e-09	FAM102B	Body	S_Shore	0.104113	Human
cg07724259	chr18	2913254	2.97118e-11	4.62213e-09	EMILIN2	Body	Island	-0.307777	Monkey
cg25220460	chr8	123792839	4.6313e-11	4.71684e-09	ZHX2	TSS1500	Island	-0.125476	Monkey
cg03513645	chr17	34891278	8.90905e-11	4.81233e-09	MYO19;MYO19;PIGW;MYO19;MYO19;MYO19;MYO19	5'UTR;1stExon;TSS200;5'UTR;5'UTR;1stExon;1stExon	Island	-0.0865536	Monkey
cg09946346	chr11	65244890	3.12197e-11	4.90802e-09	NA	NA	Island	-0.0929149	Monkey
cg22915154	chr11	68816030	3.42066e-11	5.00373e-09	TPCN2	TSS1500	N_Shore	-0.379776	Monkey
cg04838847	chr8	110587155	3.22407e-11	5.1016e-09	GOLSYN;GOLSYN;GOLSYN;GOLSYN;GOLSYN;GOLSYN;GOLSYN;GOLSYN;GOLSYN;GOLSYN;GOLSYN;GOLSYN;GOLSYN;GOLSYN;GOLSYN	Body;Body;Body;Body;Body;Body;Body;Body;Body;Body;Body;Body;Body;Body;Body	OpenSea	0.331968	Human
cg10565589	chr9	14314066	3.34552e-11	5.20283e-09	NFIB	TSS200	Island	0.184807	Human
cg02250846	chr19	23258484	3.46299e-11	5.30703e-09	NA	NA	Island	-0.166385	Monkey
cg19751754	chr17	15307261	6.05005e-11	5.41536e-09	NA	NA	OpenSea	0.0900082	Human
cg25239996	chr20	44746767	8.51479e-11	5.52336e-09	CD40;CD40	TSS200;TSS200	N_Shore	0.143212	Human
cg08289482	chr15	59969074	1.61587e-10	5.63161e-09	BNIP2	Body	Island	0.0754512	Human
cg07153826	chr20	60962721	3.66871e-11	5.73927e-09	RPS21	Body	Island	0.141188	Human
cg11888381	chr3	184053532	4.77332e-11	5.85459e-09	FAM131A	TSS200	N_Shore	0.105826	Human
cg05088017	chr15	22368957	4.32558e-11	5.97019e-09	OR4M2;LOC727924	1stExon;Body	OpenSea	-0.116465	Monkey
cg00857851	chr5	1493973	3.98197e-11	6.0852e-09	LPCAT1	Body	N_Shore	0.0607974	Human
cg10236261	chr12	110573183	3.97953e-11	6.19993e-09	IFT81;IFT81;IFT81	Body;Body;Body	OpenSea	0.183242	Human
cg14102731	chr4	9534062	1.19635e-10	6.31504e-09	NA	NA	Island	0.146777	Human
cg03711802	chr2	198029885	4.04921e-11	6.43043e-09	ANKRD44	Body	S_Shore	0.269183	Human
cg18478731	chr2	129659682	1.1757e-10	6.54741e-09	NA	NA	Island	0.142958	Human
cg14866419	chr14	100704911	4.15716e-11	6.66386e-09	YY1	TSS200	Island	-0.102532	Monkey
cg05185634	chr14	24804750	5.68225e-11	6.78161e-09	ADCY4	TSS1500	S_Shore	0.222356	Human
cg00330953	chr6	31733810	1.73793e-10	6.89907e-09	C6orf27	Body	OpenSea	0.256049	Human
cg19298856	chr19	49979789	1.16517e-10	7.02044e-09	FLT3LG	Body	OpenSea	0.280412	Human
cg10766021	chr7	148983373	4.37985e-11	7.14165e-09	ZNF783	Body	S_Shore	-0.132869	Monkey
cg00099240	chr22	33454632	6.26053e-11	7.26547e-09	SYN3	TSS1500	S_Shore	0.164093	Human
cg06951626	chr12	22095330	4.76266e-11	7.39544e-09	NA	NA	Island	0.0914592	Human
cg08035872	chr3	197680935	1.15843e-10	7.52811e-09	IQCG;RPL35A	5'UTR;Body	OpenSea	-0.191342	Monkey
cg00087482	chr7	99800121	4.82545e-11	7.65995e-09	GATS;STAG3;GATS;GATS	Body;Body;3'UTR;Body	OpenSea	0.30723	Human
cg08213619	chr20	30071726	4.91651e-11	7.79364e-09	REM1	Body	N_Shore	-0.196514	Monkey
cg08338216	chr10	121577530	2.56475e-10	7.92655e-09	INPP5F;INPP5F	Body;TSS1500	Island	0.199937	Human
cg17490921	chr11	116658887	1.52043e-10	8.06192e-09	ZNF259	TSS200	Island	0.0351292	Human
cg20638644	chr12	64937971	5.3997e-11	8.20681e-09	NA	NA	OpenSea	0.104376	Human
cg22295435	chr7	54615864	5.67055e-11	8.35761e-09	VSTM2A	Body	S_Shore	0.272691	Human
cg00117896	chr6	31778194	5.607e-11	8.50866e-09	HSPA1L	Body	S_Shelf	-0.13071	Monkey
cg18609120	chr6	29945409	7.92819e-11	8.67432e-09	HCG9	Body	S_Shore	0.321384	Human
cg11160386	chr12	68725932	1.6246e-10	8.84162e-09	MDM1;MDM1	Body;Body	Island	-0.139312	Monkey
cg14557787	chr19	50305342	1.15154e-10	9.01091e-09	AP2A1;AP2A1	Body;Body	S_Shore	-0.338983	Monkey
cg14643892	chr12	64784070	6.33447e-11	9.18188e-09	C12orf56;C12orf56	Body;Body	Island	0.106203	Human
cg10851037	chr1	151020139	1.93269e-10	9.35311e-09	C1orf56	TSS200	N_Shore	-0.29965	Monkey
cg26631144	chr8	30670260	1.34053e-10	9.53348e-09	PPP2CB;PPP2CB;PPP2CB;PPP2CB	5'UTR;1stExon;5'UTR;1stExon	Island	-0.0979535	Monkey
cg14389425	chr14	102514948	6.7456e-11	9.71331e-09	DYNC1H1	Body	OpenSea	-0.0854969	Monkey
cg23756173	chr17	26577713	2.09897e-10	9.89526e-09	NA	NA	Island	0.305279	Human
cg23634395	chr4	21306048	6.95877e-11	1.00798e-08	KCNIP4;KCNIP4;KCNIP4;KCNIP4	Body;TSS1500;5'UTR;5'UTR	OpenSea	0.0806661	Human
cg15871441	chr2	24232886	7.65203e-11	1.02827e-08	MFSD2B	TSS200	Island	-0.0425088	Monkey
cg06534853	chr2	662602	2.26805e-10	1.05023e-08	NA	NA	S_Shore	0.269196	Human
cg11427534	chr5	132155233	2.5277e-10	1.07223e-08	NA	NA	N_Shore	0.196937	Human
cg12164975	chr7	156665847	9.21097e-11	1.09408e-08	LMBR1	Body	OpenSea	0.142364	Human
cg12942139	chr22	37823517	2.63677e-10	1.11712e-08	ELFN2	TSS200	Island	-0.0763015	Monkey
cg04189381	chr6	40360071	8.95739e-11	1.14002e-08	LRFN2	Body	Island	-0.132974	Monkey
cg26508239	chr10	29759299	2.21742e-10	1.16305e-08	SVIL;SVIL	Body;Body	OpenSea	0.16263	Human
cg09555706	chr4	1160897	2.70956e-10	1.186e-08	SPON2;SPON2	3'UTR;3'UTR	N_Shore	0.138571	Human
cg04100307	chr8	2034238	8.93743e-11	1.20893e-08	MYOM2	Body	N_Shelf	0.270908	Human
cg07362569	chr17	61921086	9.06275e-11	1.23176e-08	SMARCD2;SMARCD2	TSS1500;TSS1500	S_Shore	-0.191875	Monkey
cg06685644	chr7	32801497	9.84668e-11	1.25602e-08	NA	NA	Island	0.0510194	Human
cg26528255	chr1	27652089	2.11501e-10	1.28088e-08	TMEM222	Body	S_Shelf	0.154218	Human
cg14787477	chr17	40687596	9.97151e-11	1.30609e-08	NAGLU	TSS1500	N_Shore	0.185663	Human
cg09399878	chr11	67326220	1.63149e-10	1.33166e-08	NA	NA	OpenSea	0.12462	Human
cg19683608	chr10	695403	3.62149e-10	1.35759e-08	C10orf108;C10orf108;DIP2C	TSS1500;TSS1500;Body	OpenSea	0.236563	Human
cg06129455	chr1	25069938	2.04525e-10	1.38397e-08	NA	NA	N_Shore	-0.240731	Monkey
cg01806972	chr11	66314378	3.20928e-10	1.41063e-08	ACTN3;ZDHHC24	TSS200;TSS1500	Island	0.270161	Human
cg04081899	chr5	176449851	2.34112e-10	1.43726e-08	ZNF346	1stExon	Island	-0.0301579	Monkey
cg19350133	chr12	3948413	1.09714e-10	1.46389e-08	PARP11	Body	Island	0.0980384	Human
cg23664334	chr1	149288143	2.80273e-10	1.49124e-08	LOC388692	Body	S_Shore	0.10242	Human
cg21596862	chr12	110780050	1.13941e-10	1.51873e-08	ATP2A2;ATP2A2;ATP2A2	Body;Body;Body	OpenSea	0.153505	Human
cg25978090	chr4	2011084	1.20401e-10	1.54755e-08	WHSC2	TSS200	Island	-0.121126	Monkey
cg17810176	chr19	36035831	8.62382e-10	1.57635e-08	GAPDHS;TMEM147	Body;TSS1500	N_Shore	-0.499861	Monkey
cg22215728	chr3	61236652	1.42578e-10	1.60501e-08	FHIT;FHIT	5'UTR;5'UTR	Island	0.0527236	Human
cg27359308	chr2	122043034	2.73622e-10	1.63351e-08	TFCP2L1	TSS1500	Island	-0.10953	Monkey
cg05715263	chr6	109762635	2.46155e-10	1.66302e-08	SMPD2;PPIL6;PPIL6	Body;TSS1500;TSS1500	S_Shore	-0.118436	Monkey
cg03761815	chr16	28613584	3.84091e-10	1.69449e-08	NA	NA	S_Shore	0.332899	Human
cg00166687	chr7	5819198	1.65969e-10	1.72777e-08	RNF216;RNF216	5'UTR;5'UTR	N_Shore	0.256829	Human
cg26768712	chr16	23313559	3.11736e-10	1.7616e-08	SCNN1B	TSS200	Island	-0.0264075	Monkey
cg00218620	chr2	219866460	4.3063e-10	1.79551e-08	MIR375	TSS200	Island	0.126702	Human
cg02270689	chr2	64836235	1.62001e-10	1.83037e-08	NA	NA	Island	0.289506	Human
cg17771854	chr1	44412679	1.55634e-10	1.86505e-08	IPO13;IPO13	5'UTR;1stExon	Island	-0.235641	Monkey
cg17043651	chr11	130165776	1.66388e-10	1.90063e-08	ZBTB44	5'UTR	OpenSea	0.159682	Human
cg07469926	chr5	114514717	3.48222e-10	1.93623e-08	TRIM36;TRIM36;TRIM36	Body;Body;Body	Island	0.177059	Human
cg04912984	chr1	116184219	1.69169e-10	1.97335e-08	VANGL1	TSS1500	N_Shore	0.175161	Human
cg08370839	chr10	105678654	2.20663e-10	2.0113e-08	OBFC1	TSS1500	S_Shore	0.312099	Human
cg08496953	chr17	42733527	1.85343e-10	2.05018e-08	C17orf104	TSS1500	Island	-0.428012	Monkey
cg15912800	chr7	27209197	1.8045e-10	2.08936e-08	MIR196B	TSS200	Island	-0.151985	Monkey
cg19596509	chr3	184276072	3.65149e-10	2.12926e-08	NA	NA	N_Shelf	0.1661	Human
cg05049280	chr1	110155535	2.8337e-10	2.16951e-08	GNAT2;GNAT2	5'UTR;1stExon	OpenSea	0.179288	Human
cg26423471	chr10	118925454	1.87646e-10	2.20959e-08	NA	NA	Island	0.251589	Human
cg14962447	chr14	71864793	4.83173e-10	2.24964e-08	SNORD56B	TSS1500	OpenSea	0.193811	Human
cg25155009	chr1	206859067	1.94248e-10	2.29049e-08	MAPKAPK2;MAPKAPK2	Body;Body	Island	-0.0731742	Monkey
cg12312205	chr18	3594173	2.63427e-10	2.33114e-08	DLGAP1;FLJ35776;DLGAP1	Body;Body;Body	OpenSea	-0.106565	Monkey
cg08949862	chr2	63277672	2.14957e-10	2.37597e-08	OTX1	TSS1500	Island	-0.243046	Monkey
cg08577341	chr5	167001123	2.16416e-10	2.42098e-08	ODZ2	Body	OpenSea	0.294736	Human
cg18862171	chr11	66314367	1.63861e-09	2.46689e-08	ACTN3;ZDHHC24	TSS200;TSS1500	Island	0.115797	Human
cg14128068	chr9	96590527	2.25377e-10	2.5132e-08	NA	NA	S_Shore	0.332257	Human
cg22135583	chr15	28458944	6.28293e-10	2.55942e-08	HERC2	Body	N_Shore	-0.17092	Monkey
cg03774704	chr19	52995647	2.52084e-10	2.60609e-08	ZNF578	5'UTR	N_Shore	0.133598	Human
cg27278980	chr12	54475673	5.81278e-10	2.65267e-08	LOC100240735;FLJ12825	TSS200;Body	Island	0.0819485	Human
cg16079396	chr17	1957163	3.27172e-10	2.69927e-08	HIC1	TSS1500	Island	-0.202649	Monkey
cg17379601	chr19	10216854	2.41373e-10	2.74568e-08	SNORD105;PPAN-P2RY11;PPAN	TSS1500;TSS1500;TSS200	Island	-0.0439934	Monkey
cg01737100	chr17	8230130	2.49855e-10	2.792e-08	NA	NA	N_Shore	0.10681	Human
cg13614181	chr13	42031103	2.39833e-10	2.83886e-08	C13orf15	TSS1500	Island	0.0944605	Human
cg19239462	chr11	64646302	2.34968e-10	2.88576e-08	EHD1	TSS200	Island	-0.149133	Monkey
cg12605747	chr15	66798443	2.47022e-10	2.93468e-08	RPL4;ZWILCH;ZWILCH	TSS1500;Body;Body	OpenSea	0.176539	Human
cg16893861	chr7	115927213	2.50119e-10	2.98434e-08	NA	NA	OpenSea	0.0911235	Human
cg08687386	chr6	30711206	1.9268e-09	3.03389e-08	IER3;FLOT1	3'UTR;TSS1500	Island	0.239129	Human
cg08100944	chr7	128578546	6.43624e-10	3.08422e-08	IRF5;IRF5;IRF5;IRF5;IRF5;IRF5	5'UTR;5'UTR;5'UTR;5'UTR;5'UTR;5'UTR	Island	-0.390075	Monkey
cg25453381	chr18	59562120	2.69709e-10	3.13754e-08	NA	NA	S_Shore	-0.198655	Monkey
cg10741153	chr19	29284353	6.82392e-10	3.19158e-08	NA	NA	Island	-0.393	Monkey
cg16281276	chr11	7695528	6.81558e-10	3.24586e-08	CYB5R2	TSS1500	Island	-0.180932	Monkey
cg11080062	chr12	53615449	2.75522e-10	3.2999e-08	RARG;RARG	Body;TSS1500	S_Shore	0.0971146	Human
cg08854169	chr19	51869678	3.99754e-10	3.35546e-08	ETFB	TSS200	Island	0.0590066	Human
cg25954512	chr6	33283021	1.99917e-09	3.41094e-08	ZBTB22;TAPBP;TAPBP;TAPBP;ZBTB22	Body;TSS1500;TSS1500;TSS1500;Body	Island	0.227721	Human
cg09275986	chr1	6035793	4.00299e-10	3.47012e-08	NPHP4	Body	OpenSea	0.200293	Human
cg03369465	chr6	33291367	8.19075e-10	3.53001e-08	DAXX;DAXX;DAXX;DAXX	TSS1500;TSS1500;TSS1500;TSS1500	S_Shore	-0.44009	Monkey
cg03984055	chr16	31117318	9.85032e-10	3.59151e-08	NA	NA	Island	0.329996	Human
cg18467406	chr10	665510	3.95664e-10	3.6528e-08	DIP2C	Body	N_Shelf	0.390362	Human
cg11143399	chr1	157133444	3.22727e-10	3.71599e-08	NA	NA	OpenSea	-0.0357943	Monkey
cg07937443	chr4	174442543	3.23142e-10	3.77894e-08	NA	NA	N_Shore	0.12917	Human
cg01404163	chr16	52581746	1.99267e-09	3.8428e-08	TOX3;TOX3	TSS200;TSS1500	S_Shore	0.296667	Human
cg15946653	chr11	113258444	9.24085e-10	3.9077e-08	ANKK1	TSS200	Island	0.118231	Human
cg09231418	chr19	36202390	4.56758e-10	3.97446e-08	ZBTB32	TSS1500	OpenSea	0.161326	Human
cg18758482	chr1	33116074	6.3686e-10	4.04125e-08	RBBP4;RBBP4;RBBP4;ZBTB8OS	TSS1500;TSS1500;TSS1500;1stExon	N_Shore	0.121691	Human
cg03743605	chr1	179050691	5.65005e-10	4.11137e-08	TOR3A	TSS1500	N_Shore	0.0458679	Human
cg01466741	chr5	134733519	3.6988e-10	4.18116e-08	H2AFY;H2AFY;H2AFY;H2AFY	5'UTR;5'UTR;5'UTR;5'UTR	N_Shore	0.0830373	Human
cg15764058	chr3	66024691	3.72361e-10	4.25373e-08	MAGI1;MAGI1;MAGI1	TSS200;TSS200;TSS200	Island	0.103138	Human
cg12565355	chr19	36234725	6.34402e-10	4.32637e-08	U2AF1L4;TMEM149;U2AF1L4	Body;TSS1500;Body	N_Shore	-0.280975	Monkey
cg13069100	chr1	155035008	6.70983e-10	4.39974e-08	ADAM15;EFNA4;ADAM15;ADAM15;EFNA4;ADAM15;ADAM15;EFNA4;ADAM15	3'UTR;TSS1500;3'UTR;3'UTR;TSS1500;3'UTR;3'UTR;TSS1500;3'UTR	Island	0.191975	Human
cg21099326	chr8	27168591	3.85759e-10	4.47432e-08	TRIM35;PTK2B;PTK2B	1stExon;TSS1500;TSS1500	Island	0.0580847	Human
cg01145284	chr2	10580628	7.43022e-10	4.54952e-08	ODC1	3'UTR	OpenSea	0.284093	Human
cg06228542	chr12	56123961	4.84705e-10	4.62524e-08	CD63;CD63	TSS1500;TSS1500	S_Shore	-0.46077	Monkey
cg25395188	chr11	60897782	3.94049e-10	4.70058e-08	VPS37C	3'UTR	OpenSea	-0.209588	Monkey
cg20109856	chr7	96643454	7.59023e-10	4.77644e-08	DLX6AS	TSS200	N_Shelf	0.108581	Human
cg08836954	chr5	179235209	4.13246e-10	4.85619e-08	SQSTM1;SQSTM1;MGAT4B	5'UTR;5'UTR;TSS1500	S_Shore	0.398056	Human
cg24770624	chr2	20068871	4.59234e-10	4.94183e-08	NA	NA	Island	-0.303725	Monkey
cg19764047	chr5	19988944	5.16109e-10	5.02929e-08	CDH18;CDH18	TSS1500;TSS1500	OpenSea	0.124057	Human
cg02640572	chr16	30075788	4.51415e-10	5.11717e-08	ALDOA;ALDOA;ALDOA;ALDOA;ALDOA	5'UTR;TSS1500;1stExon;TSS200;5'UTR	N_Shore	0.181508	Human
cg13636887	chr14	105189936	8.98447e-10	5.20609e-08	ADSSL1	TSS1500	Island	0.177034	Human
cg12047375	chr8	54757132	6.17041e-10	5.29482e-08	ATP6V1H;ATP6V1H	TSS1500;TSS1500	S_Shore	-0.0810168	Monkey
cg08302650	chr8	145750040	4.66362e-09	5.39027e-08	LRRC24;LRRC14	Body;3'UTR	Island	0.238291	Human
cg00085448	chr12	113416442	7.81942e-10	5.48935e-08	OAS2;OAS2;OAS2	1stExon;1stExon;1stExon	OpenSea	0.176238	Human
cg10884975	chr1	218458566	6.22377e-10	5.58911e-08	RRP15	TSS200	Island	0.0688991	Human
cg22536150	chr3	142840129	1.35081e-09	5.68966e-08	CHST2	Body	Island	0.136892	Human
cg27284194	chr4	1044797	5.29498e-10	5.79324e-08	NA	NA	Island	0.202074	Human
cg14952359	chr19	35791237	1.01704e-09	5.90523e-08	MAG;MAG	Body;Body	Island	0.221357	Human
cg24373193	chr2	13673056	5.97451e-10	6.02141e-08	NA	NA	OpenSea	-0.13681	Monkey
cg07102380	chr10	612266	5.97168e-09	6.13983e-08	DIP2C	Body	OpenSea	0.266286	Human
cg25828607	chr3	138326642	8.58105e-10	6.26225e-08	FAIM;FAIM;FAIM;FAIM	TSS1500;TSS1500;TSS1500;TSS1500	N_Shore	0.279133	Human
cg18471660	chr19	56880388	6.16887e-10	6.38467e-08	ZNF542;ZNF542;ZNF542;ZNF542	Body;Body;Body;Body	S_Shore	-0.290939	Monkey
cg08010037	chr16	11430375	6.31969e-10	6.51049e-08	NA	NA	OpenSea	0.210236	Human
cg01569052	chr16	2837641	1.60739e-09	6.63797e-08	PRSS33	TSS1500	S_Shore	-0.204692	Monkey
cg21475076	chr1	1100493	4.73169e-09	6.77215e-08	NA	NA	Island	-0.585131	Monkey
cg01595366	chr14	103605032	1.30995e-09	6.91011e-08	NA	NA	Island	0.106964	Human
cg22991925	chr7	75028442	1.08441e-09	7.05598e-08	TRIM74;TRIM73	Body;Body	S_Shelf	0.268416	Human
cg16131748	chr13	99959606	1.52551e-09	7.2029e-08	GPR183;GPR183;UBAC2;UBAC2;UBAC2	5'UTR;1stExon;Body;Body;Body	OpenSea	0.204705	Human
cg02966332	chr20	62369605	7.45712e-10	7.34922e-08	LIME1	Body	Island	-0.0974402	Monkey
cg05514418	chr11	15093744	1.24347e-09	7.50588e-08	CALCB	TSS1500	N_Shore	0.221215	Human
cg21534299	chr1	44821474	7.928e-10	7.66299e-08	ERI3	TSS1500	S_Shore	0.32626	Human
cg25400746	chr9	131965635	1.71517e-09	7.82331e-08	NA	NA	Island	-0.183111	Monkey
cg06282556	chr6	136681884	2.61091e-09	7.98332e-08	MAP7	Body	Island	0.225835	Human
cg21330831	chr6	33283092	8.64013e-09	8.14861e-08	ZBTB22;TAPBP;TAPBP;TAPBP;ZBTB22	Body;TSS1500;TSS1500;TSS1500;Body	Island	0.237433	Human
cg04764416	chr22	42487145	2.83621e-09	8.31416e-08	NDUFA6	TSS1500	Island	-0.164198	Monkey
cg26808747	chr10	128077376	8.46361e-10	8.47929e-08	ADAM12;ADAM12	TSS1500;TSS1500	Island	0.143023	Human
cg07263981	chr2	26726691	8.6337e-10	8.64442e-08	OTOF	Body	Island	0.207976	Human
cg13711394	chr13	37004737	8.58968e-10	8.81071e-08	CCNA1;CCNA1	TSS1500;TSS1500	N_Shore	-0.198246	Monkey
cg03651054	chr13	50194643	7.33215e-09	8.97681e-08	NA	NA	OpenSea	0.178745	Human
cg05242148	chr8	86019350	3.02277e-09	9.14406e-08	LRRCC1;LRRCC1	TSS200;TSS200	Island	-0.128471	Monkey
cg02660117	chr1	94309630	8.71268e-10	9.31121e-08	NA	NA	N_Shelf	0.23557	Human
cg19445072	chr13	22033450	1.08206e-09	9.48143e-08	ZDHHC20	TSS200	Island	0.102031	Human
cg21579854	chr9	70970629	3.51165e-09	9.65308e-08	LOC572558;PGM5	Body;TSS1500	N_Shore	0.221387	Human
cg01933946	chr1	38155525	3.13893e-09	9.82479e-08	C1orf109	Body	N_Shore	-0.369956	Monkey
cg16826064	chr4	1686736	9.08542e-10	9.99633e-08	FAM53A	TSS1500	Island	0.336826	Human
cg21595709	chr19	15344186	3.02595e-09	1.01727e-07	EPHX3;EPHX3	TSS1500;TSS1500	Island	0.0784504	Human
cg05156120	chr17	41723125	2.8601e-09	1.03483e-07	MEOX1;MEOX1;MEOX1	Body;Body;Body	N_Shore	0.262648	Human
cg12697442	chr11	101981167	9.46158e-10	1.05247e-07	YAP1;YAP1	TSS200;TSS200	Island	-0.26181	Monkey
cg10581754	chr11	7715991	3.42207e-09	1.07103e-07	OVCH2	Body	OpenSea	-0.455721	Monkey
cg20325092	chr12	75699992	1.35578e-09	1.08975e-07	CAPS2	Body	S_Shore	0.306718	Human
cg15260268	chr12	53613892	1.09401e-09	1.10903e-07	RARG;RARG;RARG	1stExon;5'UTR;Body	Island	0.126563	Human
cg07174453	chr16	27476281	1.09884e-09	1.12838e-07	GTF3C1	Body	OpenSea	0.126086	Human
cg24442661	chr7	36192818	1.05568e-09	1.14782e-07	EEPD1	TSS200	Island	-0.201867	Monkey
cg01132139	chr11	76091836	1.07655e-09	1.16755e-07	PRKRIR	1stExon	Island	0.149225	Human
cg19485873	chr19	48972334	1.09676e-09	1.18752e-07	CYTH2;CYTH2	TSS200;TSS200	Island	-0.0613971	Monkey
cg10239600	chr14	103411866	1.11884e-09	1.20785e-07	CDC42BPB	Body	OpenSea	0.197961	Human
cg15225091	chr10	119001590	2.80479e-09	1.2283e-07	SLC18A2	Body	S_Shore	0.123316	Human
cg06359059	chr16	69760119	3.99624e-09	1.24869e-07	NQO1;NQO1;NQO1	Body;Body;Body	N_Shore	-0.141824	Monkey
cg23016726	chr22	39966921	1.19586e-09	1.26992e-07	CACNA1I;CACNA1I	1stExon;1stExon	OpenSea	-0.177974	Monkey
cg06223120	chr9	140022932	1.25719e-09	1.29123e-07	NA	NA	N_Shore	0.116954	Human
cg03948781	chr1	205179583	1.27787e-09	1.31272e-07	DSTYK;DSTYK	Body;Body	N_Shore	0.0684853	Human
cg22947748	chr6	100051841	4.10946e-09	1.33416e-07	NA	NA	Island	0.125907	Human
cg20985617	chr6	126964779	2.6821e-09	1.35666e-07	NA	NA	Island	0.129129	Human
cg13981325	chr1	11002748	3.65147e-09	1.3792e-07	NA	NA	OpenSea	0.230975	Human
cg00720190	chr3	38537749	2.0426e-09	1.40219e-07	EXOG;EXOG	TSS200;TSS200	Island	-0.107477	Monkey
cg11972796	chr17	6338566	2.88982e-09	1.42539e-07	AIPL1;AIPL1;AIPL1	TSS200;TSS200;TSS200	OpenSea	0.210392	Human
cg21649520	chr8	82359799	1.80601e-09	1.44855e-07	PMP2	TSS200	OpenSea	-0.20136	Monkey
cg10600242	chr19	54605460	4.43264e-09	1.47184e-07	OSCAR;NDUFA3;OSCAR;OSCAR;OSCAR	TSS1500;TSS1500;TSS1500;TSS1500;TSS1500	N_Shore	0.16377	Human
cg04180462	chr11	107993298	1.45959e-09	1.49652e-07	ACAT1	Body	S_Shore	-0.19636	Monkey
cg07160044	chr13	24735301	1.49238e-09	1.52157e-07	SPATA13;MIR2276;SPATA13	5'UTR;TSS1500;5'UTR	Island	0.077712	Human
cg02788637	chr7	853229	1.59907e-09	1.54654e-07	NA	NA	Island	0.18203	Human
cg04286959	chr15	67546365	5.37096e-09	1.57271e-07	IQCH;IQCH;AAGAB	TSS1500;TSS1500;Body	N_Shore	-0.191844	Monkey
cg00927035	chr11	45825445	2.72196e-09	1.59932e-07	SLC35C1;SLC35C1;SLC35C1	TSS200;TSS1500;TSS200	N_Shore	0.162059	Human
cg15935736	chr12	31476933	3.28652e-09	1.62606e-07	FAM60A;FAM60A;FLJ13224;FAM60A	5'UTR;5'UTR;TSS1500;5'UTR	Island	0.0528383	Human
cg18604876	chr3	5164258	1.69219e-09	1.65298e-07	ARL8B	1stExon	Island	0.0805615	Human
cg01159003	chr13	79801368	1.69173e-09	1.68003e-07	NA	NA	OpenSea	0.237142	Human
cg08415582	chr8	57030523	2.25496e-09	1.70754e-07	NA	NA	Island	-0.13046	Monkey
cg20731562	chr3	109128745	1.7444e-09	1.73529e-07	FLJ25363	TSS200	OpenSea	-0.145151	Monkey
cg25405821	chr13	111531992	3.6227e-09	1.76296e-07	ANKRD10	Body	OpenSea	0.270742	Human
cg06717221	chr19	1790921	1.75024e-09	1.79052e-07	ATP8B3	Body	S_Shore	0.265127	Human
cg27467552	chr22	50353597	1.78458e-09	1.81802e-07	PIM3	TSS1500	Island	-0.145299	Monkey
cg01002560	chr7	16460779	1.82568e-09	1.84634e-07	ISPD;ISPD	1stExon;1stExon	Island	0.0826053	Human
cg24344787	chr11	71418204	6.07242e-09	1.87476e-07	NA	NA	OpenSea	0.225282	Human
cg04043892	chr12	120653430	4.68901e-09	1.90314e-07	PXN;PXN;PXN	Body;Body;Body	S_Shore	0.246546	Human
cg10984625	chr2	238599858	2.64312e-09	1.93174e-07	LRRFIP1;LRRFIP1;LRRFIP1;LRRFIP1;LRRFIP1	TSS1500;TSS1500;TSS1500;TSS1500;Body	Island	0.278212	Human
cg15986413	chr2	233352776	5.19183e-09	1.96056e-07	ECEL1	TSS1500	Island	0.131536	Human
cg14635039	chr18	75886781	1.97688e-09	1.99033e-07	NA	NA	Island	0.308533	Human
cg07251788	chr22	19280165	2.14727e-09	2.02026e-07	CLTCL1;CLTCL1	TSS1500;TSS1500	S_Shore	0.290506	Human
cg15321293	chr3	36422198	2.94104e-09	2.05093e-07	STAC	1stExon	Island	0.0965296	Human
cg07274998	chr10	126107781	2.10398e-09	2.08168e-07	OAT	TSS1500	Island	0.139292	Human
cg10536276	chr2	113956344	2.1553e-09	2.11246e-07	PSD4;LOC440839	Body;Body	Island	-0.205009	Monkey
cg19964475	chr10	29781964	6.29045e-09	2.14399e-07	SVIL;SVIL	Body;Body	OpenSea	-0.197054	Monkey
cg07910525	chrX	51075582	2.56066e-09	2.1754e-07	NUDT10	5'UTR	Island	-0.326434	Monkey
cg25413748	chr11	12437801	3.62567e-09	2.207e-07	PARVA	Body	OpenSea	0.183114	Human
cg02805859	chr16	89922611	2.65933e-09	2.23897e-07	SPIRE2	Body	S_Shore	-0.285284	Monkey
cg04911680	chr1	27895490	5.32163e-09	2.27128e-07	AHDC1	5'UTR	Island	0.0936377	Human
cg00819163	chr19	5340832	3.51896e-09	2.30403e-07	PTPRS;PTPRS;PTPRS;PTPRS	TSS200;TSS200;TSS200;TSS200	Island	-0.0480092	Monkey
cg01725608	chr7	120969666	2.4127e-09	2.33768e-07	WNT16;WNT16	Body;Body	Island	0.0226672	Human
cg03021505	chr10	65479109	2.43362e-09	2.37122e-07	NA	NA	OpenSea	0.0894096	Human
cg10256121	chr2	175206474	2.45326e-09	2.40506e-07	NA	NA	Island	0.0365726	Human
cg08793894	chr17	7227737	2.48286e-09	2.43887e-07	NEURL4;NEURL4	Body;Body	S_Shore	-0.296824	Monkey
cg00139389	chr7	150741207	2.49734e-09	2.47299e-07	ABCB8	Body	Island	0.253481	Human
cg16757992	chr13	69559194	2.72246e-09	2.50811e-07	NA	NA	Island	-0.0409558	Monkey
cg08446930	chr16	3033822	3.70738e-09	2.54356e-07	NA	NA	S_Shelf	-0.0622737	Monkey
cg13702235	chr4	159689189	8.29088e-09	2.57903e-07	FNIP2	TSS1500	N_Shore	0.262684	Human
cg07728112	chr17	40318414	5.31208e-09	2.61453e-07	KCNH4	Body	OpenSea	-0.142875	Monkey
cg26419957	chr12	122252518	2.71044e-09	2.65044e-07	SETD1B	Body	N_Shelf	0.258621	Human
cg10888461	chr4	113300821	2.73042e-09	2.68645e-07	ALPK1;ALPK1	Body;Body	S_Shore	-0.120132	Monkey
cg16479341	chr18	71815155	6.14894e-09	2.7233e-07	FBXO15;FBXO15;C18orf55	TSS200;TSS200;TSS1500	Island	-0.137242	Monkey
cg07634645	chr12	14720938	2.7524e-08	2.76118e-07	PLBD1	TSS200	Island	0.172135	Human
cg09451549	chr19	8386408	3.01484e-09	2.79918e-07	RPS28;NDUFA7;RPS28	5'UTR;TSS200;1stExon	Island	0.109098	Human
cg14476852	chr8	8506370	3.544e-09	2.83763e-07	NA	NA	OpenSea	0.237687	Human
cg09820318	chr22	39323648	2.69994e-08	2.87604e-07	NA	NA	S_Shore	-0.107166	Monkey
cg26853057	chr8	42002293	8.45961e-09	2.91493e-07	NA	NA	S_Shelf	0.182137	Human
cg20806493	chr17	46832919	6.04495e-09	2.95378e-07	NA	NA	S_Shore	0.135534	Human
cg17859552	chr10	134564260	4.92564e-09	2.99278e-07	INPP5A	Body	S_Shore	0.251196	Human
cg05469916	chr7	158497546	8.90207e-09	3.03168e-07	NCAPG2	TSS200	Island	-0.141235	Monkey
cg15679064	chr19	49134105	3.56934e-09	3.0705e-07	DBP	Body	Island	0.0456503	Human
cg07269146	chr9	34710657	3.4927e-09	3.10964e-07	CCL21	TSS1500	OpenSea	0.225725	Human
cg03855291	chr11	639423	9.62007e-09	3.14879e-07	DRD4	Body	Island	0.165673	Human
cg10256234	chr11	66624034	3.19026e-09	3.18809e-07	LRFN4;PC;PC;PC	TSS1500;Body;Body;Body	Island	0.11913	Human
cg08138817	chr16	49902342	8.37012e-09	3.22744e-07	NA	NA	OpenSea	0.214693	Human
cg05157492	chr6	31698734	8.50075e-09	3.26711e-07	CLIC1;DDAH2	Body;TSS1500	S_Shore	0.128504	Human
cg19595916	chr11	65028814	3.25182e-09	3.30675e-07	POLA2	TSS1500	N_Shore	0.0875468	Human
cg20001791	chr6	16239799	4.33595e-09	3.34685e-07	GMPR	Body	S_Shore	0.349522	Human
cg27170383	chr1	38158032	3.39349e-09	3.38691e-07	CDCA8	TSS200	Island	-0.0353677	Monkey
cg02626307	chr1	156305725	7.46235e-09	3.42746e-07	CCT3;CCT3;CCT3;C1orf182	Body;Body;Body;TSS1500	N_Shelf	0.118624	Human
cg08526412	chr1	54520114	3.38538e-09	3.46806e-07	C1orf83;TMEM59	Body;TSS1500	S_Shore	0.243888	Human
cg02683114	chr2	24398427	6.86391e-09	3.50905e-07	C2orf84	Body	Island	-0.168974	Monkey
cg21861265	chr1	31457938	6.87077e-09	3.55051e-07	PUM1;PUM1	Body;Body	OpenSea	0.261709	Human
cg23666229	chr11	6633238	3.63999e-09	3.59206e-07	TAF10	1stExon	Island	-0.13959	Monkey
cg08841342	chr3	156528470	3.58378e-09	3.63345e-07	PA2G4P4	Body	OpenSea	0.122693	Human
cg22870092	chr4	7918691	1.9208e-08	3.67535e-07	AFAP1;AFAP1	5'UTR;5'UTR	OpenSea	0.279434	Human
cg21452652	chr7	64254713	1.53378e-08	3.71739e-07	ZNF138;ZNF138;ZNF138;ZNF138	TSS200;TSS200;TSS200;TSS200	Island	-0.143547	Monkey
cg20931474	chr2	42141721	8.63193e-09	3.75972e-07	NA	NA	OpenSea	0.141694	Human
cg23986375	chr8	144155292	3.72899e-09	3.8024e-07	NA	NA	Island	-0.153661	Monkey
cg22692511	chr11	117069966	4.39404e-09	3.84632e-07	TAGLN;TAGLN	TSS200;TSS200	OpenSea	-0.0746275	Monkey
cg01602730	chr1	153671011	1.32955e-08	3.89085e-07	NA	NA	OpenSea	0.176245	Human
cg04812049	chr3	173115405	3.91362e-09	3.93564e-07	NLGN1	TSS1500	Island	0.0622575	Human
cg13411962	chr8	28243934	3.93978e-09	3.98066e-07	ZNF395;ZNF395	5'UTR;1stExon	Island	0.0952996	Human
cg10835172	chr15	77224357	4.00152e-09	4.02629e-07	RCN2	Body	Island	-0.178092	Monkey
cg03559133	chr19	14066712	4.05288e-09	4.0723e-07	DCAF15	Body	Island	0.188948	Human
cg16881698	chr6	26501409	7.18552e-09	4.11814e-07	BTN1A1	TSS200	N_Shore	-0.105353	Monkey
cg17272224	chr2	45237885	4.59323e-09	4.16459e-07	SIX2	TSS1500	S_Shore	-0.175423	Monkey
cg09258981	chr11	65088566	4.16939e-09	4.21132e-07	CDC42EP2	Body	OpenSea	0.230958	Human
cg05611670	chr19	42434385	6.12376e-09	4.25829e-07	NA	NA	N_Shelf	0.173172	Human
cg05091135	chr13	51103373	4.2167e-09	4.30525e-07	NA	NA	OpenSea	-0.327692	Monkey
cg15488794	chr20	30262899	8.16989e-09	4.35231e-07	BCL2L1;BCL2L1	Body;Body	OpenSea	-0.124135	Monkey
cg01158220	chr2	136498966	4.27871e-09	4.39938e-07	UBXN4	TSS1500	N_Shore	0.163176	Human
cg18888461	chr11	18477379	1.28027e-08	4.44672e-07	LDHAL6A;LDHAL6A;LDHAL6A;LDHAL6A	1stExon;1stExon;5'UTR;5'UTR	Island	0.0638741	Human
cg11819342	chr4	47840683	1.05659e-08	4.49473e-07	CORIN	TSS1500	S_Shore	0.282738	Human
cg17507949	chr1	1355999	4.42118e-09	4.54288e-07	LOC441869;LOC441869	Body;Body	Island	0.177558	Human
cg07858113	chr6	30711561	4.66793e-08	4.59149e-07	IER3;FLOT1	3'UTR;TSS1500	Island	0.44239	Human
cg19401948	chr8	59571880	9.2282e-09	4.64086e-07	NSMAF;NSMAF	Body;1stExon	Island	-0.437041	Monkey
cg12866859	chr17	43224332	1.29266e-08	4.69015e-07	HEXIM1	TSS1500	N_Shore	0.230802	Human
cg22506042	chr17	3801759	4.60929e-09	4.7399e-07	P2RX1	Body	OpenSea	0.185987	Human
cg19610253	chr2	130898542	4.75724e-09	4.79135e-07	CCDC74B	Body	S_Shore	-0.285141	Monkey
cg13463690	chr7	991896	6.81195e-09	4.84321e-07	ADAP1	Body	N_Shore	0.246146	Human
cg00043949	chr6	169900951	2.18811e-08	4.89536e-07	WDR27	Body	OpenSea	0.217999	Human
cg24804060	chr17	48425014	5.71438e-09	4.94754e-07	XYLT2	Body	S_Shore	-0.201121	Monkey
cg05627765	chr15	70315909	2.14791e-08	5.00199e-07	NA	NA	OpenSea	0.271922	Human
cg14310696	chr3	87276184	6.17552e-09	5.05748e-07	CHMP2B	TSS1500	Island	0.0491013	Human
cg25512266	chr3	14693068	1.09559e-08	5.11351e-07	C3orf19	TSS200	Island	0.0190655	Human
cg07171492	chr7	72769218	2.9872e-08	5.17278e-07	FKBP6;FKBP6	3'UTR;3'UTR	OpenSea	0.187269	Human
cg10786329	chrX	119125722	7.58524e-09	5.23197e-07	NA	NA	S_Shore	-0.14537	Monkey
cg13491480	chr9	130880369	5.67465e-09	5.29216e-07	NA	NA	OpenSea	0.125773	Human
cg11038081	chr19	44810637	1.76304e-08	5.35289e-07	ZNF235	TSS1500	S_Shore	0.165411	Human
cg00573124	chr9	139011777	1.56791e-08	5.41362e-07	C9orf69	TSS1500	S_Shore	0.210322	Human
cg15672675	chr1	40507006	5.97281e-09	5.47563e-07	CAP1;CAP1	5'UTR;5'UTR	S_Shore	-0.128924	Monkey
cg04436971	chr16	30016811	2.35939e-08	5.5378e-07	INO80E	3'UTR	OpenSea	-0.173473	Monkey
cg01396723	chr19	45146828	6.15387e-09	5.60253e-07	PVR;PVR;PVR;PVR	TSS1500;TSS1500;TSS1500;TSS1500	N_Shore	0.103529	Human
cg18587484	chr6	43449436	6.91528e-09	5.66878e-07	TJAP1;TJAP1;TJAP1;TJAP1;TJAP1;TJAP1	5'UTR;5'UTR;5'UTR;5'UTR;Body;5'UTR	OpenSea	0.161817	Human
cg14080696	chr7	64196659	2.0048e-08	5.73541e-07	NA	NA	N_Shore	-0.1936	Monkey
cg05470666	chr10	74856828	1.96762e-08	5.80206e-07	P4HA1;P4HA1;P4HA1;P4HA1	TSS200;TSS200;TSS200;TSS200	Island	-0.0408406	Monkey
cg18459342	chr8	81084056	1.34939e-08	5.86865e-07	TPD52;TPD52	TSS1500;TSS1500	Island	0.124944	Human
cg14984257	chr2	8822600	2.03095e-08	5.93538e-07	ID2	1stExon	Island	0.0914637	Human
cg19554902	chr11	1083357	7.07602e-09	6.00189e-07	MUC2	Body	Island	-0.170593	Monkey
cg16574871	chr8	97165770	7.45901e-09	6.06901e-07	GDF6	Body	N_Shelf	0.104401	Human
cg06454592	chr8	144921852	2.09252e-08	6.13675e-07	NRBP2	5'UTR	Island	0.256524	Human
cg20140950	chr19	55556399	1.4811e-08	6.20496e-07	RDH13;RDH13;RDH13;RDH13	Body;3'UTR;3'UTR;Body	OpenSea	0.1763	Human
cg25445707	chr3	46719086	1.80779e-08	6.27308e-07	ALS2CL;ALS2CL	TSS200;Body	OpenSea	0.146175	Human
cg27055156	chr1	151988500	2.13574e-08	6.34142e-07	NA	NA	OpenSea	0.136053	Human
cg06664357	chr19	39993390	7.19001e-08	6.40956e-07	DLL3;DLL3	Body;Body	Island	0.114455	Human
cg18366919	chr19	15344364	5.2224e-08	6.4781e-07	EPHX3;EPHX3	TSS1500;TSS1500	Island	0.226464	Human
cg06425397	chr4	8603130	1.68049e-08	6.5467e-07	CPZ;CPZ;CPZ	5'UTR;Body;Body	OpenSea	0.188134	Human
cg17474222	chr19	7680053	1.81213e-08	6.6152e-07	KIAA1543;KIAA1543	Body;Body	N_Shore	0.272857	Human
cg17332638	chr2	70529497	8.15833e-09	6.68591e-07	FAM136A	TSS1500	S_Shore	0.249242	Human
cg12177207	chr3	159943101	7.22801e-09	6.75844e-07	LOC401097	TSS1500	Island	-0.299149	Monkey
cg20273697	chr2	8977583	7.27693e-09	6.83133e-07	KIDINS220	5'UTR	Island	-0.144128	Monkey
cg11728201	chr6	151672432	1.07391e-08	6.90489e-07	AKAP12;AKAP12	Body;Body	OpenSea	0.0974095	Human
cg04663539	chr17	62340072	8.45345e-09	6.98053e-07	TEX2	5'UTR	Island	0.10987	Human
cg19737787	chr13	28492265	7.74054e-09	7.05773e-07	NA	NA	Island	0.103637	Human
cg04127903	chr3	186335125	1.03055e-08	7.13573e-07	AHSG	Body	OpenSea	-0.101132	Monkey
cg08598108	chr16	15250730	9.51803e-09	7.21553e-07	NA	NA	S_Shore	0.13339	Human
cg06059069	chr15	32964277	8.5871e-09	7.29507e-07	SCG5;SCG5	Body;Body	OpenSea	0.229711	Human
cg07049833	chr1	222791172	2.60817e-08	7.37433e-07	MIA3	TSS1500	Island	-0.139263	Monkey
cg26112846	chr14	52118241	8.86043e-09	7.45688e-07	FRMD6;FRMD6	TSS1500;5'UTR	Island	-0.137829	Monkey
cg03909863	chr11	638404	7.9021e-08	7.54148e-07	DRD4	Body	Island	0.35099	Human
cg17119930	chr22	20785765	8.62326e-09	7.62606e-07	SCARF2;SCARF2	Body;Body	Island	0.0709356	Human
cg20765716	chr17	3704602	4.01133e-08	7.7105e-07	ITGAE	TSS200	OpenSea	0.199362	Human
cg05703009	chr11	5841688	1.06651e-08	7.79668e-07	OR52N2	1stExon	OpenSea	0.151443	Human
cg14173587	chr9	139907691	8.86543e-09	7.88286e-07	ABCA2;ABCA2	Body;Body	S_Shore	0.316929	Human
cg05513983	chr3	181444512	9.73626e-09	7.97083e-07	SOX2OT	Body	Island	-0.11678	Monkey
cg23260754	chr6	6725335	9.13721e-09	8.05923e-07	NA	NA	OpenSea	0.120824	Human
cg04089788	chr22	50738890	3.24892e-08	8.14899e-07	PLXNB2	5'UTR	Island	0.13271	Human
cg09726982	chr2	220379016	2.89347e-08	8.23931e-07	ACCN4;ACCN4;ACCN4;ACCN4	5'UTR;1stExon;5'UTR;1stExon	S_Shore	-0.040394	Monkey
cg04523090	chr15	30336940	1.32677e-08	8.32989e-07	NA	NA	Island	-0.135248	Monkey
cg26611067	chr1	234614008	9.53929e-09	8.42116e-07	TARBP1	1stExon	Island	0.0368491	Human
cg00667898	chr6	27834966	1.05977e-08	8.51445e-07	HIST1H1B	1stExon	N_Shore	-0.20575	Monkey
cg10018933	chr2	240216650	1.0088e-08	8.60903e-07	HDAC4	Body	OpenSea	-0.168346	Monkey
cg01924596	chr5	31854504	2.96447e-08	8.70349e-07	PDZD2	Body	N_Shore	0.24425	Human
cg03233793	chr19	19626605	4.87925e-08	8.79955e-07	NDUFA13;TSSK6	TSS1500;TSS200	Island	0.298964	Human
cg07005506	chr16	85089777	1.01893e-08	8.89557e-07	KIAA0513	5'UTR	OpenSea	0.195581	Human
cg21184174	chr1	115881214	1.02051e-08	8.99142e-07	NGF	TSS1500	Island	0.187919	Human
cg01640443	chr14	102510281	3.55837e-08	9.08703e-07	DYNC1H1	Body	OpenSea	-0.132074	Monkey
cg12625300	chr6	2959621	1.10051e-08	9.18328e-07	SERPINB6	5'UTR	OpenSea	-0.16799	Monkey
cg07881061	chr3	32433393	2.20508e-08	9.2806e-07	CMTM7;CMTM7;CMTM7;CMTM7	1stExon;5'UTR;5'UTR;1stExon	Island	-0.021169	Monkey
cg15039694	chr3	125678667	1.04722e-08	9.37808e-07	NA	NA	S_Shore	-0.201568	Monkey
cg25033144	chr19	55048290	2.71224e-08	9.48177e-07	KIR3DX1	Body	OpenSea	0.0897338	Human
cg25314624	chr10	95256917	1.273e-08	9.58653e-07	CEP55;CEP55	5'UTR;5'UTR	S_Shore	0.255138	Human
cg25851176	chr6	29604206	3.26159e-08	9.6913e-07	NA	NA	S_Shelf	0.291732	Human
cg21193977	chr9	139349785	1.13571e-08	9.79586e-07	SEC16A	Body	Island	0.215299	Human
cg21919809	chr19	36132842	1.88667e-08	9.90187e-07	ETV2;ETV2	1stExon;5'UTR	N_Shore	0.246087	Human
cg27315601	chr10	464965	1.16976e-08	1.00081e-06	DIP2C	Body	N_Shore	0.145677	Human
cg06154111	chr16	89627682	1.1674e-08	1.0114e-06	RPL13;SNORD68;RPL13	Body;TSS200;Body	Island	0.0523654	Human
cg13919821	chr3	44753865	1.16401e-08	1.02195e-06	ZNF502;ZNF502;ZNF502;ZNF502	TSS1500;TSS1500;TSS1500;TSS1500	N_Shore	0.136375	Human
cg08783695	chr10	633154	1.16996e-07	1.03251e-06	DIP2C	Body	S_Shelf	0.12914	Human
cg07529715	chr8	104383413	1.44283e-08	1.0431e-06	CTHRC1	TSS1500	Island	0.185213	Human
cg09297903	chr8	42234798	1.63017e-08	1.05367e-06	DKK4	TSS200	OpenSea	0.183867	Human
cg25020678	chr10	682841	5.82208e-08	1.06426e-06	DIP2C	Body	N_Shelf	0.421804	Human
cg22094706	chr19	19932622	4.18557e-08	1.07494e-06	ZNF506;ZNF506	TSS200;TSS200	OpenSea	-0.127881	Monkey
cg25274157	chr19	19626576	8.23922e-08	1.08574e-06	NDUFA13;TSSK6	TSS1500;TSS200	Island	0.296159	Human
cg19096358	chr5	178547695	4.3111e-08	1.09652e-06	ADAMTS2	Body	Island	-0.190978	Monkey
cg01757760	chr3	16816500	4.44725e-08	1.10727e-06	NA	NA	OpenSea	0.17578	Human
cg17783671	chr19	59070436	1.211e-08	1.11798e-06	UBE2M;LOC100131691	TSS200;TSS200	Island	0.0322924	Human
cg10907148	chr17	72948349	1.22183e-08	1.12876e-06	C17orf28	Body	OpenSea	0.334484	Human
cg14430007	chr14	88851995	2.33596e-08	1.13959e-06	SPATA7;SPATA7	TSS200;TSS200	Island	-0.0123314	Monkey
cg11849608	chr5	71616505	1.23663e-08	1.15043e-06	PTCD2;MRPS27	Body;TSS1500	S_Shore	-0.072429	Monkey
cg02876276	chr17	77834299	4.52131e-08	1.16143e-06	NA	NA	Island	0.2442	Human
cg11207307	chr12	8025593	1.26375e-08	1.17242e-06	SLC2A14	TSS200	Island	0.140966	Human
cg26915952	chr1	178456270	4.19911e-08	1.18347e-06	NA	NA	Island	0.164853	Human
cg24881215	chr1	151020868	4.67725e-08	1.19449e-06	C1orf56	1stExon	S_Shore	-0.440933	Monkey
cg26368752	chrX	30671338	1.33927e-08	1.20551e-06	GK;GK;GK	TSS200;TSS200;TSS200	Island	-0.0542846	Monkey
cg19462976	chr5	177614292	1.28863e-08	1.21654e-06	GMCL1L	Body	Island	0.147338	Human
cg04951947	chr12	26349129	1.51557e-08	1.22772e-06	SSPN;SSPN	5'UTR;Body	Island	-0.0400016	Monkey
cg04117530	chr1	226187852	4.88506e-08	1.23908e-06	C1orf55	TSS1500	S_Shore	0.18445	Human
cg19461344	chr2	27485922	1.35289e-08	1.25044e-06	SLC30A3;SLC30A3	1stExon;5'UTR	Island	0.0795894	Human
cg06343942	chr2	71558587	4.29019e-08	1.26192e-06	ZNF638;ZNF638	TSS1500;TSS1500	N_Shore	-0.168686	Monkey
cg01834776	chr14	24898905	4.88166e-08	1.27354e-06	KHNYN;CBLN3	TSS1500;TSS200	Island	0.217416	Human
cg01099389	chr20	35917989	1.39965e-08	1.28529e-06	MANBAL;MANBAL	TSS200;TSS200	Island	-0.0440668	Monkey
cg11882377	chr8	145654780	4.99002e-08	1.29702e-06	VPS28;NFKBIL2;VPS28	TSS1500;Body;TSS1500	Island	0.420431	Human
cg09649134	chr3	155523747	1.46279e-08	1.3091e-06	C3orf33	5'UTR	Island	-0.172191	Monkey
cg08135460	chr1	16941162	1.44893e-08	1.32116e-06	NBPF1	TSS1500	S_Shore	0.164286	Human
cg00783916	chr19	12835059	3.29989e-08	1.33329e-06	TNPO2	TSS1500	S_Shore	0.0501491	Human
cg12444081	chr17	16521159	2.39845e-08	1.34574e-06	NA	NA	Island	0.146446	Human
cg26317237	chr14	104685248	6.41863e-08	1.35819e-06	NA	NA	N_Shore	0.334683	Human
cg02784696	chr2	24270586	1.8303e-08	1.37061e-06	C2orf44;C2orf44	TSS1500;TSS1500	N_Shore	0.195676	Human
cg01406864	chr7	136953057	3.45636e-08	1.38349e-06	PTN	5'UTR	OpenSea	0.241177	Human
cg16027376	chr8	144653975	5.67732e-08	1.39634e-06	C8orf73	Body	Island	-0.139782	Monkey
cg27196999	chr4	69216111	1.62989e-08	1.40948e-06	YTHDC1;YTHDC1	TSS1500;TSS1500	S_Shore	0.357412	Human
cg15597821	chr15	45927126	2.90669e-08	1.42278e-06	SQRDL	TSS200	Island	-0.0525422	Monkey
cg07104860	chr1	39175370	4.49733e-08	1.43644e-06	NA	NA	S_Shore	-0.187284	Monkey
cg25056510	chr15	32729745	1.74458e-08	1.45019e-06	NA	NA	S_Shelf	0.212633	Human
cg21664504	chr8	62052409	1.74287e-08	1.46418e-06	NA	NA	Island	-0.252691	Monkey
cg20586764	chr6	28829197	1.82378e-07	1.47844e-06	NA	NA	N_Shelf	0.169384	Human
cg17583490	chr5	1124711	4.29978e-08	1.49269e-06	NA	NA	OpenSea	0.0985934	Human
cg25468683	chr19	40327585	1.80906e-08	1.507e-06	FBL	Body	S_Shelf	-0.245672	Monkey
cg12433559	chr10	72362730	3.8764e-08	1.52166e-06	PRF1;PRF1	TSS200;TSS200	S_Shelf	-0.159777	Monkey
cg26399035	chr16	20753649	5.39869e-08	1.53632e-06	THUMPD1	TSS1500	S_Shore	0.137044	Human
cg08125181	chr4	41361743	4.12064e-08	1.55094e-06	LIMCH1;LIMCH1;LIMCH1	TSS1500;TSS1500;TSS1500	N_Shore	0.135222	Human
cg03351527	chr7	158668706	1.9142e-08	1.56555e-06	WDR60	Body	N_Shore	0.221375	Human
cg11034708	chr11	66436639	1.88126e-08	1.58017e-06	RBM4B	Body	OpenSea	-0.217774	Monkey
cg18038269	chr19	10464320	6.76825e-08	1.59477e-06	TYK2	Body	Island	0.330689	Human
cg00237475	chr15	68118521	1.48681e-07	1.60938e-06	LBXCOR1	Body	Island	0.0732464	Human
cg09512548	chr6	111983184	2.0121e-08	1.62397e-06	FYN;FYN;FYN	Body;Body;Body	OpenSea	-0.151345	Monkey
cg26288160	chr1	151020733	1.91202e-07	1.63852e-06	C1orf56	1stExon	S_Shore	-0.386704	Monkey
cg14468741	chr16	47048028	1.91936e-08	1.65317e-06	NA	NA	Island	-0.158502	Monkey
cg15156029	chr1	3234644	1.93941e-08	1.66783e-06	PRDM16;PRDM16	Body;Body	OpenSea	-0.269612	Monkey
cg08881871	chr1	228503693	1.93705e-08	1.68252e-06	OBSCN;OBSCN	Body;Body	Island	0.32908	Human
cg17653969	chr1	229439834	3.84828e-08	1.69719e-06	RAB4A;SPHAR	3'UTR;TSS1500	OpenSea	0.253885	Human
cg19584585	chr19	16683393	4.02806e-08	1.71199e-06	SLC35E1	TSS1500	Island	-0.124217	Monkey
cg15818208	chr1	147825750	2.07607e-08	1.72692e-06	NA	NA	N_Shore	0.131768	Human
cg01070095	chr16	30968205	2.02166e-08	1.74199e-06	SETD1A	TSS1500	N_Shore	0.290031	Human
cg18936757	chr18	77623282	2.08818e-08	1.75734e-06	KCNG2	TSS1500	Island	-0.227016	Monkey
cg16988194	chr5	121852022	2.09174e-08	1.77278e-06	NA	NA	OpenSea	0.166477	Human
cg12515402	chr8	144918044	2.08928e-08	1.78817e-06	NRBP2	Body	Island	0.281612	Human
cg09788003	chr14	77941556	2.09961e-08	1.80359e-06	ISM2;ISM2	3'UTR;3'UTR	N_Shore	0.194927	Human
cg24697184	chr1	55266578	7.69497e-08	1.81921e-06	TTC22;TTC22	1stExon;1stExon	Island	0.074319	Human
cg10134527	chr6	33283015	2.3061e-07	1.83489e-06	ZBTB22;TAPBP;TAPBP;TAPBP;ZBTB22	Body;TSS1500;TSS1500;TSS1500;Body	Island	0.329515	Human
cg04168670	chr2	124782817	2.18391e-08	1.85071e-06	CNTNAP5	TSS200	Island	0.0719743	Human
cg04301246	chr16	3109578	4.95164e-08	1.86652e-06	MMP25	3'UTR	Island	-0.356822	Monkey
cg12728958	chr8	42947797	2.27929e-08	1.88241e-06	SGK196	TSS1500	N_Shore	-0.39849	Monkey
cg27622405	chr5	54830971	2.27544e-08	1.89865e-06	PPAP2A;RNF138P1;PPAP2A	TSS200;TSS1500;TSS200	Island	-0.034249	Monkey
cg16872520	chr11	72929124	8.94193e-08	1.91498e-06	P2RY2;P2RY2;P2RY2	TSS1500;TSS1500;TSS1500	Island	0.183188	Human
cg02489377	chr9	125391390	4.82417e-08	1.93138e-06	OR1B1	1stExon	OpenSea	0.105004	Human
cg06424550	chr10	12808422	2.36191e-08	1.94787e-06	CAMK1D;CAMK1D	Body;Body	OpenSea	0.257986	Human
cg01148088	chr2	7057227	5.45767e-08	1.96439e-06	RNF144A	TSS1500	N_Shore	0.10806	Human
cg25940728	chr20	48429179	4.89401e-08	1.98096e-06	SLC9A8	TSS200	Island	0.0669886	Human
cg03834023	chr2	27356128	8.25529e-08	1.99778e-06	PREB	Body	N_Shore	-0.156493	Monkey
cg05752315	chr16	87722397	2.44538e-08	2.01472e-06	JPH3	Body	N_Shore	0.233464	Human
cg05252158	chr10	80416410	2.85927e-08	2.03165e-06	NA	NA	OpenSea	0.146584	Human
cg09286626	chr11	113660999	2.64305e-08	2.04863e-06	NA	NA	Island	0.103876	Human
cg02771202	chr11	119210291	1.24097e-07	2.06615e-06	C1QTNF5;MFRP	Body;3'UTR	Island	-0.158282	Monkey
cg06491116	chr11	118122715	9.53858e-08	2.08363e-06	MPZL3	Body	OpenSea	0.0683759	Human
cg22999518	chr10	44387291	2.7466e-08	2.10124e-06	NA	NA	OpenSea	0.0688331	Human
cg03016906	chr6	99275391	1.07426e-07	2.11888e-06	NA	NA	N_Shore	0.141588	Human
cg00832928	chr3	150329458	2.71847e-08	2.13651e-06	SELT	Body	Island	0.177746	Human
cg24379315	chr8	9413445	2.67338e-08	2.15413e-06	TNKS;TNKS	5'UTR;1stExon	Island	-0.00221423	Monkey
cg16228359	chr11	68065710	3.6485e-08	2.17194e-06	NA	NA	OpenSea	0.2725	Human
cg07017214	chr6	30433749	3.5507e-08	2.18989e-06	NA	NA	N_Shore	0.231309	Human
cg26639710	chr16	4987613	1.03847e-07	2.20787e-06	PPL	TSS1500	S_Shore	0.127714	Human
cg18766608	chr11	61488356	2.73728e-08	2.22579e-06	DAGLA	Body	Island	-0.186438	Monkey
cg05573306	chr3	183894763	2.83637e-07	2.24398e-06	AP2M1;AP2M1	5'UTR;5'UTR	S_Shore	0.101616	Human
cg07503684	chr12	54121449	2.88226e-08	2.26261e-06	CALCOCO1;CALCOCO1;CALCOCO1	TSS200;TSS200;TSS200	OpenSea	-0.0261907	Monkey
cg04322572	chr10	43447618	4.4076e-08	2.28123e-06	NA	NA	OpenSea	0.234829	Human
cg25152411	chr6	166666078	6.96237e-08	2.29984e-06	NA	NA	N_Shore	0.234906	Human
cg05320183	chr20	3758973	4.03984e-08	2.31899e-06	SPEF1	Body	Island	-0.0989505	Monkey
cg09094355	chrX	3632358	3.02393e-08	2.33824e-06	PRKX	TSS1500	S_Shore	0.0595623	Human
cg06047189	chr14	102983855	3.78502e-08	2.3575e-06	NA	NA	Island	0.0890066	Human
cg02337349	chr3	50242754	6.0207e-08	2.37677e-06	SLC38A3;SLC38A3	1stExon;5'UTR	Island	-0.106514	Monkey
cg25208969	chr17	36584843	3.06995e-08	2.39609e-06	NA	NA	Island	-0.0655774	Monkey
cg04112058	chr16	46648124	8.81728e-08	2.41541e-06	SHCBP1	Body	OpenSea	0.153766	Human
cg07870528	chr3	12913423	3.10316e-08	2.43478e-06	NA	NA	N_Shelf	0.249962	Human
cg22492936	chr6	30692147	4.02173e-08	2.45415e-06	TUBB	Body	S_Shelf	-0.211632	Monkey
cg18428234	chr12	52652742	3.16817e-08	2.47376e-06	NA	NA	Island	0.210245	Human
cg09496791	chr2	95787596	3.24937e-08	2.49358e-06	MRPS5;MRPS5	5'UTR;1stExon	Island	0.095963	Human
cg06160809	chr2	217559688	3.21323e-08	2.51335e-06	IGFBP5;IGFBP5	5'UTR;1stExon	S_Shore	0.0324002	Human
cg05923072	chr6	74405909	3.2445e-08	2.53319e-06	CD109;CD109;CD109;CD109;CD109;CD109	5'UTR;1stExon;5'UTR;1stExon;5'UTR;1stExon	Island	0.0457186	Human
cg13909405	chr2	37903481	5.50583e-08	2.5531e-06	NA	NA	S_Shelf	0.110479	Human
cg18190323	chr4	113486291	9.66433e-08	2.57305e-06	C4orf21	Body	OpenSea	-0.138154	Monkey
cg19803952	chr20	44036136	3.35833e-08	2.59296e-06	DBNDD2;DBNDD2;DBNDD2;DBNDD2;SYS1-DBNDD2;DBNDD2;DBNDD2	5'UTR;5'UTR;TSS1500;TSS1500;Body;5'UTR;5'UTR	S_Shore	0.0280993	Human
cg05160197	chr1	203135890	3.29864e-08	2.61284e-06	ADORA1;ADORA1	3'UTR;3'UTR	OpenSea	0.203753	Human
cg02161761	chr8	120868748	3.34261e-08	2.63283e-06	DSCC1	TSS1500	S_Shore	-0.328983	Monkey
cg04613133	chr7	142985809	3.61709e-08	2.6529e-06	CASP2;CASP2	Body;Body	Island	-0.017176	Monkey
cg01218945	chr12	4714109	4.28252e-08	2.67303e-06	DYRK4	Body	OpenSea	-0.21449	Monkey
cg09740313	chr10	115540541	3.41986e-08	2.69331e-06	C10orf81	3'UTR	OpenSea	0.129713	Human
cg06916670	chr1	202829945	6.60904e-08	2.71359e-06	LOC148709	TSS1500	N_Shore	0.274657	Human
cg25923345	chr7	100304669	2.9362e-07	2.73403e-06	POP7	Body	S_Shore	-0.392403	Monkey
cg24144047	chr10	123970316	3.51389e-08	2.75463e-06	TACC2;TACC2;TACC2;TACC2	Body;Body;Body;Body	OpenSea	-0.112062	Monkey
cg26837479	chr8	146228149	3.04427e-07	2.77519e-06	ZNF252;C8orf77	Body;TSS200	Island	-0.0860375	Monkey
cg23192683	chr3	194208907	7.3031e-08	2.79588e-06	NA	NA	S_Shore	0.33889	Human
cg02149031	chr17	74121217	5.84766e-08	2.81678e-06	NA	NA	S_Shelf	0.149085	Human
cg01520924	chr14	65006170	3.58987e-07	2.83775e-06	HSPA2	TSS1500	N_Shore	0.165155	Human
cg27146486	chr6	29894315	3.07393e-07	2.85876e-06	HCG4P6	TSS1500	Island	0.0657749	Human
cg25886337	chr2	73441702	4.05735e-08	2.87973e-06	SMYD5	Body	Island	0.0289208	Human
cg05487269	chr16	3000729	3.85502e-08	2.90161e-06	FLYWCH1	3'UTR	OpenSea	-0.173363	Monkey
cg05239382	chr16	2040627	3.99158e-08	2.92389e-06	SYNGR3	Body	Island	-0.260984	Monkey
cg00627029	chr17	72322791	1.08278e-07	2.94624e-06	KIF19	Body	S_Shore	0.464634	Human
cg10008953	chr14	102414004	3.96338e-08	2.96862e-06	NA	NA	N_Shore	0.177007	Human
cg03425468	chr1	155164676	6.46331e-08	2.99142e-06	MIR92B	TSS1500	Island	0.122075	Human
cg14769754	chr5	77641453	4.15795e-08	3.01434e-06	NA	NA	OpenSea	-0.115811	Monkey
cg05972216	chr4	185905015	4.08855e-08	3.03722e-06	NA	NA	OpenSea	0.166919	Human
cg09163369	chr1	210001066	4.10144e-08	3.06003e-06	C1orf107	TSS1500	N_Shore	0.228273	Human
cg01792666	chr16	30710912	4.09251e-08	3.08282e-06	SRCAP	5'UTR	S_Shore	0.0977645	Human
cg27420156	chr16	30905353	1.38424e-07	3.10556e-06	BCL7C;BCL7C	1stExon;5'UTR	N_Shore	-0.153399	Monkey
cg13971283	chr19	47207409	9.05831e-08	3.12847e-06	PRKD2;PRKD2;PRKD2;PRKD2	Body;Body;Body;Body	N_Shore	0.18792	Human
cg05670193	chr19	45324246	4.86656e-08	3.15144e-06	BCAM	3'UTR	OpenSea	0.101714	Human
cg16273075	chr1	14113230	1.88138e-07	3.17477e-06	PRDM2;PRDM2;PRDM2;PRDM2	Body;3'UTR;Body;3'UTR	OpenSea	-0.257856	Monkey
cg05300158	chr4	140477727	4.33411e-08	3.19845e-06	SETD7	TSS200	Island	-0.00955697	Monkey
cg02631906	chr1	45987864	4.37677e-08	3.22229e-06	PRDX1;PRDX1;PRDX1	TSS1500;TSS1500;TSS1500	S_Shore	-0.131791	Monkey
cg09076337	chr14	81421983	5.18251e-08	3.24607e-06	TSHR;TSHR;TSHR;TSHR;TSHR;TSHR	5'UTR;5'UTR;1stExon;1stExon;5'UTR;1stExon	S_Shore	0.0753058	Human
cg11257193	chr17	28444188	6.90004e-08	3.26979e-06	MIR423;CCDC55	Body;Body	S_Shore	-0.2012	Monkey
cg14847009	chr1	175162515	1.68513e-07	3.29348e-06	KIAA0040;KIAA0040;KIAA0040;KIAA0040	TSS1500;TSS1500;TSS1500;TSS1500	S_Shore	0.1063	Human
cg18911861	chr6	42858743	5.91124e-08	3.31715e-06	C6orf226	TSS200	Island	0.14701	Human
cg19741455	chr14	55494023	4.45664e-08	3.34081e-06	SOCS4;SOCS4;SOCS4;SOCS4;WDHD1;WDHD1	5'UTR;5'UTR;1stExon;1stExon;TSS1500;TSS1500	Island	-0.0572104	Monkey
cg07845581	chr17	56326510	4.44398e-08	3.36446e-06	LPO;LPO;LPO	Body;Body;Body	N_Shore	0.236962	Human
cg16496024	chr21	41239042	4.74773e-08	3.38814e-06	PCP4	TSS1500	OpenSea	0.187764	Human
cg14528339	chr12	54476518	4.63184e-08	3.41194e-06	LOC100240735;FLJ12825	TSS1500;Body	S_Shore	0.276566	Human
cg17772171	chr6	144608178	4.57426e-08	3.43606e-06	NA	NA	Island	-0.107563	Monkey
cg03895690	chr16	84150676	2.54361e-07	3.46038e-06	MBTPS1	TSS200	Island	-0.103596	Monkey
cg01790577	chr8	7213526	4.64002e-08	3.48492e-06	FAM66B	TSS1500	S_Shore	0.224958	Human
cg09214398	chr15	78556534	5.848e-08	3.50947e-06	DNAJA4;DNAJA4;DNAJA4	5'UTR;1stExon;TSS1500	Island	0.44615	Human
cg18353178	chr20	23401263	4.70613e-08	3.53403e-06	NAPB	Body	Island	-0.198053	Monkey
cg03033688	chr16	22824489	1.42928e-07	3.55896e-06	HS3ST2	TSS1500	N_Shore	0.147572	Human
cg20758982	chr6	74162072	3.6346e-07	3.58394e-06	C6orf150	TSS200	Island	0.125313	Human
cg13011388	chr14	23834909	9.08057e-08	3.60906e-06	EFS;EFS	TSS200;TSS200	Island	0.0291006	Human
cg18046365	chr1	53608367	4.87038e-08	3.63418e-06	SLC1A7	TSS200	OpenSea	0.197025	Human
cg26946114	chr8	124084456	4.86671e-08	3.65924e-06	WDR67;WDR67	TSS1500;TSS1500	N_Shore	0.15454	Human
cg26571759	chr6	32011583	3.08178e-07	3.6845e-06	TNXB;TNXB	Body;Body	OpenSea	-0.0781141	Monkey
cg13095991	chr4	160789746	5.1065e-08	3.71028e-06	NA	NA	OpenSea	0.259822	Human
cg17897445	chr8	7537473	6.00179e-08	3.73648e-06	NA	NA	N_Shore	0.149206	Human
cg10997479	chr3	62362924	5.18268e-08	3.76296e-06	NA	NA	Island	0.243316	Human
cg06707403	chr1	11985681	1.5556e-07	3.7896e-06	KIAA2013	1stExon	Island	0.239591	Human
cg09977718	chr17	78854273	5.23705e-08	3.81626e-06	RPTOR;RPTOR	Body;Body	N_Shelf	0.209268	Human
cg13402083	chr19	12440923	1.2999e-07	3.84302e-06	ZNF563	Body	N_Shelf	0.202876	Human
cg14494721	chr12	58013636	1.80821e-07	3.86971e-06	SLC26A10	TSS200	Island	0.311081	Human
cg26332052	chr17	73780035	5.99827e-08	3.89665e-06	UNK	TSS1500	N_Shore	0.200332	Human
cg10372188	chr11	117748169	7.81727e-08	3.92361e-06	FXYD6;FXYD6;FXYD6;FXYD6;FXYD6	TSS1500;TSS1500;TSS1500;TSS1500;TSS200	S_Shore	0.136068	Human
cg14223017	chr19	2151266	1.50222e-07	3.95083e-06	AP3D1;AP3D1	1stExon;1stExon	Island	0.0912744	Human
cg04643524	chr16	28609220	3.1795e-07	3.97812e-06	SULT1A2;SULT1A2	TSS1500;TSS1500	N_Shelf	0.185611	Human
cg12347727	chr17	51834735	1.07795e-07	4.00602e-06	NA	NA	Island	-0.153835	Monkey
cg13721134	chr8	86350390	1.65263e-07	4.03398e-06	CA3	TSS1500	N_Shore	0.100542	Human
cg19200285	chr12	2800755	1.62657e-07	4.06189e-06	CACNA1C;CACNA1C;CACNA1C;CACNA1C;CACNA1C;CACNA1C;CACNA1C;CACNA1C;CACNA1C;CACNA1C;CACNA1C;CACNA1C;CACNA1C;CACNA1C;CACNA1C;CACNA1C;CACNA1C;CACNA1C;CACNA1C;CACNA1C;CACNA1C;CACNA1C;CACNA1C	3'UTR;3'UTR;3'UTR;3'UTR;3'UTR;3'UTR;3'UTR;3'UTR;3'UTR;3'UTR;3'UTR;3'UTR;3'UTR;3'UTR;3'UTR;3'UTR;3'UTR;3'UTR;3'UTR;3'UTR;3'UTR;3'UTR;3'UTR	Island	0.120538	Human
cg13055278	chr2	8822288	1.70621e-07	4.09031e-06	ID2;ID2	1stExon;5'UTR	Island	0.148979	Human
cg14276258	chr18	44562030	3.4097e-07	4.11875e-06	KATNAL2;TCEB3B	5'UTR;TSS200	S_Shore	0.138423	Human
cg10285337	chr7	84815543	5.85267e-08	4.14715e-06	NA	NA	Island	0.0674686	Human
cg24986615	chr7	597101	1.7315e-07	4.17593e-06	PRKAR1B;PRKAR1B;PRKAR1B;PRKAR1B;PRKAR1B;PRKAR1B	Body;Body;Body;Body;Body;Body	N_Shore	0.221686	Human
cg18103548	chr10	102901943	5.90272e-08	4.20487e-06	NA	NA	S_Shore	0.217969	Human
cg20824189	chr7	1704082	1.04395e-07	4.23389e-06	NA	NA	Island	-0.195387	Monkey
cg25342125	chr3	191046380	9.39871e-08	4.26294e-06	CCDC50;UTS2D;CCDC50	TSS1500;5'UTR;TSS1500	N_Shore	0.269284	Human
cg05527113	chr15	65204428	9.05883e-08	4.29214e-06	ANKDD1A	Body	S_Shore	0.0743174	Human
cg15203333	chr10	43280976	9.3061e-08	4.32159e-06	BMS1	Body	S_Shelf	0.147334	Human
cg20904024	chr14	106013959	6.02353e-08	4.35107e-06	NA	NA	S_Shore	-0.142756	Monkey
cg15541583	chr3	112013063	6.33859e-08	4.38074e-06	SLC9A10;SLC9A10	1stExon;5'UTR	OpenSea	-0.192492	Monkey
cg16756330	chr17	2451127	6.54355e-08	4.41041e-06	NA	NA	OpenSea	0.15486	Human
cg19034995	chr19	58010655	6.1329e-08	4.44019e-06	ZNF773	TSS1500	N_Shore	-0.161016	Monkey
cg23526676	chr6	31734458	4.19908e-07	4.47001e-06	C6orf27	Body	OpenSea	0.12465	Human
cg10676750	chr5	90608943	8.89718e-08	4.49976e-06	NA	NA	OpenSea	0.13776	Human
cg10380165	chr14	50360598	6.39722e-08	4.52979e-06	ARF6	Body	Island	0.105386	Human
cg08620112	chr13	102721862	1.78637e-07	4.55991e-06	FGF14	Body	OpenSea	0.19305	Human
cg00632486	chr15	99140338	6.26019e-08	4.59005e-06	NA	NA	OpenSea	0.0805161	Human
cg11663600	chr3	49941416	1.90547e-07	4.62012e-06	MST1R	TSS200	Island	0.138194	Human
cg01177488	chr12	7282511	7.75006e-08	4.65044e-06	CLSTN3;RBP5	TSS1500;TSS1500	OpenSea	0.0308714	Human
cg08220614	chr19	54491255	3.69801e-07	4.68079e-06	NA	NA	N_Shelf	0.061034	Human
cg19410789	chr1	226249811	3.45706e-07	4.71124e-06	LOC440926;H3F3A	TSS1500;TSS1500	Island	0.0300319	Human
cg17335741	chr6	31914265	6.39041e-08	4.74167e-06	CFB	Body	OpenSea	0.0889455	Human
cg08862479	chr5	177889945	6.708e-08	4.77232e-06	COL23A1	Body	OpenSea	0.208225	Human
cg02161701	chr15	90199179	6.49972e-08	4.80314e-06	KIF7	TSS1500	S_Shore	0.29975	Human
cg07575373	chr19	49842188	2.7939e-07	4.83391e-06	CD37;CD37	Body;Body	Island	-0.156146	Monkey
cg04855401	chr2	129659633	2.86839e-07	4.86505e-06	NA	NA	N_Shore	0.139717	Human
cg01816258	chr6	51848211	6.70911e-08	4.89653e-06	PKHD1;PKHD1	Body;Body	OpenSea	-0.190871	Monkey
cg11166252	chr7	17338258	6.71484e-08	4.92818e-06	AHR	TSS200	Island	0.173617	Human
cg07258474	chr2	11809858	1.38738e-07	4.95983e-06	NTSR2	1stExon	Island	0.277861	Human
cg15650274	chr9	91150624	6.8218e-08	4.9917e-06	NXNL2;NXNL2	1stExon;1stExon	Island	-0.124382	Monkey
cg14268223	chr9	33026506	6.84144e-08	5.02361e-06	DNAJA1	Body	S_Shore	-0.12195	Monkey
cg27202708	chr1	223566709	1.26404e-07	5.05546e-06	C1orf65	TSS200	Island	0.109279	Human
cg16033299	chr19	55918225	7.01395e-08	5.08734e-06	UBE2S	Body	N_Shore	0.163622	Human
cg21150901	chr17	34957586	1.11396e-07	5.11918e-06	MRM1	TSS1500	N_Shore	-0.193181	Monkey
cg01794929	chr22	31500940	7.0485e-08	5.15171e-06	SELM	3'UTR	Island	0.211223	Human
cg03897412	chr12	57599056	7.05879e-08	5.18441e-06	LRP1	Body	S_Shore	0.422202	Human
cg06423425	chr7	2555549	7.21306e-08	5.21724e-06	LFNG	Body	N_Shelf	0.328208	Human
cg13539253	chr9	130007838	1.21243e-07	5.2501e-06	NA	NA	S_Shore	-0.172667	Monkey
cg25445977	chr19	2061242	1.51214e-07	5.28293e-06	NA	NA	Island	-0.0154996	Monkey
cg11334772	chr10	43362684	1.80755e-07	5.31611e-06	NA	NA	S_Shore	0.187846	Human
cg26566046	chr12	80083628	1.45422e-07	5.3493e-06	PAWR	Body	Island	0.0620564	Human
cg05431532	chr10	1258462	7.26659e-08	5.38265e-06	ADARB2	Body	OpenSea	0.203005	Human
cg20955693	chr6	166711442	7.32826e-08	5.41604e-06	NA	NA	Island	0.231824	Human
cg23349968	chr3	11887527	1.53515e-07	5.44952e-06	C3orf31	Body	N_Shore	0.0847961	Human
cg04120578	chr7	100304340	2.26944e-07	5.48328e-06	POP7	5'UTR	S_Shore	-0.134929	Monkey
cg16819272	chr10	3212304	1.4739e-07	5.51738e-06	PITRM1	Body	N_Shelf	0.326359	Human
cg05197962	chr3	183354364	7.57598e-08	5.55195e-06	KLHL24	5'UTR	Island	-0.0585215	Monkey
cg22705316	chr2	187386037	7.65992e-08	5.58665e-06	NA	NA	OpenSea	0.110207	Human
cg08243619	chr1	11561662	1.56861e-07	5.62161e-06	PTCHD2	Body	Island	-0.16319	Monkey
cg26028573	chr6	26043587	1.66134e-07	5.65662e-06	HIST1H2BB	1stExon	N_Shore	0.143721	Human
cg25998680	chr6	43044239	7.75392e-08	5.69169e-06	PTK7;PTK7;PTK7;PTK7	1stExon;1stExon;1stExon;1stExon	Island	-0.105745	Monkey
cg13744508	chr9	133794519	7.98483e-08	5.72682e-06	FIBCD1;FIBCD1	Body;Body	Island	-0.253011	Monkey
cg10073723	chr7	33944213	7.89914e-08	5.76195e-06	BMPER	TSS1500	Island	-0.0586333	Monkey
cg04977602	chr5	35230728	8.58095e-08	5.79864e-06	PRLR;PRLR	1stExon;5'UTR	OpenSea	0.14727	Human
cg27223158	chr1	5411760	1.2447e-07	5.83573e-06	NA	NA	OpenSea	0.129874	Human
cg20157281	chr20	17296450	8.33882e-08	5.87289e-06	PCSK2	Body	Island	0.22765	Human
cg00558358	chr2	114647918	9.85212e-08	5.91015e-06	ACTR3	Body	Island	0.16286	Human
cg06475006	chr16	89985975	2.4845e-07	5.94796e-06	MC1R	1stExon	Island	0.106642	Human
cg02936207	chr19	49654234	2.5804e-07	5.98594e-06	PPFIA3	3'UTR	Island	-0.316966	Monkey
cg19567168	chr12	6438502	8.55205e-08	6.02432e-06	TNFRSF1A	Body	Island	-0.302561	Monkey
cg23053407	chr1	104068312	8.68125e-08	6.06319e-06	RNPC3	TSS1500	N_Shore	0.208943	Human
cg18466498	chr7	27498473	2.87964e-07	6.1024e-06	NA	NA	OpenSea	0.0479657	Human
cg16946683	chr3	101235634	8.99374e-08	6.1418e-06	NA	NA	S_Shelf	-0.206688	Monkey
cg10689470	chr19	12777476	9.35271e-08	6.18128e-06	MORG1;MORG1;MAN2B1	TSS200;TSS200;1stExon	Island	0.0391517	Human
cg24550683	chr17	76905821	8.87815e-08	6.22071e-06	TIMP2	Body	OpenSea	0.410285	Human
cg26197037	chr22	43831161	8.87933e-08	6.26016e-06	MPPED1	Body	Island	0.312981	Human
cg14830952	chr8	86089500	2.77069e-07	6.29954e-06	E2F5;E2F5	TSS200;TSS200	Island	-0.0320186	Monkey
cg24523403	chr3	27525514	8.93249e-08	6.33905e-06	NA	NA	Island	0.0591352	Human
cg13972423	chr14	59183596	9.22008e-08	6.3798e-06	NA	NA	OpenSea	0.177028	Human
cg07356486	chr3	133646095	9.2139e-08	6.42053e-06	NA	NA	Island	-0.203324	Monkey
cg16526137	chr16	68573552	9.23649e-08	6.46126e-06	ZFP90	TSS200	Island	-0.0260712	Monkey
cg19635505	chr14	20903555	2.30757e-07	6.5026e-06	KLHL33	5'UTR	Island	0.182567	Human
cg03169836	chr19	16284256	1.55664e-07	6.54439e-06	CIB3	1stExon	OpenSea	0.0621941	Human
cg20708173	chr4	7940426	5.18982e-07	6.58667e-06	AFAP1;AFAP1	5'UTR;5'UTR	N_Shore	-0.107563	Monkey
cg23125249	chr6	7481826	3.01634e-07	6.62895e-06	NA	NA	OpenSea	-0.215229	Monkey
cg24169822	chr7	27170994	9.65812e-08	6.67122e-06	HOXA4	TSS1500	S_Shore	0.0323782	Human
cg18487516	chr6	3849542	7.2189e-07	6.71356e-06	FAM50B	TSS200	Island	0.167654	Human
cg21011350	chr2	131450174	1.08161e-07	6.75729e-06	NA	NA	Island	-0.326506	Monkey
cg18290981	chr11	63789520	1.01183e-07	6.80103e-06	MACROD1	Body	OpenSea	0.126011	Human
cg10891482	chr11	60467228	1.00337e-07	6.84485e-06	MS4A8B;MS4A8B	1stExon;5'UTR	OpenSea	-0.135381	Monkey
cg23410056	chrX	111624323	1.01698e-07	6.88875e-06	ZCCHC16	5'UTR	S_Shore	0.176092	Human
cg04370737	chr14	93799041	2.19933e-07	6.93276e-06	BTBD7;BTBD7;KIAA1409	5'UTR;5'UTR;TSS1500	Island	-0.134711	Monkey
cg18970800	chr14	56233178	1.02391e-07	6.97694e-06	RPL13AP3	Body	Island	-0.127687	Monkey
cg24933925	chr6	71276966	1.0917e-07	7.02257e-06	C6orf57	Body	Island	0.0628672	Human
cg26546105	chr7	100168143	3.51458e-07	7.06827e-06	NA	NA	Island	-0.281384	Monkey
cg14546197	chr17	38137043	2.25782e-07	7.1139e-06	PSMD3	TSS200	Island	0.119778	Human
cg26678609	chr16	90113893	1.05736e-07	7.15954e-06	LOC100130015;LOC100130015	Body;Body	OpenSea	-0.182995	Monkey
cg14664621	chr4	104640772	1.06012e-07	7.20524e-06	TACR3	1stExon	Island	0.105036	Human
cg21880156	chrX	11683548	1.06486e-07	7.25094e-06	ARHGAP6;ARHGAP6;ARHGAP6;ARHGAP6	1stExon;1stExon;5'UTR;5'UTR	Island	-0.0921538	Monkey
cg09243445	chr2	237123016	1.83149e-07	7.29662e-06	ASB18	Body	Island	0.104939	Human
cg13823003	chr17	72856049	2.0013e-07	7.34234e-06	GRIN2C	TSS200	Island	0.225141	Human
cg04284678	chr14	105995251	2.4962e-07	7.38966e-06	TMEM121	Body	Island	0.163062	Human
cg27567416	chr16	4117281	1.1609e-07	7.43727e-06	ADCY9	Body	OpenSea	0.216667	Human
cg06691542	chr8	11537112	1.17517e-07	7.48502e-06	NA	NA	Island	-0.316611	Monkey
cg03262773	chr1	46712613	1.1686e-07	7.53292e-06	RAD54L;RAD54L	TSS1500;TSS1500	OpenSea	-0.0738557	Monkey
cg09192030	chr7	7682912	1.16583e-07	7.58075e-06	RPA3	5'UTR	S_Shelf	0.216231	Human
cg23928118	chr5	140215201	1.14569e-07	7.62887e-06	PCDHA6;PCDHA2;PCDHA1;PCDHA7;PCDHA1;PCDHA6;PCDHA5;PCDHA3;PCDHA4;PCDHA7	Body;Body;Body;1stExon;Body;Body;Body;Body;Body;1stExon	Island	0.0730151	Human
cg07575770	chr4	174081857	1.13787e-07	7.67712e-06	NA	NA	OpenSea	0.21132	Human
cg12600109	chr20	62321166	1.18327e-07	7.72546e-06	RTEL1;RTEL1	Body;Body	Island	0.31384	Human
cg23275064	chr2	3749979	3.24334e-07	7.77372e-06	ALLC	Body	N_Shore	0.0721979	Human
cg12710648	chr1	7308091	3.70774e-07	7.82296e-06	CAMTA1	Body	OpenSea	0.118701	Human
cg15698340	chr3	51854175	1.22527e-07	7.87221e-06	NA	NA	OpenSea	0.141497	Human
cg21968765	chr3	100712345	2.79412e-07	7.92154e-06	ABI3BP	TSS200	OpenSea	0.0682869	Human
cg23681001	chr1	53936382	2.12496e-07	7.97079e-06	NA	NA	OpenSea	0.135167	Human
cg18089569	chr11	14996490	1.29546e-07	8.0202e-06	NA	NA	S_Shore	-0.407504	Monkey
cg01770355	chr14	74725041	1.18794e-07	8.06967e-06	VSX2	Body	Island	-0.09483	Monkey
cg23836570	chr12	133078117	3.79832e-07	8.1192e-06	FBRSL1	Body	OpenSea	0.285342	Human
cg05953751	chr17	80054291	1.19207e-07	8.1688e-06	FASN	Body	Island	-0.140299	Monkey
cg24819967	chr10	135190860	2.13419e-07	8.21844e-06	NA	NA	N_Shore	0.255733	Human
cg02356435	chr3	16925533	1.3641e-07	8.26885e-06	PLCL2	TSS1500	Island	0.322054	Human
cg18607308	chr16	66969500	1.21788e-07	8.31928e-06	FAM96B;CES2;FAM96B;CES2	TSS1500;1stExon;TSS1500;1stExon	Island	-0.439084	Monkey
cg02217786	chr20	690693	1.26392e-07	8.36968e-06	NA	NA	Island	-0.135224	Monkey
cg00666280	chr12	2902480	1.23047e-07	8.42017e-06	NA	NA	N_Shore	0.203915	Human
cg06654905	chr9	14347753	3.58129e-07	8.47068e-06	NA	NA	Island	-0.118601	Monkey
cg16138787	chr5	107929274	1.02179e-06	8.52109e-06	NA	NA	OpenSea	-0.152507	Monkey
cg05317686	chr10	88345314	1.24261e-07	8.57159e-06	NA	NA	OpenSea	-0.224992	Monkey
cg16002248	chr1	155699008	1.24584e-07	8.62256e-06	DAP3;DAP3	Body;Body	OpenSea	-0.172855	Monkey
cg24058132	chr14	88459866	1.36564e-07	8.67535e-06	GALC;GALC;GALC;GALC	1stExon;5'UTR;1stExon;5'UTR	S_Shore	-0.165817	Monkey
cg09977969	chr19	1503778	1.87279e-07	8.72856e-06	NA	NA	Island	0.0686576	Human
cg24299928	chr8	101572095	1.36871e-07	8.78221e-06	ANKRD46	TSS200	Island	-0.0165976	Monkey
cg11905611	chr12	14720974	4.28863e-07	8.83662e-06	PLBD1	TSS200	Island	0.262975	Human
cg25314532	chr22	38349562	3.18989e-07	8.891e-06	C22orf23;POLR2F;C22orf23	5'UTR;TSS200;1stExon	Island	-0.160528	Monkey
cg13451082	chr9	137980821	4.3269e-07	8.94566e-06	OLFM1;OLFM1	Body;Body	Island	-0.231851	Monkey
cg01436664	chr3	128997925	1.37953e-07	9.00164e-06	C3orf37;C3orf37;C3orf37	1stExon;5'UTR;5'UTR	N_Shore	-0.105601	Monkey
cg01445659	chr19	17414977	2.97036e-07	9.05832e-06	MRPL34;ABHD8	TSS1500;TSS1500	N_Shore	0.205054	Human
cg16302021	chr6	29893944	3.20229e-07	9.11496e-06	HCG4P6	TSS1500	N_Shore	0.165851	Human
cg11227822	chr13	53774359	2.23671e-07	9.17191e-06	NA	NA	Island	0.199537	Human
cg07260820	chr22	23522341	1.52155e-07	9.22908e-06	BCR;BCR	TSS1500;TSS1500	N_Shore	0.0328452	Human
cg13113525	chr15	74427234	2.88618e-07	9.28628e-06	ISLR2;ISLR2;ISLR2;ISLR2	Body;Body;Body;Body	Island	0.130638	Human
cg27310255	chr2	175113863	1.43155e-07	9.34361e-06	OLA1;OLA1	TSS1500;TSS1500	S_Shore	0.388496	Human
cg16795280	chr3	194783413	1.44261e-07	9.40148e-06	NA	NA	N_Shelf	-0.106141	Monkey
cg23397023	chr7	149112887	2.23318e-07	9.45998e-06	NA	NA	S_Shore	0.173404	Human
cg01533397	chr6	30684278	5.36932e-07	9.51864e-06	MDC1	5'UTR	N_Shore	0.250919	Human
cg01072658	chr2	220421178	1.49867e-07	9.57803e-06	OBSL1	Body	S_Shore	-0.168088	Monkey
cg20282741	chr1	53704012	1.51158e-07	9.63827e-06	MAGOH	Body	Island	-0.0179204	Monkey
cg05753046	chr11	67801224	1.51711e-07	9.69861e-06	NDUFS8	Body	S_Shelf	0.325266	Human
cg06814851	chr17	25707968	1.53552e-07	9.75959e-06	NA	NA	OpenSea	0.257256	Human
cg25829945	chr3	159706383	3.01969e-07	9.82061e-06	IL12A	TSS1500	N_Shore	-0.126106	Monkey
cg17019969	chr17	74475240	1.56775e-07	9.88245e-06	RHBDF2;RHBDF2	Body;Body	Island	0.0796357	Human
cg02019988	chr3	50311211	7.07507e-07	9.94482e-06	SEMA3B;SEMA3B	Body;Body	Island	-0.15397	Monkey
cg07068998	chr1	115259668	4.77183e-07	1.00073e-05	NRAS;CSDE1;CSDE1;CSDE1	TSS200;3'UTR;3'UTR;3'UTR	OpenSea	-0.0648968	Monkey
cg19505659	chr1	15541280	3.8445e-07	1.00697e-05	TMEM51;TMEM51;TMEM51;TMEM51	5'UTR;5'UTR;5'UTR;5'UTR	Island	0.206664	Human
cg03148140	chr4	113626831	4.3383e-07	1.0132e-05	NA	NA	Island	0.0858133	Human
cg03916694	chr17	18150707	5.13936e-07	1.01948e-05	FLII	Body	Island	0.160575	Human
cg22951128	chr10	576100	5.14745e-07	1.02576e-05	DIP2C	Body	Island	0.151499	Human
cg19008099	chr6	31696317	1.19608e-06	1.03203e-05	DDAH2	Body	Island	0.212407	Human
cg23735339	chr15	51350231	1.67295e-07	1.03829e-05	TNFAIP8L3	Body	OpenSea	-0.165792	Monkey
cg25313090	chr19	55998065	6.71649e-07	1.04455e-05	NAT14	Body	Island	0.192857	Human
cg05736785	chr22	50437507	1.87386e-07	1.05084e-05	IL17REL	Body	N_Shore	0.201971	Human
cg07404466	chr20	56064128	4.19482e-07	1.05718e-05	HMGB1L1	TSS200	OpenSea	0.222905	Human
cg08510658	chr6	10882927	5.12576e-07	1.06352e-05	GCM2	TSS1500	Island	0.0799725	Human
cg06702503	chr14	47120845	1.65269e-07	1.06988e-05	RPL10L	1stExon	N_Shore	-0.114613	Monkey
cg13676215	chr7	17337976	1.68785e-07	1.07633e-05	AHR	TSS1500	N_Shore	0.250214	Human
cg24113409	chr6	10884314	1.73758e-07	1.08282e-05	NA	NA	S_Shore	0.110221	Human
cg16646645	chr15	31395221	5.63256e-07	1.08933e-05	TRPM1	TSS1500	OpenSea	0.158585	Human
cg05222986	chr6	133136266	1.73464e-07	1.0959e-05	RPS12;SNORD101	Body;TSS200	S_Shore	-0.235552	Monkey
cg17840858	chr17	62775998	1.05433e-06	1.10252e-05	LOC146880;LOC146880	Body;Body	Island	0.194258	Human
cg18825076	chr15	78729989	1.76354e-07	1.10916e-05	IREB2	TSS1500	N_Shore	-0.250017	Monkey
cg18145806	chr8	23022692	1.85478e-07	1.11582e-05	TNFRSF10D	TSS1500	S_Shore	-0.0792737	Monkey
cg09807481	chr6	27510911	5.52667e-07	1.12259e-05	NA	NA	OpenSea	0.0421179	Human
cg03848697	chr12	117537264	5.08589e-07	1.12946e-05	TESC;TESC;TESC	TSS200;TSS200;TSS200	Island	-0.124501	Monkey
cg02932904	chr1	51988694	1.85149e-07	1.13638e-05	NA	NA	S_Shelf	0.234153	Human
cg13673563	chr14	21738473	2.07419e-07	1.14336e-05	HNRNPC;HNRNPC;HNRNPC;HNRNPC	TSS1500;TSS1500;TSS1500;TSS1500	S_Shore	0.350486	Human
cg18194305	chr3	113160637	1.8552e-07	1.15034e-05	WDR52;WDR52	TSS1500;TSS1500	Island	0.129537	Human
cg01567825	chr7	111368651	7.80311e-07	1.15741e-05	DOCK4	Body	Island	0.199603	Human
cg10176110	chr6	168841653	1.90222e-07	1.16448e-05	SMOC2;SMOC2	TSS200;TSS200	Island	-0.132255	Monkey
cg07114544	chr17	9110369	3.70659e-07	1.1717e-05	NTN1	Body	OpenSea	0.183004	Human
cg11791155	chr7	4247760	1.95395e-07	1.17891e-05	SDK1;SDK1	Body;Body	OpenSea	-0.0381876	Monkey
cg11334694	chr1	17199760	5.30502e-07	1.18616e-05	NA	NA	Island	0.0704122	Human
cg17465827	chr4	148538229	1.95224e-07	1.19341e-05	TMEM184C	TSS1500	N_Shore	-0.223737	Monkey
cg01978246	chr8	145749776	1.5203e-06	1.20072e-05	LRRC24;LRRC14	Body;3'UTR	N_Shore	0.164489	Human
cg01615704	chr2	110873396	3.18164e-07	1.20801e-05	MALL;MALL	5'UTR;1stExon	Island	-0.187765	Monkey
cg17278735	chr7	8476834	1.97661e-07	1.2153e-05	NXPH1	Body	S_Shore	0.0580206	Human
cg24698655	chr6	28557774	5.95742e-07	1.22258e-05	NA	NA	S_Shelf	0.0360688	Human
cg05461906	chr8	124172871	8.45636e-07	1.22984e-05	NA	NA	Island	-0.142941	Monkey
cg21633052	chr4	184018637	6.40579e-07	1.23712e-05	C4orf38	Body	N_Shore	0.214021	Human
cg07913362	chr3	180546450	7.25521e-07	1.24446e-05	NA	NA	Island	-0.138907	Monkey
cg12972447	chr2	60714018	2.01694e-07	1.25183e-05	BCL11A;BCL11A;BCL11A	Body;Body;Body	OpenSea	-0.08284	Monkey
cg13845961	chr2	3106295	2.59622e-07	1.25921e-05	NA	NA	OpenSea	0.130623	Human
cg04948524	chr11	106889557	2.04099e-07	1.26663e-05	GUCY1A2	TSS1500	Island	-0.0269374	Monkey
cg04498971	chr17	56084468	3.08492e-07	1.27404e-05	SFRS1;SFRS1	1stExon;1stExon	Island	-0.0938375	Monkey
cg06649390	chr1	1276019	2.05289e-07	1.28146e-05	DVL1	Body	S_Shelf	-0.155911	Monkey
cg19968403	chr3	99357437	4.38207e-07	1.28888e-05	MIR548G;COL8A1;COL8A1	Body;TSS200;TSS200	OpenSea	0.050016	Human
cg21684654	chr7	100203651	2.067e-07	1.29631e-05	PCOLCE	Body	Island	0.226204	Human
cg16138690	chr2	240153337	2.07168e-07	1.30377e-05	HDAC4	Body	N_Shore	0.332836	Human
cg07090813	chr1	120254330	2.07997e-07	1.31121e-05	PHGDH	TSS200	N_Shore	0.120602	Human
cg05436760	chr6	32149143	2.10467e-07	1.31873e-05	AGER;AGER	Body;Body	OpenSea	0.248656	Human
cg12947833	chr11	111783499	8.99619e-07	1.32624e-05	HSPB2;CRYAB;HSPB2	5'UTR;TSS1500;1stExon	OpenSea	-0.241038	Monkey
cg04455643	chr10	51582891	2.10946e-07	1.33377e-05	NCOA4;NCOA4;NCOA4;NCOA4;NCOA4	Body;Body;Body;Body;Body	OpenSea	0.160999	Human
cg13337852	chr8	43125995	2.22542e-07	1.34137e-05	NA	NA	N_Shore	-0.219511	Monkey
cg26574680	chr1	235811860	2.49588e-07	1.34904e-05	GNG4;GNG4;GNG4	5'UTR;5'UTR;5'UTR	Island	0.0788066	Human
cg02542218	chr7	131630566	1.53435e-06	1.35673e-05	NA	NA	S_Shore	-0.206241	Monkey
cg02556954	chr5	137848577	2.18744e-07	1.36442e-05	ETF1	Body	OpenSea	-0.17492	Monkey
cg05520409	chr16	1030619	6.04247e-07	1.37213e-05	SOX8	TSS1500	Island	0.124677	Human
cg04548076	chr22	23727927	2.43815e-07	1.37987e-05	NA	NA	N_Shelf	0.100403	Human
cg19830372	chr18	22006089	4.731e-07	1.38759e-05	IMPACT	TSS1500	N_Shore	0.26572	Human
cg06862343	chr12	122261499	2.20951e-07	1.39532e-05	SETD1B	Body	Island	0.353937	Human
cg07436991	chr20	11871311	3.70751e-07	1.40307e-05	BTBD3	TSS200	N_Shore	-0.0957999	Monkey
cg15002904	chr19	1510692	2.30984e-07	1.41093e-05	ADAMTSL5	Body	Island	0.278184	Human
cg20145009	chr14	105399175	1.65423e-06	1.41881e-05	PLD4	Body	Island	0.0633755	Human
cg07598034	chr7	134001087	2.2793e-07	1.42672e-05	SLC35B4	Body	N_Shore	-0.0208319	Monkey
cg14263345	chr9	138902595	4.79495e-07	1.43461e-05	NA	NA	N_Shore	0.176312	Human
cg08198187	chr12	31882596	2.2883e-07	1.44255e-05	AMN1;AMN1	TSS1500;TSS1500	S_Shore	0.233515	Human
cg10473787	chr12	54473276	2.31895e-07	1.45048e-05	FLJ12825;LOC100240735	Body;Body	N_Shore	0.418727	Human
cg05483875	chr7	2439960	2.40566e-07	1.45846e-05	NA	NA	N_Shelf	-0.184161	Monkey
cg20929609	chr1	40626736	2.32878e-07	1.46647e-05	RLF	TSS1500	N_Shore	0.164035	Human
cg21524899	chr1	225662606	6.64578e-07	1.47447e-05	NA	NA	N_Shore	0.0501296	Human
cg13337949	chr6	30711586	2.19193e-06	1.48251e-05	IER3;FLOT1	3'UTR;TSS1500	Island	0.282613	Human
cg01879048	chr20	61675079	7.29939e-07	1.49056e-05	NA	NA	Island	-0.0978484	Monkey
cg14949292	chr17	78079608	2.37622e-07	1.49861e-05	GAA;GAA;GAA	Body;Body;Body	Island	-0.171071	Monkey
cg11102782	chr19	18549136	7.08876e-07	1.50667e-05	ISYNA1;ISYNA1;ISYNA1	TSS200;TSS1500;TSS200	Island	-0.11609	Monkey
cg18395636	chr11	87908785	2.21735e-06	1.51475e-05	RAB38	TSS200	S_Shore	0.270613	Human
cg12479098	chr11	6342231	2.30185e-06	1.52287e-05	PRKCDBP	TSS1500	S_Shore	0.120526	Human
cg25047379	chr2	175209255	3.76068e-07	1.53099e-05	NA	NA	S_Shore	0.159123	Human
cg00211630	chr11	74022875	2.43542e-07	1.53922e-05	P4HA3	TSS200	S_Shore	0.157242	Human
cg00774999	chr8	145115907	6.4912e-07	1.54749e-05	OPLAH	TSS1500	S_Shore	0.158505	Human
cg00463577	chr6	74161911	7.61511e-07	1.55575e-05	C6orf150;C6orf150	1stExon;5'UTR	Island	0.110346	Human
cg25420945	chr5	95046754	2.49729e-07	1.56415e-05	NA	NA	OpenSea	0.110207	Human
cg20608119	chr11	66314359	7.74293e-07	1.57253e-05	ACTN3;ZDHHC24	TSS200;TSS1500	Island	0.0460237	Human
cg01888129	chr15	64126210	2.50034e-07	1.5809e-05	HERC1	TSS200	Island	0.0774321	Human
cg02514579	chr10	717091	3.78677e-07	1.58932e-05	DIP2C	Body	OpenSea	0.32878	Human
cg17875611	chr3	12883248	8.08156e-07	1.59781e-05	SNORA7A;RPL32;RPL32;RPL32	TSS1500;TSS1500;TSS200;TSS200	S_Shore	-0.358809	Monkey
cg02711397	chr19	39360313	2.56535e-07	1.6063e-05	RINL	Body	Island	-0.307454	Monkey
cg12158982	chr22	44351189	4.38798e-07	1.61483e-05	SAMM50	TSS200	Island	-0.148876	Monkey
cg09533178	chr19	55630336	2.82207e-07	1.62338e-05	PPP1R12C	TSS1500	S_Shore	0.0938166	Human
cg05358723	chr8	145749887	2.55461e-06	1.63194e-05	LRRC24;LRRC14	Body;3'UTR	Island	0.159277	Human
cg05049448	chr7	2321355	2.66522e-07	1.6405e-05	SNX8	Body	S_Shelf	-0.322182	Monkey
cg03890167	chr1	203242638	6.43053e-07	1.64909e-05	NA	NA	Island	0.148253	Human
cg03056321	chrX	71352048	2.62689e-07	1.65772e-05	NHSL2;RGAG4	Body;TSS1500	Island	-0.303177	Monkey
cg19573644	chr7	72792030	6.75322e-07	1.66642e-05	NA	NA	Island	0.255122	Human
cg24849831	chr17	17389971	4.02621e-07	1.67512e-05	MED9	Body	OpenSea	0.138919	Human
cg07124686	chr8	54792419	5.54769e-07	1.68386e-05	RGS20;RGS20	Body;TSS1500	Island	0.0218268	Human
cg10180052	chr16	2018558	3.68394e-07	1.6926e-05	RNF151	Body	Island	0.115349	Human
cg13340279	chr15	67325751	2.86056e-07	1.70131e-05	NA	NA	N_Shore	0.158692	Human
cg23157089	chr6	86159962	3.68992e-07	1.71009e-05	NT5E	1stExon	Island	-0.0911181	Monkey
cg14631706	chr18	35104534	1.23356e-06	1.71884e-05	BRUNOL4;BRUNOL4;BRUNOL4;BRUNOL4	Body;Body;Body;Body	Island	0.094831	Human
cg10538320	chr17	34135974	2.76133e-07	1.72764e-05	TAF15;TAF15	TSS1500;TSS1500	Island	-0.0610741	Monkey
cg06888460	chr11	18477303	8.38867e-07	1.73644e-05	LDHAL6A;LDHAL6A	TSS200;TSS200	Island	-0.45352	Monkey
cg16768447	chr15	52310788	3.57557e-07	1.74526e-05	MAPK6	TSS1500	N_Shore	0.340851	Human
cg05721773	chr1	207083336	2.73791e-07	1.75408e-05	FAIM3;FAIM3;FAIM3	Body;Body;Body	S_Shore	-0.178842	Monkey
cg20541249	chr6	52151806	2.74368e-07	1.7629e-05	NA	NA	S_Shelf	-0.0260802	Monkey
cg04599341	chr16	2029855	5.8944e-07	1.77173e-05	NOXO1;NOXO1;NOXO1	Body;Body;Body	Island	0.313944	Human
cg08160317	chr2	42800016	7.44565e-07	1.78059e-05	MTA3	Body	S_Shelf	0.186332	Human
cg05294159	chr17	43047548	2.89027e-07	1.7895e-05	NA	NA	Island	0.146397	Human
cg16530429	chr1	26737470	2.80604e-07	1.79842e-05	LIN28	Body	Island	-0.14476	Monkey
cg08647641	chr7	91763896	2.85728e-07	1.80745e-05	CYP51A1;CYP51A1	5'UTR;TSS200	Island	0.0799799	Human
cg03166835	chr19	50393997	8.84443e-07	1.81656e-05	IL4I1;IL4I1	Body;Body	Island	-0.3936	Monkey
cg25792712	chr19	16013895	5.51535e-07	1.82569e-05	NA	NA	Island	-0.0873843	Monkey
cg11877232	chr8	124780924	6.39364e-07	1.83493e-05	FAM91A1;FAM91A1	1stExon;5'UTR	Island	0.157611	Human
cg09359103	chr1	154839909	6.12811e-07	1.84422e-05	KCNN3	Body	OpenSea	0.0500452	Human
cg07266616	chr4	55093241	8.28467e-07	1.85359e-05	NA	NA	Island	0.0598065	Human
cg13486833	chr15	71507300	8.20192e-07	1.86298e-05	THSD4	Body	N_Shore	-0.130524	Monkey
cg02216380	chr3	137833675	3.03589e-07	1.87242e-05	DZIP1L;DZIP1L	5'UTR;TSS1500	N_Shore	-0.197286	Monkey
cg25274275	chr2	233217617	1.76023e-06	1.88185e-05	NA	NA	S_Shore	0.096303	Human
cg04731810	chr3	148804727	7.29198e-07	1.8913e-05	HLTF;HLTF	TSS1500;TSS1500	S_Shore	0.23875	Human
cg17363688	chr8	144467681	3.02558e-07	1.90076e-05	NA	NA	OpenSea	-0.17288	Monkey
cg00689868	chr1	54955366	3.03046e-07	1.91021e-05	NA	NA	S_Shore	-0.051947	Monkey
cg06243452	chr6	127701963	3.12725e-07	1.91967e-05	NA	NA	OpenSea	0.186759	Human
cg08412305	chr1	167904990	5.10159e-07	1.92915e-05	DCAF6;BRP44;DCAF6;BRP44;BRP44	TSS1500;Body;TSS1500;Body;1stExon	N_Shore	-0.0872099	Monkey
cg04829186	chr12	125052327	7.50313e-07	1.93867e-05	NA	NA	S_Shore	-0.110066	Monkey
cg10607155	chr17	79481002	5.75515e-07	1.9482e-05	ACTG1	TSS1500	Island	0.0727635	Human
cg00462488	chr2	173417637	9.24708e-07	1.95772e-05	NA	NA	N_Shelf	0.144238	Human
cg02332782	chr6	157801523	8.12688e-07	1.96723e-05	ZDHHC14;ZDHHC14	TSS1500;TSS1500	Island	-0.057954	Monkey
cg06040071	chr10	99293166	5.24954e-07	1.97674e-05	UBTD1	Body	OpenSea	0.13726	Human
cg13242999	chr11	62607823	3.8125e-07	1.98632e-05	WDR74	TSS200	S_Shore	-0.217941	Monkey
cg20288016	chr10	89574331	3.25593e-07	1.99593e-05	ATAD1	Body	N_Shelf	0.20647	Human
cg16169375	chr6	43197328	2.55745e-06	2.00568e-05	C6orf108;C6orf108	TSS200;TSS200	Island	-0.0624798	Monkey
cg04786204	chr11	23425656	5.84019e-07	2.01545e-05	NA	NA	N_Shore	-0.161525	Monkey
cg01229787	chr15	100048371	3.22227e-07	2.02521e-05	NA	NA	OpenSea	0.199068	Human
cg03917077	chr16	8961914	4.57981e-07	2.03502e-05	CARHSP1;CARHSP1;CARHSP1	1stExon;5'UTR;5'UTR	N_Shore	-0.0585374	Monkey
cg22730398	chr19	19621301	3.23525e-07	2.04486e-05	NA	NA	N_Shelf	0.157438	Human
cg17292229	chr20	32379039	3.4486e-07	2.05469e-05	ZNF341	Body	Island	-0.243473	Monkey
cg11012543	chr3	52231691	4.32026e-07	2.06465e-05	ALAS1;ALAS1	TSS1500;TSS1500	N_Shore	0.362359	Human
cg01038597	chr16	31120649	7.47993e-07	2.07471e-05	BCKDK;BCKDK	Body;Body	Island	0.245655	Human
cg08967837	chr4	186392746	1.5707e-06	2.08485e-05	CCDC110;CCDC110	Body;Body	Island	-0.111576	Monkey
cg20694988	chr1	116694667	3.92395e-07	2.0951e-05	NA	NA	Island	0.115019	Human
cg18798922	chr2	171572863	4.25722e-07	2.1054e-05	SP5	Body	Island	-0.193116	Monkey
cg24948782	chr17	49340654	9.65487e-07	2.11572e-05	UTP18	Body	S_Shelf	-0.185786	Monkey
cg05302350	chr4	141013724	3.49845e-07	2.12614e-05	MAML3	Body	OpenSea	-0.210031	Monkey
cg02585790	chr2	232329254	3.58161e-07	2.13659e-05	NCL	TSS200	Island	-0.0913219	Monkey
cg23888462	chr4	114683360	3.51372e-07	2.14705e-05	CAMK2D;CAMK2D;CAMK2D;CAMK2D;CAMK2D;CAMK2D	TSS1500;TSS1500;TSS1500;TSS1500;TSS1500;TSS1500	S_Shore	-0.153673	Monkey
cg10537555	chr1	6209266	3.52501e-07	2.15757e-05	CHD5	Body	S_Shore	-0.306702	Monkey
cg16994506	chr12	4383724	3.57528e-07	2.1682e-05	CCND2	Body	Island	-0.0291675	Monkey
cg09721427	chr10	94448702	6.6977e-07	2.17888e-05	HHEX	TSS1500	Island	0.10633	Human
cg15558558	chr15	83477965	1.09196e-06	2.18956e-05	WHAMM	TSS200	N_Shore	0.126996	Human
cg05506292	chr15	85925235	3.62147e-07	2.20027e-05	AKAP13;AKAP13	5'UTR;5'UTR	S_Shore	0.0899292	Human
cg26521404	chr7	27204981	3.62637e-07	2.21097e-05	HOXA9	1stExon	Island	-0.119205	Monkey
cg23482427	chr2	26785120	3.70077e-07	2.22168e-05	C2orf70	TSS1500	Island	0.212266	Human
cg03208218	chr5	79551238	3.66107e-07	2.23248e-05	SERINC5	Body	N_Shore	-0.213983	Monkey
cg25362525	chr13	22058060	4.29876e-07	2.24328e-05	NA	NA	Island	0.163098	Human
cg16802592	chr15	37179603	1.1089e-06	2.2541e-05	LOC145845	TSS1500	Island	0.0633781	Human
cg14723307	chr19	4361581	9.77968e-07	2.26491e-05	SH3GL1	3'UTR	Island	0.356287	Human
cg18395327	chr2	220379109	1.85161e-06	2.27573e-05	ACCN4;ACCN4	1stExon;1stExon	S_Shore	-0.121886	Monkey
cg27090289	chr5	179290641	9.87503e-07	2.28664e-05	TBC1D9B;TBC1D9B	Body;Body	OpenSea	-0.326408	Monkey
cg18189409	chr22	21399795	9.50431e-07	2.2976e-05	LOC400891;P2RX6P	TSS1500;TSS1500	N_Shore	-0.160821	Monkey
cg07587588	chr8	81083356	3.80851e-07	2.30872e-05	TPD52;TPD52	Body;Body	Island	-0.209365	Monkey
cg18449721	chr4	30719221	8.96309e-07	2.31982e-05	NA	NA	Island	0.0325338	Human
cg27187667	chr18	44775009	1.10121e-06	2.33092e-05	NA	NA	Island	0.111313	Human
cg03784054	chr16	67564076	3.83523e-07	2.34205e-05	FAM65A	5'UTR	Island	-0.0400991	Monkey
cg00369202	chr6	33989844	4.18696e-07	2.35319e-05	GRM4	3'UTR	OpenSea	-0.0987561	Monkey
cg17236576	chr15	59397300	8.90301e-07	2.36435e-05	CCNB2	TSS200	Island	-0.0224627	Monkey
cg09123625	chr16	2097210	3.87037e-07	2.37554e-05	TSC2;NTHL1;TSC2;TSC2	TSS1500;Body;TSS1500;TSS1500	N_Shore	-0.230609	Monkey
cg26339180	chr20	55043319	2.47949e-06	2.38674e-05	C20orf43	TSS1500	N_Shore	0.106317	Human
cg21182103	chr9	37798519	1.15576e-06	2.39804e-05	NA	NA	N_Shelf	0.0550758	Human
cg14930690	chr6	28973828	8.0971e-07	2.40935e-05	ZNF311	TSS1500	OpenSea	0.156295	Human
cg23641964	chr14	62523700	6.47782e-07	2.42069e-05	SYT16	Body	Island	0.087817	Human
cg20014063	chr14	65005951	1.02144e-06	2.43202e-05	HSPA2	TSS1500	N_Shore	0.337215	Human
cg02893204	chr10	576012	1.24119e-06	2.44336e-05	DIP2C	Body	Island	0.419875	Human
cg11343464	chr7	128555661	3.99015e-07	2.45474e-05	NA	NA	Island	0.0962865	Human
cg22272282	chr6	27107670	4.00074e-07	2.46616e-05	HIST1H2BK	3'UTR	S_Shore	0.129044	Human
cg25736482	chr19	54677232	4.01224e-07	2.47758e-05	MBOAT7;MBOAT7;TMC4;MBOAT7;TMC4	3'UTR;3'UTR;TSS1500;3'UTR;TSS1500	OpenSea	-0.136728	Monkey
cg21949625	chr5	171433892	5.17208e-07	2.48898e-05	FBXW11;FBXW11;FBXW11	TSS200;TSS200;TSS200	Island	-0.0333878	Monkey
cg12262070	chr11	119209451	2.55655e-06	2.50057e-05	NA	NA	N_Shore	-0.145773	Monkey
cg15376155	chr10	118605612	4.13863e-07	2.51215e-05	NA	NA	N_Shelf	0.182593	Human
cg03144560	chr20	55043299	1.86434e-06	2.52372e-05	C20orf43	TSS1500	N_Shore	0.157178	Human
cg07469445	chr10	695900	1.06565e-06	2.53538e-05	DIP2C;C10orf108;C10orf108	Body;Body;TSS200	OpenSea	0.247254	Human
cg24079591	chr14	103851511	5.12502e-07	2.54703e-05	MARK3;MARK3;MARK3;MARK3;MARK3	TSS200;TSS200;TSS200;TSS200;TSS200	Island	-0.0814029	Monkey
cg24378152	chrX	47004254	1.10709e-06	2.55875e-05	NDUFB11;RBM10;NDUFB11;RBM10;NDUFB11;NDUFB11	Body;TSS1500;Body;TSS1500;TSS200;TSS200	Island	-0.274253	Monkey
cg05304622	chr19	38924282	4.18611e-07	2.57049e-05	RYR1;RYR1	TSS200;TSS200	Island	0.0960059	Human
cg09285418	chr2	101768973	4.36637e-07	2.58231e-05	TBC1D8	TSS1500	S_Shore	-0.251236	Monkey
cg17787161	chr2	192746088	5.73029e-07	2.59415e-05	NA	NA	N_Shore	-0.259417	Monkey
cg00475955	chr9	131592049	4.22938e-07	2.60598e-05	C9orf114	1stExon	Island	0.0176114	Human
cg06455606	chr2	178257565	2.36471e-06	2.61787e-05	LOC100130691;AGPS	TSS200;1stExon	Island	-0.210649	Monkey
cg26648818	chr16	52581719	4.32981e-06	2.6299e-05	TOX3;TOX3	TSS200;TSS1500	S_Shore	0.222339	Human
cg26579491	chr7	65878976	4.3761e-07	2.64196e-05	NA	NA	Island	-0.451049	Monkey
cg24497732	chr7	42278077	5.5253e-07	2.65404e-05	GLI3	TSS1500	S_Shore	0.269988	Human
cg08594281	chr6	31856749	9.60275e-07	2.66613e-05	EHMT2;EHMT2	Body;Body	N_Shore	-0.124007	Monkey
cg24356544	chr10	50970863	4.39165e-07	2.6783e-05	OGDHL;OGDHL;OGDHL	TSS1500;TSS1500;TSS1500	S_Shore	0.239123	Human
cg14135146	chr9	115157532	4.39903e-07	2.6905e-05	HSDL2	Body	OpenSea	0.208911	Human
cg12346284	chr17	43505962	4.50694e-07	2.70296e-05	NA	NA	N_Shore	0.102396	Human
cg17644867	chr14	75746076	4.59661e-07	2.71568e-05	FOS	Body	Island	-0.0825408	Monkey
cg05655390	chr6	30449547	5.15762e-07	2.72844e-05	NA	NA	OpenSea	0.0728581	Human
cg22103736	chr5	373887	3.07247e-06	2.74125e-05	AHRR	Body	Island	0.11229	Human
cg10363885	chr14	61110706	6.94781e-07	2.75431e-05	NA	NA	S_Shore	0.298883	Human
cg19406956	chr18	15001854	1.43995e-06	2.76734e-05	NA	NA	S_Shore	0.162143	Human
cg01402448	chr6	136571605	1.06132e-06	2.78038e-05	FAM54A;FAM54A	TSS200;TSS200	Island	0.0847766	Human
cg23344580	chr11	66346664	7.27444e-07	2.79341e-05	NA	NA	OpenSea	-0.136375	Monkey
cg02191862	chr10	34061647	5.12166e-07	2.80644e-05	NA	NA	OpenSea	-0.194335	Monkey
cg01285435	chr8	145654565	1.46432e-06	2.8196e-05	VPS28;NFKBIL2;VPS28	TSS1500;Body;TSS1500	Island	0.446768	Human
cg16927664	chr17	18575710	4.84865e-07	2.83279e-05	ZNF286B;FOXO3B	Body;Body	Island	0.123321	Human
cg08536841	chr19	49250452	1.52169e-06	2.84596e-05	IZUMO1	TSS1500	N_Shelf	0.0554924	Human
cg17061244	chr12	81331469	4.82763e-07	2.85913e-05	LIN7A	1stExon	Island	0.0497263	Human
cg10938684	chr11	47213116	4.91721e-07	2.87232e-05	NA	NA	S_Shelf	-0.12645	Monkey
cg01619509	chr12	123476380	5.51836e-07	2.88557e-05	PITPNM2	Body	OpenSea	0.257118	Human
cg06827247	chr3	157261086	1.13004e-06	2.89901e-05	C3orf55;C3orf55;C3orf55;C3orf55	TSS200;TSS200;TSS200;TSS200	Island	-0.111351	Monkey
cg22762091	chr8	132052843	4.9894e-07	2.91247e-05	ADCY8	TSS200	Island	-0.185204	Monkey
cg11424682	chr11	63997740	5.0545e-07	2.92593e-05	DNAJC4	TSS200	Island	-0.0712339	Monkey
cg24008908	chr1	19615453	1.34098e-06	2.93951e-05	AKR7A3	TSS200	Island	0.0918492	Human
cg03804128	chr16	635623	1.53929e-06	2.95317e-05	NA	NA	S_Shore	-0.345354	Monkey
cg19822851	chr19	19315246	5.07918e-07	2.96689e-05	NR2C2AP	TSS1500	S_Shore	0.164578	Human
cg19203504	chr2	210867411	5.09389e-07	2.98062e-05	RPE;RPE;RPE	1stExon;5'UTR;1stExon	Island	0.0744917	Human
cg26410635	chr12	96350720	5.10315e-07	2.99436e-05	AMDHD1	Body	Island	-0.158713	Monkey
cg13683990	chr6	33161292	1.52443e-06	3.00813e-05	COL11A2;COL11A2;COL11A2;COL11A2	TSS1500;TSS1500;TSS1500;TSS1500	Island	-0.0645186	Monkey
cg21234561	chr12	104697526	5.8302e-07	3.02212e-05	TXNRD1;TXNRD1;TXNRD1;EID3;TXNRD1;TXNRD1	5'UTR;5'UTR;Body;TSS200;Body;5'UTR	Island	-0.119894	Monkey
cg12275652	chr1	24127148	1.37672e-06	3.0361e-05	GALE;GALE;GALE	TSS200;5'UTR;TSS1500	Island	0.0367042	Human
cg07175255	chr10	131218009	3.16167e-06	3.05014e-05	NA	NA	OpenSea	0.338972	Human
cg14789828	chr11	62201168	1.26552e-06	3.0642e-05	AHNAK	3'UTR	OpenSea	0.198859	Human
cg13800769	chr12	4916913	2.35299e-06	3.07824e-05	KCNA6	TSS1500	N_Shore	0.140271	Human
cg15780465	chr11	617476	6.20362e-07	3.09232e-05	IRF7;MUPCDH;IRF7;MUPCDH	TSS1500;Body;TSS1500;Body	Island	0.323751	Human
cg05042110	chr8	79470805	5.92677e-07	3.10642e-05	PKIA;PKIA	5'UTR;5'UTR	OpenSea	0.130746	Human
cg16606674	chr16	28891926	5.36056e-07	3.12059e-05	ATP2A1;ATP2A1	Body;Body	S_Shore	-0.142417	Monkey
cg05981815	chr6	5851840	5.71658e-07	3.13493e-05	NA	NA	Island	0.0299477	Human
cg01342115	chr3	134031663	1.37244e-06	3.14928e-05	NA	NA	Island	0.233619	Human
cg08780887	chr10	54532905	1.61346e-06	3.1638e-05	MBL2	TSS1500	OpenSea	0.115265	Human
cg16972491	chr2	239335466	7.4605e-07	3.17836e-05	ASB1	TSS200	Island	-0.0874502	Monkey
cg21549285	chr21	42799141	6.61409e-07	3.19314e-05	MX1;MX1	5'UTR;5'UTR	S_Shore	0.212967	Human
cg24707982	chr4	152432509	5.64541e-07	3.20797e-05	FAM160A1	5'UTR	OpenSea	0.153905	Human
cg02802590	chr2	96990549	6.69343e-07	3.22283e-05	ITPRIPL1;ITPRIPL1;ITPRIPL1;ITPRIPL1	TSS1500;TSS1500;TSS1500;TSS1500	N_Shore	0.180361	Human
cg25530246	chr13	110960563	5.67885e-07	3.23782e-05	COL4A1;COL4A2	TSS1500;Body	Island	0.107964	Human
cg00408278	chr6	33422868	1.20309e-06	3.25281e-05	ZBTB9	5'UTR	S_Shore	0.0830558	Human
cg09766628	chr17	4634728	1.20723e-06	3.26796e-05	MED11;MED11	5'UTR;1stExon	Island	0.101527	Human
cg08483316	chr6	165348000	5.75511e-07	3.2831e-05	NA	NA	OpenSea	0.16482	Human
cg14926439	chr22	29999402	5.81258e-07	3.29825e-05	NF2;NF2;NF2;NF2;NF2;NF2;NF2;NF2;NF2	TSS200;TSS200;TSS200;TSS200;TSS200;TSS200;TSS200;TSS200;TSS200	Island	-0.1491	Monkey
cg12017057	chr20	377006	2.09088e-06	3.31343e-05	TRIB3	Body	Island	0.184432	Human
cg09547190	chr9	95857577	5.80818e-07	3.32861e-05	C9orf89	TSS1500	N_Shore	0.255513	Human
cg11118359	chr4	1107202	1.82319e-06	3.34387e-05	RNF212;RNF212	1stExon;1stExon	Island	0.179572	Human
cg00208830	chr1	183154778	2.34445e-06	3.35916e-05	LAMC2;LAMC2	TSS1500;TSS1500	OpenSea	0.0999076	Human
cg10069353	chr12	56510054	8.13721e-07	3.37446e-05	RPL41;RPL41	TSS1500;TSS1500	N_Shore	0.0844041	Human
cg15932284	chr11	126153561	1.67616e-06	3.38974e-05	TIRAP;TIRAP	5'UTR;5'UTR	S_Shore	0.137472	Human
cg19098768	chr11	13689411	5.99488e-07	3.40535e-05	FAR1	TSS1500	N_Shore	-0.181031	Monkey
cg21396539	chr1	156164025	6.02723e-07	3.42098e-05	SLC25A44;SLC25A44	5'UTR;1stExon	Island	0.0813761	Human
cg11709544	chr1	26233404	6.31937e-07	3.4367e-05	STMN1;STMN1;STMN1;STMN1	TSS1500;TSS1500;TSS1500;TSS200	Island	0.116258	Human
cg16166968	chr1	120439036	4.74421e-06	3.45259e-05	ADAM30;ADAM30	1stExon;5'UTR	Island	-0.163001	Monkey
cg18334412	chr2	152955206	6.17124e-07	3.46852e-05	CACNB4;CACNB4;CACNB4;CACNB4	1stExon;Body;Body;5'UTR	Island	-0.00405766	Monkey
cg11279294	chr5	132759792	1.66955e-06	3.48449e-05	FSTL4	Body	OpenSea	0.165786	Human
cg12081645	chr4	157920476	6.29066e-07	3.50048e-05	NA	NA	OpenSea	0.19707	Human
cg11032208	chr5	95997736	1.58101e-06	3.51656e-05	CAST;CAST;CAST;CAST;CAST	TSS1500;TSS1500;TSS1500;TSS1500;TSS1500	Island	-0.0902674	Monkey
cg22257374	chr3	15139756	1.5098e-06	3.53272e-05	ZFYVE20	5'UTR	N_Shore	0.124858	Human
cg05064489	chr10	102279954	1.47322e-06	3.54897e-05	SEC31B	TSS1500	S_Shore	0.10433	Human
cg01149449	chr11	79150906	1.06458e-06	3.56538e-05	ODZ4	5'UTR	Island	-0.157713	Monkey
cg11828621	chr3	27766252	6.39758e-07	3.58178e-05	NA	NA	S_Shore	-0.384116	Monkey
cg17032081	chr17	76968750	2.53682e-06	3.59829e-05	LGALS3BP	Body	OpenSea	0.197538	Human
cg10640379	chr4	128981918	6.53665e-07	3.61476e-05	LARP1B;LARP1B;LARP1B	TSS1500;TSS1500;TSS1500	Island	-0.0613357	Monkey
cg16202803	chr2	240014758	6.58188e-07	3.63128e-05	HDAC4	Body	OpenSea	0.29147	Human
cg19321118	chr6	26322387	1.04029e-06	3.64791e-05	NA	NA	OpenSea	-0.124234	Monkey
cg16458196	chr19	3578313	6.56077e-07	3.66468e-05	HMG20B	Body	Island	0.117228	Human
cg19914345	chr17	30334901	2.01672e-06	3.68145e-05	NA	NA	S_Shore	-0.0837483	Monkey
cg06000345	chr17	17613292	6.86327e-07	3.69834e-05	RAI1	5'UTR	OpenSea	0.230186	Human
cg16491530	chr1	26665906	9.46393e-07	3.71549e-05	AIM1L	Body	S_Shelf	0.192458	Human
cg27581762	chr17	41278563	6.9506e-06	3.73261e-05	BRCA1;NBR2;BRCA1;BRCA1;BRCA1;BRCA1	TSS1500;Body;TSS1500;TSS1500;TSS1500;TSS1500	S_Shore	0.132122	Human
cg07265300	chr2	24346000	1.79664e-06	3.74995e-05	PFN4;PFN4;LOC375190	1stExon;5'UTR;TSS1500	Island	-0.037145	Monkey
cg01745522	chr6	26217416	8.9014e-07	3.76726e-05	HIST1H2BG;HIST1H2AE	TSS1500;1stExon	Island	0.112011	Human
cg20035206	chr7	44199106	1.11167e-06	3.78463e-05	GCK;GCK;GCK	Body;TSS1500;TSS1500	OpenSea	-0.131777	Monkey
cg15778365	chr3	133524658	1.03235e-06	3.80197e-05	SRPRB	TSS200	Island	-0.138665	Monkey
cg03465061	chr16	1391682	9.48533e-07	3.81935e-05	BAIAP3	Body	N_Shore	0.125498	Human
cg24766207	chr6	129065728	6.88739e-07	3.83672e-05	NA	NA	OpenSea	0.157919	Human
cg02360868	chr5	33298053	6.91318e-07	3.85413e-05	NA	NA	OpenSea	0.142233	Human
cg06131802	chr16	30661708	7.01958e-07	3.87158e-05	PRR14	TSS1500	N_Shore	0.0739769	Human
cg13860928	chr1	209915875	7.08414e-07	3.88911e-05	NA	NA	OpenSea	0.302764	Human
cg16562257	chr12	32571851	7.00421e-07	3.9066e-05	NA	NA	OpenSea	0.136164	Human
cg16451371	chr22	32810391	7.37842e-07	3.92427e-05	BPIL2	Body	S_Shelf	-0.19397	Monkey
cg25562664	chr3	119529148	1.35061e-06	3.94192e-05	NR1I2;NR1I2;NR1I2	Body;Body;Body	Island	-0.141594	Monkey
cg11433207	chr15	61889588	7.33031e-07	3.95962e-05	NA	NA	OpenSea	0.104232	Human
cg20805334	chr6	84233970	1.79723e-06	3.97732e-05	PRSS35;PRSS35	Body;Body	OpenSea	0.139139	Human
cg08739433	chr1	113051925	7.14555e-07	3.99513e-05	WNT2B;WNT2B	Body;1stExon	Island	0.0762392	Human
cg03228824	chr1	160313057	7.24132e-07	4.01315e-05	COPA;NCSTN;COPA;COPA;COPA	5'UTR;TSS200;1stExon;5'UTR;1stExon	Island	-0.11533	Monkey
cg06040872	chr17	34394215	1.42345e-06	4.03139e-05	CCL18	Body	OpenSea	-0.185297	Monkey
cg23851167	chr20	62131189	7.44854e-07	4.04994e-05	EEF1A2	TSS1500	S_Shelf	0.311412	Human
cg11493223	chr17	76128522	1.31748e-06	4.06852e-05	TMC8;TMC6	Body;TSS200	S_Shore	0.31759	Human
cg10457397	chr4	110624915	8.73888e-07	4.08745e-05	CASP6;CASP6	TSS1500;TSS1500	S_Shore	-0.100843	Monkey
cg02127589	chr8	12458309	3.36892e-06	4.10641e-05	NA	NA	N_Shore	0.14154	Human
cg22339486	chr1	151762630	7.79289e-07	4.12558e-05	TDRKH;TDRKH;TDRKH;TDRKH	5'UTR;5'UTR;5'UTR;5'UTR	Island	-0.165739	Monkey
cg14144314	chr14	101506379	1.37131e-06	4.14492e-05	MIR376B;MIR376A2;MIR654;MIR300;MIR376A1	TSS1500;TSS200;TSS200;TSS1500;TSS1500	OpenSea	-0.108529	Monkey
cg22197830	chr5	134209784	8.83874e-07	4.16431e-05	TXNDC15;TXNDC15	1stExon;5'UTR	N_Shore	0.281575	Human
cg04974323	chr3	44754398	2.44055e-06	4.18367e-05	ZNF502;ZNF502;ZNF502;ZNF502	5'UTR;5'UTR;5'UTR;5'UTR	Island	-0.0313682	Monkey
cg26217441	chr16	89643414	1.58596e-06	4.20307e-05	CPNE7;CPNE7	Body;Body	Island	0.180343	Human
cg18421167	chr17	56276490	1.56422e-06	4.22246e-05	EPX	Body	S_Shore	-0.113891	Monkey
cg09606840	chr6	43197544	6.62851e-06	4.24207e-05	C6orf108;C6orf108	TSS1500;TSS1500	S_Shore	-0.167596	Monkey
cg26386449	chr7	112430654	2.43313e-06	4.26169e-05	TMEM168	TSS200	S_Shore	0.0470873	Human
cg13877315	chr9	140172089	3.19364e-06	4.28149e-05	C9orf167	TSS200	N_Shore	0.0930637	Human
cg04591230	chr13	23898864	1.1283e-06	4.30132e-05	SGCG	3'UTR	OpenSea	-0.287467	Monkey
cg17015994	chr8	143961341	3.04485e-06	4.32145e-05	CYP11B1;CYP11B1	TSS200;TSS200	OpenSea	0.0800607	Human
cg14219365	chr13	113674587	5.92771e-06	4.34163e-05	MCF2L;MCF2L	Body;Body	N_Shelf	0.18791	Human
cg07191518	chr6	43197245	2.67713e-06	4.36205e-05	C6orf108;C6orf108	TSS200;TSS200	Island	-0.0612028	Monkey
cg02943595	chr10	114610560	8.37679e-07	4.38254e-05	LOC143188	TSS200	OpenSea	-0.111246	Monkey
cg05605377	chr18	47017768	2.67367e-06	4.40314e-05	SNORD58A;RPL17;RPL17	TSS200;Body;Body	N_Shore	0.212724	Human
cg25256715	chr7	57218214	9.06369e-07	4.4239e-05	NA	NA	OpenSea	0.0367726	Human
cg13359689	chr2	55636555	9.06197e-07	4.44469e-05	CCDC88A;CCDC88A	Body;Body	OpenSea	0.146119	Human
cg27444994	chr16	62070072	1.99333e-06	4.46545e-05	CDH8	TSS200	Island	-0.0361436	Monkey
cg08009184	chr13	111090742	8.70262e-07	4.48653e-05	COL4A2	Body	Island	0.158169	Human
cg14284797	chr9	136545056	2.43745e-06	4.50766e-05	SARDH;SARDH	Body;Body	OpenSea	0.276466	Human
cg02244288	chr16	89573955	5.80367e-06	4.52881e-05	SPG7;SPG7	TSS1500;TSS1500	Island	0.0985524	Human
cg02946294	chr11	17034844	1.12072e-06	4.54993e-05	PLEKHA7	Body	Island	0.128746	Human
cg12792157	chr1	39339004	8.79551e-07	4.57103e-05	MYCBP;MYCBP	5'UTR;1stExon	Island	0.0471788	Human
cg09054518	chr7	142660200	8.78186e-07	4.5922e-05	KEL	TSS1500	OpenSea	0.102905	Human
cg03854025	chr4	73753087	8.82268e-07	4.61337e-05	NA	NA	OpenSea	0.22972	Human
cg22445712	chr22	50738550	2.83618e-06	4.63451e-05	PLXNB2	5'UTR	Island	0.0991319	Human
cg26913306	chr1	159912862	2.02876e-06	4.65564e-05	IGSF9;IGSF9	Body;Body	N_Shelf	-0.139702	Monkey
cg16526636	chr15	81451271	8.90431e-07	4.67695e-05	NA	NA	OpenSea	0.160409	Human
cg15037137	chr7	27144302	9.00285e-07	4.69842e-05	NA	NA	N_Shore	0.099855	Human
cg21755633	chr2	65357763	2.8884e-06	4.71991e-05	RAB1A;RAB1A	TSS1500;TSS1500	Island	-0.097591	Monkey
cg21358381	chr17	42019637	8.19602e-06	4.74154e-05	PPY	5'UTR	S_Shelf	0.079703	Human
cg21453378	chr19	36024253	2.93358e-06	4.76319e-05	GAPDHS	TSS200	Island	0.240152	Human
cg14558812	chr2	85982551	9.29278e-07	4.78521e-05	ATOH8	Body	S_Shore	-0.232071	Monkey
cg01396587	chr7	193732	9.23105e-07	4.8072e-05	FAM20C	1stExon	Island	0.0220443	Human
cg09135347	chr5	10139180	9.29759e-07	4.82917e-05	NA	NA	OpenSea	0.200061	Human
cg26381501	chr17	31254708	9.28516e-07	4.85115e-05	TMEM98;TMEM98	TSS1500;TSS1500	N_Shore	0.15393	Human
cg24367967	chr2	233750055	9.3124e-07	4.87314e-05	NGEF;NGEF	Body;Body	OpenSea	-0.160618	Monkey
cg25151295	chr13	98605857	2.36969e-06	4.89512e-05	IPO5	TSS200	OpenSea	0.138768	Human
cg26537280	chr1	95699037	2.83329e-06	4.91712e-05	RWDD3;RWDD3	TSS1500;TSS1500	N_Shore	-0.283796	Monkey
cg09164580	chr8	97157878	1.1534e-06	4.93913e-05	GDF6	Body	Island	0.0712816	Human
cg05783384	chr2	218843735	2.17819e-06	4.96139e-05	NA	NA	Island	0.0760528	Human
cg26697654	chr21	47851941	2.34668e-06	4.98368e-05	PCNT	Body	S_Shore	-0.149349	Monkey
cg26873413	chr19	56728589	9.65549e-07	5.00599e-05	NA	NA	Island	-0.173212	Monkey
cg15031996	chr1	113615856	2.73028e-06	5.02835e-05	LRIG2;LRIG2	1stExon;5'UTR	Island	-0.0586482	Monkey
cg02115394	chr13	115000168	2.27803e-06	5.05096e-05	CDC16;CDC16	TSS200;TSS200	Island	-0.112481	Monkey
cg17243582	chr15	59969081	3.15965e-06	5.07356e-05	BNIP2	Body	Island	0.0895025	Human
cg24713667	chr6	74162063	1.02183e-05	5.09617e-05	C6orf150	TSS200	Island	0.143581	Human
cg11931776	chr3	13896256	9.79171e-07	5.119e-05	WNT7A	Body	Island	-0.0981795	Monkey
cg08289063	chr6	74019562	1.02511e-06	5.14197e-05	C6orf147	Body	Island	-0.22644	Monkey
cg10376053	chr6	33282867	3.38441e-06	5.16518e-05	ZBTB22;TAPBP;TAPBP;TAPBP;ZBTB22	Body;TSS1500;TSS1500;TSS1500;Body	Island	0.115828	Human
cg27146050	chr19	46801557	3.37072e-06	5.18855e-05	HIF3A;HIF3A	Body;TSS200	S_Shore	-0.105196	Monkey
cg01335087	chr22	19950166	1.01083e-06	5.21197e-05	COMT;COMT;COMT;COMT;COMT	Body;1stExon;5'UTR;Body;Body	OpenSea	0.164606	Human
cg25918080	chr5	153990882	1.64298e-06	5.23558e-05	NA	NA	S_Shore	0.13647	Human
cg14994180	chr11	85376470	1.7725e-06	5.2592e-05	CREBZF;CREBZF;CREBZF;CREBZF;CREBZF	TSS1500;TSS1500;TSS1500;TSS1500;TSS1500	S_Shore	-0.253291	Monkey
cg07316170	chr10	98480474	1.02638e-06	5.2828e-05	PIK3AP1	TSS200	Island	-0.0834273	Monkey
cg00937510	chr5	87565469	4.55744e-06	5.30673e-05	TMEM161B	TSS1500	S_Shore	-0.192239	Monkey
cg05508168	chr19	41255947	1.03507e-06	5.33064e-05	C19orf54;SNRPA	TSS200;TSS1500	N_Shore	-0.229857	Monkey
cg02286589	chr16	1556286	1.14205e-06	5.35457e-05	TELO2	Body	S_Shore	0.142176	Human
cg23613051	chr4	2820428	1.42937e-06	5.37848e-05	SH3BP2;SH3BP2;SH3BP2;SH3BP2	Body;Body;5'UTR;TSS200	Island	0.140909	Human
cg06882058	chr1	243646787	1.20533e-06	5.40251e-05	SDCCAG8	Body	Island	-0.148067	Monkey
cg24924577	chr15	90735148	1.04753e-06	5.42658e-05	SEMA4B	5'UTR	OpenSea	-0.133939	Monkey
cg05081497	chr20	4804710	5.56777e-06	5.45061e-05	RASSF2	TSS1500	S_Shore	0.0936707	Human
cg21147648	chr15	68118964	5.63117e-06	5.4748e-05	LBXCOR1	Body	Island	0.127114	Human
cg06319822	chr16	215960	1.06121e-06	5.49903e-05	HBM	TSS200	Island	-0.100019	Monkey
cg24383056	chr17	48071706	1.08223e-06	5.52378e-05	DLX3	Body	Island	0.0923269	Human
cg01067505	chrX	107178820	1.66763e-06	5.54857e-05	NA	NA	N_Shore	0.0822822	Human
cg17054386	chr2	219855054	1.36088e-06	5.57343e-05	CRYBA2;CRYBA2;CRYBA2	Body;Body;Body	N_Shelf	0.10894	Human
cg22541143	chr4	84377292	1.09663e-06	5.59837e-05	HELQ;MRPS18C	TSS1500;1stExon	S_Shore	0.0917267	Human
cg15540558	chr14	20148125	2.47161e-06	5.62377e-05	NA	NA	OpenSea	-0.239614	Monkey
cg20733436	chr5	114937784	1.12216e-06	5.64926e-05	TMED7-TICAM2;TICAM2;TMED7-TICAM2	Body;5'UTR;Body	Island	0.0589159	Human
cg05796504	chr16	75029421	1.12932e-06	5.67474e-05	NA	NA	N_Shelf	0.110974	Human
cg00776166	chr8	613548	3.68169e-06	5.70027e-05	NA	NA	N_Shore	0.082911	Human
cg13382768	chr22	24979436	1.14119e-06	5.72577e-05	GGT1	TSS1500	OpenSea	0.180595	Human
cg26189283	chr1	155109378	1.13599e-06	5.7514e-05	RAG1AP1;RAG1AP1;RAG1AP1	Body;Body;Body	S_Shore	-0.102534	Monkey
cg09649438	chr10	81904160	1.38492e-06	5.77709e-05	PLAC9	Body	OpenSea	0.0892062	Human
cg01943874	chr20	44746944	7.33483e-06	5.8028e-05	CD40;CD40;CD40;CD40	1stExon;1stExon;5'UTR;5'UTR	Island	0.342561	Human
cg18110578	chr10	50533993	1.33437e-06	5.82848e-05	C10orf71;C10orf71	Body;Body	N_Shore	-0.247811	Monkey
cg08725083	chr2	86790844	3.01706e-06	5.85444e-05	VPS24;VPS24	TSS1500;TSS1500	S_Shore	0.165344	Human
cg15050398	chr6	28829182	6.66767e-06	5.88037e-05	NA	NA	N_Shelf	0.131564	Human
cg09908041	chr11	3190638	4.15219e-06	5.90628e-05	NA	NA	S_Shelf	-0.279456	Monkey
cg23777956	chr19	4153671	1.1587e-06	5.93216e-05	CREB3L3;CREB3L3	1stExon;5'UTR	OpenSea	0.124776	Human
cg01522095	chr16	23522771	3.57088e-06	5.95802e-05	GGA2	TSS1500	S_Shore	0.277194	Human
cg00498024	chr19	41934170	1.54145e-06	5.98401e-05	B3GNT8	5'UTR	OpenSea	0.0860772	Human
cg26669624	chr1	11761332	1.43023e-06	6.00998e-05	C1orf187	5'UTR	OpenSea	-0.129161	Monkey
cg11338156	chr10	82423899	1.17977e-06	6.03608e-05	NA	NA	OpenSea	0.260635	Human
cg07972191	chr8	99960580	2.27531e-06	6.06229e-05	OSR2;OSR2	5'UTR;5'UTR	Island	0.183728	Human
cg00331740	chr2	241513689	3.71139e-06	6.08847e-05	RNPEPL1	Body	S_Shore	0.287623	Human
cg08931023	chr1	31429562	2.96632e-06	6.11461e-05	PUM1;PUM1	Body;Body	OpenSea	-0.202307	Monkey
cg27493649	chr6	30042987	3.8963e-06	6.1409e-05	RNF39;RNF39	Body;Body	Island	-0.153107	Monkey
cg07375367	chr13	28194831	1.46556e-06	6.16716e-05	POLR1D;LNX2;POLR1D	TSS1500;TSS200;TSS1500	Island	0.177298	Human
cg10434881	chr7	6884098	1.19453e-06	6.19349e-05	NA	NA	OpenSea	0.130043	Human
cg06772580	chr17	27899576	2.37783e-06	6.21988e-05	TP53I13	Body	Island	-0.380833	Monkey
cg20748791	chr6	15586071	1.20809e-06	6.24643e-05	DTNBP1;DTNBP1;DTNBP1	Body;Body;Body	OpenSea	0.201829	Human
cg11828820	chr1	33937646	1.2241e-06	6.27318e-05	ZSCAN20	TSS1500	N_Shore	0.202017	Human
cg00867694	chr14	91884854	2.09878e-06	6.3002e-05	CCDC88C	TSS1500	Island	0.094518	Human
cg10393416	chr4	128802077	1.24647e-06	6.32748e-05	PLK4;PLK4	1stExon;5'UTR	Island	0.066683	Human
cg00225006	chr15	83477872	5.78771e-06	6.35487e-05	WHAMM	TSS200	N_Shore	0.302243	Human
cg05316065	chr8	130799007	1.27083e-06	6.38247e-05	GSDMC;GSDMC	1stExon;5'UTR	OpenSea	0.201775	Human
cg02254056	chr6	7911480	1.28704e-06	6.41019e-05	TXNDC5;TXNDC5	TSS1500;TSS1500	S_Shore	0.0633034	Human
cg16996746	chr6	164760845	1.28105e-06	6.43797e-05	NA	NA	S_Shelf	0.093409	Human
cg11503274	chr5	149546934	1.27646e-06	6.46571e-05	CDX1	Body	Island	-0.0639459	Monkey
cg07227671	chr12	124780924	1.82311e-06	6.49342e-05	FAM101A	5'UTR	S_Shore	-0.186349	Monkey
cg12888039	chr1	202927266	1.30211e-06	6.52111e-05	ADIPOR1;ADIPOR1	5'UTR;5'UTR	Island	-0.166683	Monkey
cg27161497	chr14	105419223	1.28424e-06	6.54886e-05	AHNAK2	Body	OpenSea	0.0648916	Human
cg16279775	chr7	65447418	5.91379e-06	6.57674e-05	GUSB	TSS200	S_Shore	-0.215398	Monkey
cg13804450	chr9	4195347	3.44195e-06	6.60501e-05	GLIS3	Body	OpenSea	0.350775	Human
cg01429859	chr1	16163775	1.32144e-06	6.63349e-05	FLJ37453	Body	Island	0.370559	Human
cg11236401	chr1	62901030	1.33463e-06	6.66196e-05	USP1;USP1;USP1	TSS1500;TSS1500;TSS1500	N_Shore	0.17676	Human
cg14980983	chr20	61051039	4.29654e-06	6.69047e-05	GATA5	TSS200	Island	-0.0479961	Monkey
cg20823455	chr1	120166605	4.47617e-06	6.71952e-05	ZNF697	Body	Island	0.296808	Human
cg13115617	chr20	2632842	4.37875e-06	6.74859e-05	MIR1292;NOP56;NOP56	TSS1500;TSS1500;TSS1500	Island	-0.0245938	Monkey
cg15702701	chr12	56075367	1.9868e-06	6.77766e-05	METTL7B;METTL7B	1stExon;5'UTR	OpenSea	-0.089827	Monkey
cg14288848	chr6	33282873	1.23072e-05	6.80673e-05	ZBTB22;TAPBP;TAPBP;TAPBP;ZBTB22	Body;TSS1500;TSS1500;TSS1500;Body	Island	0.124915	Human
cg16172837	chr1	21059639	1.50164e-06	6.8358e-05	SH2D5;SH2D5	TSS1500;TSS1500	S_Shore	-0.128397	Monkey
cg26545425	chr7	73022110	3.05195e-06	6.86494e-05	MLXIPL;MLXIPL;MLXIPL;MLXIPL	Body;Body;Body;Body	S_Shore	0.12406	Human
cg01145559	chr14	102605829	1.37118e-06	6.89407e-05	WDR20;WDR20;HSP90AA1;HSP90AA1;WDR20;WDR20	TSS1500;TSS1500;1stExon;5'UTR;TSS1500;TSS1500	Island	-0.099534	Monkey
cg01283834	chr4	141488964	1.44236e-06	6.92352e-05	UCP1	Body	N_Shore	-0.167902	Monkey
cg19362196	chr1	26233615	1.49397e-05	6.95304e-05	STMN1;STMN1;STMN1;STMN1	TSS1500;TSS1500;TSS1500;TSS1500	Island	0.098464	Human
cg15652381	chr7	57072283	3.08381e-06	6.98257e-05	NA	NA	Island	-0.15845	Monkey
cg01830073	chr7	75887634	1.39818e-06	7.01212e-05	SRRM3	Body	N_Shore	0.137236	Human
cg21319053	chr5	37840725	3.94147e-06	7.04163e-05	GDNF	TSS1500	Island	0.0836562	Human
cg18563680	chr19	42721920	1.39699e-06	7.0711e-05	DEDD2	TSS200	Island	-0.104289	Monkey
cg19233761	chr3	183770677	1.40364e-06	7.1007e-05	HTR3C	TSS200	OpenSea	0.11622	Human
cg26440467	chr8	145654605	1.484e-05	7.1303e-05	VPS28;NFKBIL2;VPS28	TSS1500;Body;TSS1500	Island	0.421049	Human
cg17818847	chr12	133402661	1.41432e-06	7.15991e-05	GOLGA3	5'UTR	N_Shelf	0.147238	Human
cg02764346	chr2	166651375	3.46473e-06	7.18949e-05	GALNT3	TSS1500	S_Shore	0.133021	Human
cg06722353	chr7	99236244	1.41276e-06	7.21908e-05	NA	NA	OpenSea	0.1443	Human
cg22923523	chr19	47549464	1.70472e-06	7.24878e-05	TMEM160	Body	Island	0.352434	Human
cg19800591	chr15	44581430	1.42969e-06	7.27865e-05	CASC4;CASC4	1stExon;1stExon	Island	-0.279603	Monkey
cg25264081	chr13	95620306	1.97088e-06	7.30856e-05	NA	NA	Island	-0.0454837	Monkey
cg17431280	chr19	47507461	3.74384e-06	7.33862e-05	GRLF1	3'UTR	Island	-0.535118	Monkey
cg17495087	chr8	96085689	2.47459e-06	7.36869e-05	NA	NA	Island	-0.283303	Monkey
cg26273211	chr5	139135269	1.45232e-06	7.39881e-05	NA	NA	N_Shore	-0.150867	Monkey
cg05787038	chr8	6826392	1.6681e-06	7.42945e-05	DEFA10P	Body	OpenSea	-0.193297	Monkey
cg15922699	chr5	134362967	1.48559e-06	7.46014e-05	NA	NA	N_Shore	0.127768	Human
cg11025829	chr11	2465136	5.51934e-06	7.49148e-05	KCNQ1	TSS1500	N_Shore	-0.164667	Monkey
cg04247135	chr19	59065500	2.09348e-06	7.52307e-05	CHMP2A;CHMP2A	Body;Body	N_Shore	-0.232385	Monkey
cg14798653	chr19	6475497	4.45906e-06	7.55463e-05	DENND1C	Body	Island	-0.152669	Monkey
cg05996169	chr8	27132367	3.86753e-06	7.58632e-05	NA	NA	OpenSea	-0.0574428	Monkey
cg07743805	chr10	116528581	7.09649e-06	7.6181e-05	NA	NA	S_Shore	0.147335	Human
cg27314452	chr8	134420155	1.55881e-06	7.64989e-05	NA	NA	OpenSea	0.256346	Human
cg10158182	chr6	32188822	1.56115e-06	7.68192e-05	NOTCH4	Body	OpenSea	-0.184924	Monkey
cg24693368	chr2	155554844	1.56677e-06	7.71402e-05	KCNJ3	TSS1500	Island	-0.0561486	Monkey
cg26370022	chr17	41278429	5.27992e-06	7.74657e-05	BRCA1;NBR2;BRCA1;BRCA1;BRCA1;BRCA1	TSS1500;Body;TSS1500;TSS1500;TSS1500;TSS1500	Island	0.243112	Human
cg01137047	chr6	2970877	1.71853e-06	7.77921e-05	SERPINB6	5'UTR	N_Shore	-0.161396	Monkey
cg09348985	chr10	44881750	3.73467e-06	7.81185e-05	CXCL12;CXCL12;CXCL12	TSS1500;TSS1500;TSS1500	Island	0.12537	Human
cg17143900	chr1	7111184	3.40604e-06	7.84457e-05	CAMTA1	Body	OpenSea	0.114427	Human
cg06513149	chr13	33002431	1.61393e-06	7.8774e-05	N4BP2L1;N4BP2L1	TSS200;TSS200	S_Shore	0.115203	Human
cg16174809	chr1	26324082	4.04467e-06	7.91031e-05	PAFAH2	5'UTR	N_Shore	-0.402918	Monkey
cg14870461	chr3	69062103	3.54271e-06	7.9432e-05	C3orf64	5'UTR	N_Shore	0.0757879	Human
cg07171527	chr1	8377844	4.84229e-06	7.97605e-05	NA	NA	Island	-0.0664832	Monkey
cg09747578	chr1	46769076	2.09741e-06	8.00899e-05	LRRC41;UQCRH	TSS200;TSS1500	S_Shore	-0.0706015	Monkey
cg01726065	chr15	90171768	4.59724e-06	8.04203e-05	KIF7	Body	Island	-0.142176	Monkey
cg19935040	chr17	42432165	2.9686e-06	8.07538e-05	FAM171A2	Body	Island	0.297137	Human
cg00765705	chr12	124865130	1.78384e-05	8.10879e-05	NCOR2;NCOR2	Body;Body	OpenSea	-0.322907	Monkey
cg26311179	chr10	89118147	5.43633e-06	8.14226e-05	FAM22D	1stExon	S_Shelf	0.191313	Human
cg14165909	chr18	44203699	1.66699e-06	8.17572e-05	LOXHD1	Body	OpenSea	0.0975077	Human
cg09491104	chr22	46646882	1.69402e-06	8.2093e-05	C22orf40	TSS1500	Island	-0.156539	Monkey
cg01875838	chr19	10947446	1.69541e-06	8.24284e-05	TMED1	TSS1500	S_Shore	0.336519	Human
cg15016354	chr12	8559628	2.08037e-06	8.27642e-05	NA	NA	Island	0.120997	Human
cg25744558	chr10	88765971	4.60358e-06	8.30997e-05	AGAP11	Body	N_Shelf	0.150379	Human
cg07253630	chr16	69165315	4.8043e-06	8.34354e-05	CHTF8;CIRH1A;CHTF8;CHTF8;CHTF8	5'UTR;TSS1500;Body;5'UTR;5'UTR	N_Shore	0.0475359	Human
cg16382778	chr1	152007215	1.36722e-05	8.37708e-05	S100A11	Body	N_Shore	0.115534	Human
cg19115610	chr7	50348255	1.70038e-06	8.41082e-05	IKZF1	5'UTR	S_Shelf	0.132522	Human
cg00455327	chr18	20714217	4.45517e-06	8.44486e-05	CABLES1	TSS1500	N_Shore	-0.202744	Monkey
cg17164747	chr4	24914777	2.54685e-06	8.47888e-05	CCDC149;CCDC149	TSS200;5'UTR	OpenSea	-0.0500717	Monkey
cg11869007	chr12	52215216	1.77799e-06	8.51307e-05	FIGNL2	1stExon	Island	0.189787	Human
cg14192396	chr10	97416393	1.94464e-06	8.54744e-05	ALDH18A1;ALDH18A1;ALDH18A1;ALDH18A1	5'UTR;1stExon;1stExon;5'UTR	Island	-0.304904	Monkey
cg23944005	chr6	26271395	5.58188e-06	8.58182e-05	HIST1H3G	1stExon	Island	-0.0703563	Monkey
cg01018063	chr14	77787771	5.59999e-06	8.6162e-05	GSTZ1;GSTZ1;GSTZ1;POMT2;GSTZ1	Body;1stExon;5'UTR;TSS1500;Body	Island	-0.050679	Monkey
cg03844838	chr10	661087	2.59863e-06	8.65055e-05	DIP2C	Body	OpenSea	0.339218	Human
cg10886293	chr14	106059389	5.45219e-06	8.6849e-05	NA	NA	S_Shore	-0.0851163	Monkey
cg13472341	chr11	85522005	1.79012e-06	8.71921e-05	SYTL2;SYTL2	5'UTR;1stExon	Island	-0.118978	Monkey
cg16657244	chr10	103911592	1.78473e-06	8.75359e-05	NOLC1	TSS1500	N_Shore	0.211565	Human
cg08502490	chr6	28864024	1.94228e-06	8.78805e-05	NA	NA	S_Shore	-0.0673643	Monkey
cg11410436	chr16	52581609	1.3183e-05	8.82259e-05	TOX3;TOX3	5'UTR;TSS1500	Island	0.117296	Human
cg17766007	chr19	51522921	3.85794e-06	8.85741e-05	KLK10;KLK10;KLK10;KLK10	5'UTR;5'UTR;1stExon;5'UTR	S_Shore	-0.0366135	Monkey
cg05539369	chr4	159689243	9.38646e-06	8.89219e-05	FNIP2	TSS1500	N_Shore	0.240448	Human
cg11082575	chr12	31479096	2.17897e-06	8.92699e-05	FAM60A;FAM60A;FAM60A;FAM60A;FAM60A;FAM60A	1stExon;1stExon;5'UTR;1stExon;5'UTR;5'UTR	Island	-0.120596	Monkey
cg16587961	chr6	31733688	5.93097e-06	8.96175e-05	C6orf27	Body	OpenSea	0.158777	Human
cg24076884	chr5	140346921	1.81325e-06	8.99667e-05	PCDHAC2;PCDHA7;PCDHA12;PCDHA6;PCDHA10;PCDHA4;PCDHA11;PCDHA8;PCDHA6;PCDHA1;PCDHA2;PCDHA1;PCDHA9;PCDHA13;PCDHA5;PCDHAC1;PCDHA3;PCDHAC2;PCDHA10	1stExon;Body;Body;Body;Body;Body;Body;Body;Body;Body;Body;Body;Body;Body;Body;Body;Body;1stExon;Body	Island	0.0993552	Human
cg11032474	chr16	67312928	1.80268e-06	9.03157e-05	PLEKHG4;PLEKHG4;PLEKHG4;PLEKHG4;PLEKHG4;PLEKHG4	TSS1500;1stExon;5'UTR;TSS200;5'UTR;TSS1500	Island	-0.206486	Monkey
cg09788161	chrX	34148765	3.78119e-06	9.06647e-05	FAM47A	1stExon	Island	-0.0529507	Monkey
cg16067536	chr15	31092120	1.82309e-06	9.10165e-05	NA	NA	OpenSea	0.167306	Human
cg16099707	chr21	47518068	2.07881e-06	9.13683e-05	COL6A2;COL6A2;COL6A2;COL6A2;COL6A2;COL6A2	5'UTR;1stExon;1stExon;5'UTR;5'UTR;1stExon	Island	-0.233459	Monkey
cg06467951	chr10	70010790	1.85581e-06	9.172e-05	NA	NA	OpenSea	0.203302	Human
cg10229899	chr1	49364797	1.85753e-06	9.20731e-05	AGBL4	Body	Island	0.141457	Human
cg02601448	chr7	1443617	2.29501e-06	9.24277e-05	NA	NA	Island	0.0280747	Human
cg16665598	chr19	14316192	1.85318e-06	9.27823e-05	LPHN1;LPHN1	5'UTR;5'UTR	Island	-0.126532	Monkey
cg22795610	chr17	4803422	1.88072e-06	9.31372e-05	CHRNE;C17orf107	Body;Body	Island	0.132746	Human
cg08702160	chr3	184396539	1.87901e-06	9.34937e-05	NA	NA	OpenSea	-0.172542	Monkey
cg09680149	chr12	6487052	4.17912e-06	9.38515e-05	SCNN1A	TSS1500	OpenSea	0.156289	Human
cg07053114	chr10	129794994	1.88533e-06	9.42106e-05	PTPRE	5'UTR	OpenSea	0.249759	Human
cg25370039	chr12	132886849	1.89108e-06	9.45699e-05	GALNT9	Body	S_Shore	0.141409	Human
cg14622441	chr17	34058968	1.89664e-06	9.49292e-05	RASL10B	5'UTR	S_Shore	-0.385953	Monkey
cg20405809	chr13	49117085	6.14861e-06	9.52901e-05	NA	NA	OpenSea	-0.193593	Monkey
cg18478905	chr12	132530603	8.85317e-06	9.56522e-05	EP400	Body	OpenSea	-0.167772	Monkey
cg22252283	chr22	21025258	3.59765e-06	9.60139e-05	NA	NA	Island	-0.21225	Monkey
cg07050011	chr1	110284540	1.92386e-06	9.63753e-05	GSTM3;GSTM3	TSS1500;TSS1500	S_Shore	0.127694	Human
cg04219417	chr1	223317456	6.73215e-06	9.67367e-05	TLR5	TSS1500	S_Shore	0.146572	Human
cg23737366	chr1	9149026	2.59622e-06	9.70981e-05	SLC2A5	TSS1500	OpenSea	0.138266	Human
cg27043188	chr12	58013414	5.19323e-06	9.74592e-05	SLC26A10	TSS1500	Island	0.211662	Human
cg22005565	chr1	41487437	1.94882e-06	9.78215e-05	SLFNL1;SLFNL1	TSS200;TSS200	S_Shelf	-0.206929	Monkey
cg11705699	chr16	87742845	1.94012e-06	9.81837e-05	KLHDC4	Body	Island	0.0916185	Human
cg15402095	chr5	92914319	4.99617e-06	9.85472e-05	FLJ42709;FLJ42709	Body;Body	N_Shore	0.115108	Human
cg08879241	chr10	74927972	1.94858e-06	9.89116e-05	FAM149B1;ECD;ECD;ECD;ECD;FAM149B1	1stExon;TSS200;TSS200;TSS200;TSS200;5'UTR	Island	-0.10543	Monkey
cg00965168	chr1	227974541	6.12792e-06	9.92762e-05	NA	NA	Island	0.201712	Human
cg19093397	chr1	42801272	2.97284e-06	9.96404e-05	FOXJ3	TSS1500	Island	-0.0802427	Monkey
cg22798984	chr14	52456142	3.32866e-06	0.000100011	C14orf166	TSS200	Island	-0.119922	Monkey
cg00215801	chr6	34855797	2.03434e-06	0.000100384	TAF11;TAF11;ANKS1A	1stExon;5'UTR;TSS1500	Island	0.0602782	Human
cg08456334	chr1	151298699	5.2524e-06	0.000100757	PI4KB;PI4KB	1stExon;5'UTR	N_Shore	0.200772	Human
cg24532743	chr1	13448242	2.43624e-06	0.000101132	PRAMEF13;PRAMEF14	Body;Body	OpenSea	0.122044	Human
cg13033722	chr6	43111240	2.18453e-06	0.000101507	PTK7;PTK7;PTK7;PTK7	Body;Body;Body;Body	OpenSea	0.0784717	Human
cg26683316	chr17	37886653	3.35439e-06	0.000101884	C17orf37	Body	Island	-0.0706801	Monkey
cg01676959	chr5	34838588	2.03851e-06	0.000102261	TTC23L	TSS1500	N_Shore	0.271844	Human
cg17824540	chr2	161260031	5.63566e-06	0.000102641	RBMS1;RBMS1	Body;Body	N_Shelf	0.125329	Human
cg17916447	chr3	197356641	4.0588e-06	0.000103024	NA	NA	S_Shore	0.195637	Human
cg01121022	chr14	104338788	2.3874e-06	0.000103409	NA	NA	OpenSea	0.230519	Human
cg05156805	chr22	21318995	5.00928e-06	0.000103798	AIFM3;AIFM3	TSS1500;TSS1500	N_Shore	-0.220286	Monkey
cg07221967	chr1	18969717	2.22559e-06	0.000104187	PAX7;PAX7;PAX7	Body;Body;Body	Island	-0.0265235	Monkey
cg25458298	chr18	46985887	2.12577e-06	0.000104576	DYM	5'UTR	N_Shore	0.186174	Human
cg23106912	chr1	85464261	5.58386e-06	0.000104967	MCOLN2	TSS1500	S_Shore	-0.0901795	Monkey
cg22688564	chr19	6271968	6.97913e-06	0.00010536	MLLT1	Body	Island	-0.0989304	Monkey
cg18008880	chr18	10132097	2.5683e-06	0.000105753	NA	NA	S_Shore	-0.0721001	Monkey
cg07750784	chr2	239988676	2.15782e-06	0.000106146	HDAC4	Body	Island	-0.11775	Monkey
cg08469632	chr17	41438042	3.47052e-06	0.000106539	NA	NA	N_Shore	-0.212318	Monkey
cg08330572	chr5	620259	2.16261e-06	0.000106932	CEP72	Body	N_Shelf	-0.202926	Monkey
cg12406132	chr1	114471470	6.35153e-06	0.000107326	HIPK1;HIPK1	TSS1500;TSS1500	N_Shore	-0.105556	Monkey
cg05945401	chr6	31506990	4.22617e-06	0.000107724	BAT1;BAT1	Body;Body	N_Shelf	-0.132379	Monkey
cg04169912	chr19	35791192	4.56143e-06	0.000108135	MAG;MAG	Body;Body	Island	0.22153	Human
cg20117369	chr19	49061546	1.59934e-05	0.000108547	SULT2B1	Body	Island	0.208611	Human
cg17825714	chr6	31695903	2.32982e-06	0.000108961	DDAH2	Body	Island	0.286045	Human
cg25848037	chrX	73756753	2.84761e-06	0.000109378	NA	NA	Island	-0.195116	Monkey
cg15332159	chr6	158454775	2.34509e-06	0.000109794	SYNJ2	Body	OpenSea	0.140474	Human
cg17788587	chr5	74066522	2.31819e-06	0.00011021	NSA2	Body	S_Shelf	-0.244979	Monkey
cg03722812	chr22	18075419	2.34621e-06	0.000110627	ATP6V1E1;ATP6V1E1;ATP6V1E1	3'UTR;3'UTR;3'UTR	OpenSea	0.169782	Human
cg17973694	chr6	32818212	2.36045e-06	0.000111048	TAP1	Body	N_Shelf	-0.138673	Monkey
cg11541404	chr7	44077006	2.37458e-06	0.000111469	RASA4P	Body	N_Shore	0.252021	Human
cg16585946	chr1	6831719	2.36185e-06	0.00011189	NA	NA	OpenSea	0.119367	Human
cg24765602	chr14	65006071	2.21312e-05	0.000112313	HSPA2	TSS1500	N_Shore	0.253379	Human
cg08248359	chr19	55912865	2.40698e-06	0.000112738	UBE2S	Body	Island	0.221796	Human
cg02235249	chr2	171570003	5.10036e-06	0.000113165	LOC440925	Body	Island	0.15675	Human
cg21464278	chr3	122283593	1.68081e-05	0.000113592	PARP9;PARP9;PARP9;PARP9;DTX3L;PARP9;PARP9	TSS1500;TSS1500;TSS200;TSS1500;Body;TSS200;TSS1500	Island	-0.147948	Monkey
cg26616347	chr7	128577752	2.42268e-06	0.00011402	IRF5;IRF5;IRF5;IRF5;IRF5;IRF5	TSS1500;TSS1500;TSS1500;TSS1500;TSS1500;TSS1500	N_Shore	0.183197	Human
cg18659867	chr10	80007739	2.44089e-06	0.000114448	NA	NA	OpenSea	0.140413	Human
cg23923934	chr6	31322914	7.5523e-06	0.000114876	HLA-B	Body	N_Shore	0.216333	Human
cg04232972	chr16	30671644	2.4417e-06	0.000115306	NA	NA	S_Shore	0.098294	Human
cg06800231	chr14	24398826	2.82159e-06	0.000115737	C14orf165	Body	OpenSea	-0.138303	Monkey
cg02079963	chr6	160512064	2.46183e-06	0.000116169	IGF2R	Body	Island	-0.195598	Monkey
cg22930390	chr19	911815	2.47525e-06	0.000116601	C19orf22	Body	Island	0.192871	Human
cg22241820	chr15	68122574	2.4638e-06	0.000117033	LBXCOR1	Body	Island	0.249875	Human
cg01634761	chrX	68048386	2.60726e-06	0.000117468	EFNB1	TSS1500	N_Shore	0.0423009	Human
cg21882356	chr14	21153451	2.50906e-06	0.000117904	ANG;RNASE4	5'UTR;5'UTR	S_Shore	0.273273	Human
cg02990742	chr18	72260713	2.84424e-06	0.000118343	LOC400657	Body	N_Shelf	0.0854304	Human
cg09936426	chr1	13839913	2.52953e-06	0.000118783	NA	NA	Island	0.0433053	Human
cg18982625	chr22	43485660	1.0005e-05	0.000119225	TTLL1;TTLL1	TSS1500;TSS1500	S_Shore	0.227669	Human
cg09643312	chr2	160655081	3.75433e-06	0.000119669	CD302	TSS1500	S_Shore	0.194728	Human
cg06508445	chr5	121414088	2.59233e-06	0.000120117	LOX	TSS200	S_Shore	0.0681881	Human
cg04237288	chr8	70501407	3.31698e-06	0.000120565	SULF1;SULF1;SULF1;SULF1	Body;Body;Body;Body	OpenSea	-0.266958	Monkey
cg02915530	chr16	33935507	3.39409e-06	0.000121017	NA	NA	N_Shore	0.142051	Human
cg13399544	chr8	144649678	2.76056e-05	0.00012147	C8orf73	Body	Island	0.35127	Human
cg17748167	chr1	31769917	2.66109e-06	0.000121921	ZCCHC17;ZCCHC17;SNRNP40	5'UTR;1stExon;TSS1500	Island	0.148481	Human
cg21566348	chr3	182510892	2.65896e-06	0.000122374	ATP11B	TSS1500	Island	-0.466642	Monkey
cg04948286	chr19	3595832	5.12536e-06	0.000122827	TBXA2R;TBXA2R	Body;Body	Island	0.0788077	Human
cg04478727	chr12	58166393	8.7204e-06	0.000123284	METTL1;FAM119B;FAM119B;FAM119B;METTL1;FAM119B	TSS1500;1stExon;5'UTR;5'UTR;TSS1500;1stExon	Island	-0.0396263	Monkey
cg21244304	chr14	102276351	6.71058e-06	0.000123742	PPP2R5C;PPP2R5C;PPP2R5C;PPP2R5C;PPP2R5C	Body;1stExon;1stExon;Body;1stExon	OpenSea	-0.0822705	Monkey
cg10347635	chr10	44101651	3.87943e-06	0.0001242	ZNF485	TSS1500	N_Shore	0.258733	Human
cg19299739	chr19	49865342	2.69454e-06	0.000124661	TEAD2	5'UTR	Island	0.0621689	Human
cg23266533	chr7	100860849	2.72732e-06	0.000125124	PLOD3;PLOD3;ZNHIT1	1stExon;5'UTR;TSS200	Island	0.0246553	Human
cg20817661	chr6	6321364	7.63249e-06	0.000125587	F13A1	TSS1500	OpenSea	0.151674	Human
cg06768599	chr14	24785488	7.2291e-06	0.000126051	LTB4R;LTB4R	Body;Body	Island	-0.223399	Monkey
cg02102456	chr2	100824336	8.14513e-06	0.000126516	NA	NA	OpenSea	0.193194	Human
cg15287052	chr9	132648283	1.05803e-05	0.000126981	NA	NA	Island	0.135069	Human
cg08043024	chr16	77224073	3.76498e-06	0.000127447	MON1B	TSS1500	N_Shore	-0.320011	Monkey
cg03980231	chr9	132498616	8.85774e-06	0.000127914	NA	NA	N_Shore	0.0611447	Human
cg16951854	chr3	49449507	2.78423e-06	0.000128385	RHOA;RHOA;TCTA	1stExon;5'UTR;TSS200	Island	-0.204432	Monkey
cg08720786	chr10	48981581	2.84805e-06	0.000128854	NA	NA	OpenSea	-0.13771	Monkey
cg02309627	chr19	32715385	2.80492e-06	0.000129328	NA	NA	Island	0.0653576	Human
cg20725021	chr3	187009575	8.87496e-06	0.000129801	MASP1;MASP1;MASP1;MASP1;MASP1;MASP1	5'UTR;1stExon;5'UTR;5'UTR;1stExon;1stExon	OpenSea	0.0854669	Human
cg00494544	chr3	195268648	3.49244e-06	0.000130273	PPP1R2	Body	N_Shore	0.102735	Human
cg26552774	chr15	44092398	5.13196e-06	0.000130746	SERINC4;C15orf63	TSS200;TSS1500	N_Shore	0.264222	Human
cg09343092	chr7	27185282	5.59537e-06	0.000131223	HOXA6	Body	Island	-0.159004	Monkey
cg18834489	chr11	44560054	3.23559e-06	0.000131699	NA	NA	OpenSea	-0.22007	Monkey
cg22140136	chr19	10491633	2.88185e-06	0.000132177	TYK2	TSS1500	Island	0.0667909	Human
cg26621943	chr8	10275927	9.24546e-06	0.000132655	MSRA;MSRA;MSRA	Body;Body;Body	OpenSea	-0.212127	Monkey
cg05256304	chr11	116969870	9.2926e-06	0.000133135	SIK3	TSS1500	S_Shore	0.0653051	Human
cg07712267	chr17	73178982	2.88122e-06	0.000133613	SUMO2;SUMO2;SUMO2;SUMO2	1stExon;5'UTR;1stExon;5'UTR	Island	0.0562687	Human
cg26894259	chr1	27817246	4.6639e-06	0.000134092	WASF2	TSS1500	S_Shore	0.175732	Human
cg06350345	chr2	27239739	2.886e-06	0.000134572	MAPRE3	5'UTR	OpenSea	0.295929	Human
cg14520573	chr9	15232867	2.90854e-06	0.000135053	TTC39B;TTC39B;TTC39B;TTC39B;TTC39B	Body;Body;Body;5'UTR;Body	Island	0.191967	Human
cg27038002	chr16	56716025	2.92606e-06	0.000135534	MT1X	TSS1500	Island	-0.0510926	Monkey
cg03720887	chr8	101963845	2.99891e-06	0.000136022	YWHAZ;YWHAZ;YWHAZ;YWHAZ;YWHAZ;YWHAZ	TSS1500;TSS1500;5'UTR;5'UTR;TSS1500;5'UTR	Island	-0.167178	Monkey
cg07640648	chr19	39993697	2.86675e-05	0.000136514	DLL3;DLL3	Body;Body	Island	-0.0728671	Monkey
cg04155830	chr3	120314864	2.99687e-06	0.000137006	NDUFB4;NDUFB4	TSS1500;TSS1500	N_Shore	0.067653	Human
cg27060912	chr19	6517005	3.32189e-06	0.000137501	NA	NA	Island	-0.0700344	Monkey
cg03586379	chr3	140660603	4.69826e-06	0.000137997	SLC25A36;SLC25A36	TSS200;TSS200	Island	0.0818041	Human
cg02030524	chr1	51813816	3.06477e-06	0.000138493	NA	NA	S_Shelf	0.215331	Human
cg19900557	chr5	130915806	3.43238e-06	0.000138989	RAPGEF6;RAPGEF6;RAPGEF6;RAPGEF6;RAPGEF6;RAPGEF6	Body;Body;Body;Body;Body;Body	OpenSea	0.224727	Human
cg11238048	chr6	168720487	3.63286e-06	0.000139486	DACT2	TSS200	Island	-0.0698809	Monkey
cg14484793	chr9	137978463	1.00316e-05	0.000139983	OLFM1;OLFM1	Body;Body	N_Shore	0.042159	Human
cg03588998	chr3	55517101	3.3023e-05	0.00014048	WNT5A	Body	N_Shore	0.241933	Human
cg25999827	chr10	86101707	4.00227e-06	0.000140977	FAM190B	5'UTR	OpenSea	0.218207	Human
cg27397236	chr1	171309093	3.6383e-06	0.000141476	FMO4;TOP1P1	Body;Body	OpenSea	-0.166717	Monkey
cg22060621	chr4	186456682	3.07881e-06	0.000141975	PDLIM3;PDLIM3;PDLIM3;PDLIM3	5'UTR;5'UTR;1stExon;1stExon	Island	0.0450575	Human
cg12974394	chr1	150522266	3.07382e-06	0.000142474	ADAMTSL4;ADAMTSL4	5'UTR;5'UTR	Island	0.117627	Human
cg02744588	chr19	48823880	7.25587e-06	0.00014298	CCDC114	TSS1500	N_Shore	0.172439	Human
cg11837690	chr1	22456219	3.38985e-06	0.000143486	WNT4	Body	Island	-0.112296	Monkey
cg06572093	chr14	69095231	1.01578e-05	0.000143991	NA	NA	Island	0.0607369	Human
cg21592158	chr11	111750640	3.33248e-06	0.0001445	FDXACB1;C11orf1	TSS1500;Body	S_Shore	0.19476	Human
cg16057915	chr1	10690564	3.72437e-06	0.000145012	PEX14	3'UTR	OpenSea	0.192565	Human
cg18859045	chr3	53880872	1.02573e-05	0.000145524	CHDH;IL17RB	TSS1500;Body	S_Shore	0.0884582	Human
cg07537853	chr10	3172133	8.23369e-06	0.000146036	PFKP	Body	OpenSea	0.12222	Human
cg06126421	chr6	30720080	4.95727e-06	0.000146551	NA	NA	OpenSea	0.133035	Human
cg15786732	chr13	33933471	3.24605e-06	0.000147065	NA	NA	OpenSea	0.143027	Human
cg00120810	chr3	11195317	7.57904e-06	0.000147585	HRH1;HRH1	5'UTR;TSS1500	N_Shore	0.11243	Human
cg27629044	chr12	132628994	8.33807e-06	0.000148105	DDX51;NOC4L;NOC4L	TSS200;5'UTR;1stExon	Island	-0.0310583	Monkey
cg01746044	chr22	30234775	3.26237e-06	0.000148625	ASCC2	TSS1500	S_Shore	0.171128	Human
cg24492119	chr6	158245646	4.42896e-06	0.000149148	SNX9	Body	S_Shore	-0.230083	Monkey
cg08972756	chr2	71133854	1.00086e-05	0.000149672	VAX2	Body	N_Shore	0.252167	Human
cg18901116	chr10	73156858	3.31341e-06	0.000150197	CDH23;CDH23;CDH23;CDH23	1stExon;1stExon;5'UTR;5'UTR	Island	-0.318411	Monkey
cg11962947	chr5	1112207	3.30725e-06	0.000150722	SLC12A7	TSS200	Island	-0.0579923	Monkey
cg03543533	chr1	148903479	3.21255e-05	0.000151247	NA	NA	Island	-0.298998	Monkey
cg26930584	chr1	225616198	3.30777e-06	0.000151772	LBR;LBR	TSS1500;5'UTR	Island	0.0426596	Human
cg27591053	chr5	180671165	3.35409e-06	0.000152298	GNB2L1;SNORD95	TSS1500;TSS1500	N_Shore	-0.122037	Monkey
cg02456288	chr14	38053308	3.70341e-06	0.000152823	NA	NA	Island	0.036411	Human
cg18861762	chr2	242127852	2.8163e-05	0.000153348	ANO7;ANO7	TSS200;TSS200	OpenSea	0.204804	Human
cg26454662	chr11	47470803	3.34032e-06	0.000153874	RAPSN;RAPSN	TSS200;TSS200	OpenSea	-0.0896823	Monkey
cg05403555	chr2	75427088	9.45344e-06	0.0001544	TACR1;TACR1	TSS1500;TSS1500	Island	-0.0653393	Monkey
cg12635120	chr12	121345228	1.47926e-05	0.000154926	NA	NA	S_Shelf	-0.136694	Monkey
cg10759972	chr8	1971471	5.5581e-06	0.000155451	NA	NA	N_Shore	0.277163	Human
cg12791245	chr17	78085644	9.82266e-06	0.00015598	GAA;GAA;GAA	Body;Body;Body	S_Shelf	-0.055145	Monkey
cg17380160	chr6	150260358	3.39303e-06	0.00015651	NA	NA	S_Shore	-0.313374	Monkey
cg01930356	chr2	149645934	3.46501e-06	0.000157042	KIF5C	Body	S_Shore	-0.0873947	Monkey
cg22766230	chr19	58005481	8.725e-06	0.000157574	ZNF419;ZNF419;ZNF419;ZNF419;ZNF419;ZNF419;ZNF419	3'UTR;3'UTR;3'UTR;3'UTR;3'UTR;3'UTR;3'UTR	OpenSea	0.168721	Human
cg21671386	chr11	113280570	1.10967e-05	0.000158106	DRD2;DRD2	3'UTR;3'UTR	OpenSea	0.185426	Human
cg12765382	chr17	26577877	2.0031e-05	0.000158638	NA	NA	Island	0.254046	Human
cg22155039	chr6	32182002	1.10892e-05	0.00015917	NOTCH4	Body	OpenSea	0.132483	Human
cg23361969	chr3	184971183	6.58422e-06	0.000159704	EHHADH;EHHADH	5'UTR;Body	N_Shore	0.279866	Human
cg02788718	chr8	10483120	1.03168e-05	0.000160248	RP1L1	5'UTR	OpenSea	-0.165091	Monkey
cg02487233	chr3	107810687	1.9942e-05	0.000160792	CD47;CD47;CD47	TSS1500;TSS1500;TSS1500	S_Shore	0.212421	Human
cg16165903	chr3	32023351	5.815e-06	0.000161343	ZNF860;ZNF860;OSBPL10	5'UTR;1stExon;TSS200	Island	0.162534	Human
cg21207593	chr17	33310495	1.0419e-05	0.000161895	LIG3;LIG3	Body;Body	S_Shelf	-0.101536	Monkey
cg04254028	chr4	6927697	4.2322e-06	0.000162448	TBC1D14;TBC1D14	Body;Body	S_Shelf	-0.103304	Monkey
cg01518398	chr2	74406523	1.01592e-05	0.000163001	MOBKL1B	TSS1500	S_Shore	0.146484	Human
cg00047162	chr18	15000434	1.18595e-05	0.000163562	NA	NA	Island	0.139674	Human
cg18275051	chr1	202937114	3.09248e-05	0.000164127	CYB5R1	TSS1500	S_Shore	-0.239169	Monkey
cg09489844	chr17	79880647	3.70126e-06	0.000164691	MAFG;MAFG	Body;Body	Island	0.181974	Human
cg17623882	chr6	41773611	3.73253e-06	0.00016526	USP49	Body	N_Shore	-0.246296	Monkey
cg22482658	chr9	111624589	3.89525e-06	0.000165829	ACTL7A	TSS200	OpenSea	-0.133122	Monkey
cg24516711	chr2	242576858	3.75602e-06	0.0001664	ATG4B;THAP4;ATG4B	TSS200;TSS200;TSS200	Island	-0.042446	Monkey
cg01701585	chr16	2263913	3.98312e-06	0.00016697	PGP	Body	Island	-0.072759	Monkey
cg02930963	chr21	46378243	3.77735e-06	0.000167544	C21orf70	Body	N_Shore	0.259967	Human
cg07607583	chr19	1095686	3.78798e-06	0.000168117	POLR2E	TSS1500	S_Shore	-0.0791499	Monkey
cg11860434	chr7	102067440	3.92206e-06	0.000168689	NA	NA	OpenSea	0.283704	Human
cg09200593	chr7	119590451	3.7978e-06	0.000169266	NA	NA	OpenSea	0.256565	Human
cg05659947	chr1	207262190	3.86941e-06	0.000169843	C4BPB;C4BPB;C4BPB;C4BPB;C4BPB	TSS1500;TSS1500;TSS200;TSS200;TSS1500	OpenSea	0.225542	Human
cg27552599	chr20	37590471	4.47167e-06	0.000170423	DHX35	TSS1500	N_Shore	-0.195101	Monkey
cg05594525	chr8	53476865	1.2489e-05	0.000171003	FAM150A	Body	N_Shore	-0.269925	Monkey
cg03539340	chr20	42218758	5.28545e-06	0.000171583	IFT52	TSS1500	N_Shore	0.122403	Human
cg23506979	chr15	79090958	7.39354e-06	0.000172164	ADAMTS7	Body	N_Shore	0.281077	Human
cg20178172	chr6	30711655	2.60788e-05	0.000172747	IER3;FLOT1	3'UTR;TSS1500	Island	0.337921	Human
cg04884090	chr3	49894441	8.49208e-06	0.00017333	TRAIP	TSS1500	S_Shore	0.14313	Human
cg13251507	chr4	170192843	3.88073e-06	0.000173914	SH3RF1	TSS1500	Island	0.0660305	Human
cg05591758	chr2	74685531	4.86036e-06	0.000174499	WBP1	TSS200	Island	0.025631	Human
cg19259030	chr15	76553926	4.11294e-06	0.000175089	ETFA;TYRO3P;ETFA	Body;TSS1500;Body	OpenSea	0.10235	Human
cg08524483	chr7	5085471	1.08412e-05	0.000175681	RBAK	TSS200	Island	0.00477942	Human
cg04453471	chr10	30726531	3.97925e-06	0.000176274	MAP3K8	5'UTR	S_Shelf	-0.151618	Monkey
cg05970811	chr12	64237202	6.99495e-06	0.000176868	SRGAP1	TSS1500	N_Shore	0.168096	Human
cg19330592	chr14	91580380	4.01799e-06	0.000177462	C14orf159;C14orf159;C14orf159;C14orf159;C14orf159;C14orf159;C14orf159;C14orf159;C14orf159	1stExon;1stExon;5'UTR;1stExon;5'UTR;5'UTR;TSS1500;1stExon;5'UTR	OpenSea	0.117082	Human
cg27452117	chr2	197036434	7.75666e-06	0.000178062	STK17B	TSS200	S_Shore	-0.126786	Monkey
cg00807586	chr3	38080790	8.14106e-06	0.000178662	DLEC1;DLEC1	1stExon;1stExon	Island	0.0898093	Human
cg04663564	chr7	134144288	6.90873e-06	0.000179262	AKR1B1	TSS1500	S_Shore	0.217736	Human
cg19225602	chr11	75269316	4.04517e-06	0.000179863	NA	NA	N_Shelf	0.264054	Human
cg14619203	chr6	12993135	4.06961e-06	0.000180463	PHACTR1	Body	OpenSea	0.107423	Human
cg19206910	chr3	93781998	7.77515e-06	0.000181063	NSUN3;DHFRL1	Body;TSS1500	Island	0.0753687	Human
cg01709265	chr17	48350468	4.70071e-06	0.000181665	TMEM92;TMEM92	TSS1500;5'UTR	Island	-0.0860487	Monkey
cg09741070	chr5	43040998	1.89403e-05	0.000182267	C5orf39;LOC153684	TSS1500;TSS1500	Island	0.0232034	Human
cg17146950	chr8	132916069	4.22577e-06	0.000182869	EFR3A	TSS1500	N_Shore	-0.0643823	Monkey
cg02927098	chr15	64455659	4.10807e-06	0.000183472	PPIB	TSS1500	S_Shore	-0.0910105	Monkey
cg09431525	chr19	39993313	1.28454e-05	0.000184078	DLL3;DLL3	Body;Body	N_Shore	0.269091	Human
cg18791672	chrX	34150529	1.29951e-05	0.000184684	FAM47A	TSS200	S_Shore	-0.0825333	Monkey
cg10868156	chr17	17713364	1.39757e-05	0.000185294	RAI1	3'UTR	Island	0.222995	Human
cg11775291	chr2	91930138	4.18402e-06	0.000185904	NA	NA	N_Shelf	-0.226149	Monkey
cg11084035	chr11	62414045	1.30692e-05	0.000186514	GANAB;GANAB	1stExon;1stExon	Island	-0.0195853	Monkey
cg23222057	chr3	59798132	1.21861e-05	0.000187126	FHIT;FHIT	Body;Body	OpenSea	0.377307	Human
cg04777348	chr1	92952897	4.53072e-06	0.000187739	GFI1;GFI1	TSS1500;TSS1500	S_Shore	0.230361	Human
cg01583753	chr2	39470725	8.72718e-06	0.000188358	NA	NA	N_Shore	0.157117	Human
cg11995594	chr8	103613219	9.20664e-06	0.000188979	NA	NA	Island	0.0555332	Human
cg04991214	chr1	161089118	5.92513e-06	0.0001896	PFDN2;NIT1	TSS1500;Body	S_Shore	0.233408	Human
cg17765291	chr2	220362890	4.27023e-06	0.00019022	GMPPA;GMPPA	TSS1500;TSS1500	Island	-0.11705	Monkey
cg27364162	chr3	55517806	2.4304e-05	0.00019084	WNT5A	Body	Island	0.142885	Human
cg14374799	chr8	21882942	5.78846e-06	0.00019146	NPM2	Body	S_Shore	0.167533	Human
cg01523799	chr1	65613685	4.28151e-06	0.00019208	AK3L1;AK3L1;AK3L1;AK3L1	5'UTR;TSS200;5'UTR;1stExon	Island	-0.233261	Monkey
cg21861644	chr18	13726504	6.09322e-06	0.000192701	C18orf19;C18orf19;RNMT;C18orf19;C18orf19	5'UTR;1stExon;TSS200;1stExon;5'UTR	Island	-0.0966895	Monkey
cg18170070	chr3	32932722	4.89625e-06	0.000193321	TRIM71	Body	OpenSea	-0.0332415	Monkey
cg10080004	chr19	55691827	1.35214e-05	0.000193943	SYT5	TSS200	S_Shore	0.0419451	Human
cg23538773	chr14	89493162	4.43972e-06	0.00019457	NA	NA	Island	0.302735	Human
cg21120478	chr12	6833063	1.63735e-05	0.000195197	COPS7A;COPS7A;COPS7A;COPS7A	TSS200;TSS200;TSS200;TSS1500	Island	-0.258171	Monkey
cg06784594	chr16	19533815	1.25948e-05	0.000195824	GDE1;CP110	TSS1500;TSS1500	N_Shore	-0.331077	Monkey
cg06952288	chr10	465045	1.39761e-05	0.00019645	DIP2C	Body	N_Shore	-0.203344	Monkey
cg20455395	chr17	40117135	4.37497e-06	0.000197077	TTC25	Body	N_Shore	-0.0974069	Monkey
cg01433913	chr16	12136773	6.40036e-06	0.000197707	RUNDC2A	Body	Island	-0.0656362	Monkey
cg04456892	chr11	6898245	4.71778e-06	0.000198338	OR10A4	1stExon	OpenSea	0.0846263	Human
cg14967066	chr11	314341	4.57973e-06	0.000198976	IFITM1	1stExon	N_Shore	0.164605	Human
cg27267310	chr11	16946393	4.85863e-06	0.00019962	PLEKHA7	Body	Island	0.0940135	Human
cg13461273	chr3	40547232	4.53328e-06	0.000200265	ZNF620;ZNF620	TSS1500;TSS1500	N_Shore	0.0688767	Human
cg10706013	chr21	44104950	4.62427e-06	0.00020091	PDE9A;PDE9A;PDE9A;PDE9A;PDE9A;PDE9A;PDE9A;PDE9A;PDE9A;PDE9A;PDE9A;PDE9A;PDE9A;PDE9A;PDE9A;PDE9A;PDE9A;PDE9A;PDE9A;PDE9A	Body;Body;5'UTR;Body;Body;Body;5'UTR;5'UTR;Body;Body;5'UTR;5'UTR;5'UTR;Body;5'UTR;Body;Body;Body;Body;Body	N_Shore	0.159296	Human
cg12444822	chr1	225671904	2.04777e-05	0.000201556	NA	NA	OpenSea	0.194199	Human
cg16168311	chr1	156561947	4.55343e-06	0.000202203	APOA1BP	Body	S_Shore	-0.144448	Monkey
cg14411670	chr9	137030544	1.87759e-05	0.000202856	RNU6ATAC	TSS1500	Island	-0.307023	Monkey
cg25855565	chr3	73436384	1.36407e-05	0.000203511	PDZRN3	Body	S_Shelf	0.161291	Human
cg22261780	chr3	141496940	1.5777e-05	0.000204168	GRK7	TSS200	N_Shore	0.114868	Human
cg26963641	chr19	38990408	4.66789e-06	0.000204827	RYR1;RYR1	Body;Body	Island	-0.210528	Monkey
cg14311523	chr17	60747678	2.35764e-05	0.000205488	MRC2	Body	S_Shelf	0.241944	Human
cg06210989	chr3	57440587	4.6948e-06	0.000206148	DNAH12	Body	OpenSea	-0.15229	Monkey
cg09735896	chr17	39019978	2.17485e-05	0.00020681	KRT12	Body	Island	-0.208122	Monkey
cg07294541	chr6	35265555	1.54456e-05	0.00020747	DEF6	TSS200	OpenSea	0.166585	Human
cg13897675	chr1	1374310	1.00478e-05	0.000208136	VWA1;VWA1	Body;3'UTR	N_Shore	-0.169727	Monkey
cg07617246	chr15	65715951	5.05729e-06	0.000208802	IGDCC4	TSS1500	S_Shore	0.155094	Human
cg27549166	chr12	110437645	1.02692e-05	0.000209468	ANKRD13A	Body	Island	-0.0581702	Monkey
cg00020297	chr6	17600383	6.38776e-06	0.000210135	FAM8A1	TSS200	Island	-0.108084	Monkey
cg26114570	chr1	9648299	5.23317e-06	0.000210801	TMEM201;TMEM201	TSS1500;TSS1500	N_Shore	0.124453	Human
cg15696816	chr17	17713886	1.57384e-05	0.00021147	RAI1	3'UTR	Island	0.301987	Human
cg12510110	chr11	42896938	5.64881e-06	0.00021214	NA	NA	OpenSea	-0.149182	Monkey
cg17449954	chr1	40105667	5.09351e-06	0.000212814	HEYL	TSS1500	Island	0.15706	Human
cg18811093	chr8	145758588	1.57176e-05	0.000213489	KIAA1688	Body	Island	0.153504	Human
cg07566917	chr10	557109	7.83253e-06	0.000214165	DIP2C	Body	OpenSea	-0.140241	Monkey
cg10047572	chr6	30711399	5.65159e-05	0.000214841	IER3;FLOT1	3'UTR;TSS1500	Island	0.266491	Human
cg07916654	chr10	134941229	1.63152e-05	0.000215518	GPR123	Body	N_Shore	0.231259	Human
cg14605590	chr9	94900583	1.60401e-05	0.000216195	LOC100128076	Body	N_Shelf	0.1598	Human
cg27226043	chr11	1770394	1.59541e-05	0.000216872	HCCA2;LOC402778	Body;TSS1500	Island	0.0931372	Human
cg09339907	chr17	48448140	4.90187e-06	0.000217549	MRPL27	Body	N_Shelf	-0.0961402	Monkey
cg23163471	chr10	30024328	4.95294e-06	0.00021823	SVIL	5'UTR	Island	0.10746	Human
cg12440350	chr1	17084335	5.80491e-06	0.000218911	MST1P9	Body	N_Shore	-0.141416	Monkey
cg12734609	chr10	134607680	5.04261e-06	0.000219605	NA	NA	Island	0.115678	Human
cg19129747	chr3	16712515	2.21703e-05	0.0002203	NA	NA	OpenSea	0.181629	Human
cg13380669	chr1	169395476	5.08099e-06	0.000220996	C1orf114	5'UTR	N_Shore	-0.217135	Monkey
cg11584236	chr3	13431624	5.10004e-06	0.000221694	NUP210	Body	OpenSea	0.115275	Human
cg19713911	chr11	1410081	5.15288e-06	0.000222398	BRSK2	TSS1500	N_Shore	0.0867955	Human
cg09772299	chr2	136783103	5.20883e-06	0.0002231	NA	NA	OpenSea	0.118631	Human
cg21222634	chr20	57465926	5.56291e-06	0.000223803	GNAS;GNAS;GNAS;GNAS;GNAS;GNAS;GNAS;GNAS	3'UTR;TSS1500;TSS1500;Body;TSS1500;3'UTR;TSS1500;Body	Island	-0.00201636	Monkey
cg05252161	chr14	105956199	4.63135e-05	0.000224507	C14orf80;C14orf80;C14orf80	TSS1500;TSS1500;TSS1500	Island	-0.341661	Monkey
cg13799933	chr15	70326383	1.42847e-05	0.000225213	NA	NA	Island	0.186398	Human
cg05928806	chr7	127991614	5.22542e-06	0.00022592	PRRT4	Body	Island	0.100886	Human
cg12671744	chr1	46859774	3.40041e-05	0.000226629	FAAH	TSS200	Island	0.0635442	Human
cg21042248	chr19	59092612	1.25799e-05	0.00022734	MGC2752	Body	N_Shore	-0.16911	Monkey
cg03325931	chr10	28968928	5.2646e-06	0.00022805	BAMBI	Body	S_Shore	-0.142674	Monkey
cg22064581	chr6	34113293	5.27008e-06	0.000228766	NA	NA	Island	-0.22671	Monkey
cg09132790	chr16	49533226	1.68046e-05	0.000229482	ZNF423	Body	OpenSea	0.206836	Human
cg14806252	chr4	2244001	5.3554e-06	0.000230202	HAUS3	TSS200	Island	-0.0174138	Monkey
cg10190253	chr17	21730938	5.26083e-05	0.000230922	NA	NA	S_Shore	-0.265468	Monkey
cg20204986	chr11	32448067	1.72419e-05	0.000231646	WT1;WT1;WT1;WT1	Body;Body;Body;Body	N_Shore	0.0751117	Human
cg25594486	chr19	51165441	1.6731e-05	0.000232374	SHANK1	Body	Island	0.164568	Human
cg09141450	chr8	77618058	5.41729e-06	0.000233103	ZFHX4	Body	OpenSea	-0.133605	Monkey
cg04447284	chr10	106034575	1.40965e-05	0.000233833	GSTO2	5'UTR	Island	-0.0967663	Monkey
cg01388565	chr7	134931444	5.47385e-06	0.000234566	STRA8	Body	Island	-0.195546	Monkey
cg03423916	chr1	153670787	1.81757e-05	0.000235299	NA	NA	OpenSea	0.18455	Human
cg06793505	chr12	121164278	1.10676e-05	0.000236031	ACADS	Body	S_Shore	0.316704	Human
cg17632233	chr11	62439667	5.48822e-06	0.000236762	C11orf48;C11orf83	TSS1500;3'UTR	Island	0.0795794	Human
cg00605859	chr15	73089234	1.3183e-05	0.000237493	NA	NA	Island	-0.283806	Monkey
cg23470196	chr14	102695671	5.50619e-06	0.000238225	RAGE	Body	Island	-0.0885628	Monkey
cg02034949	chr22	38302860	6.34513e-06	0.000238962	MICALL1	Body	Island	-0.0370783	Monkey
cg14125604	chr14	85998439	1.75271e-05	0.000239698	FLRT2	5'UTR	Island	-0.0654381	Monkey
cg00929496	chr6	72060594	5.52671e-06	0.000240434	NA	NA	OpenSea	0.211538	Human
cg02243437	chr10	61469599	1.01319e-05	0.000241169	SLC16A9;SLC16A9	1stExon;5'UTR	Island	0.0833042	Human
cg20453412	chr1	11020943	1.45455e-05	0.000241909	C1orf127;C1orf127	Body;Body	OpenSea	0.173788	Human
cg27119415	chr17	38137936	1.50464e-05	0.00024265	PSMD3	Body	S_Shore	-0.150716	Monkey
cg22683283	chr2	37375983	6.64484e-06	0.000243391	EIF2AK2;EIF2AK2;EIF2AK2	TSS1500;5'UTR;5'UTR	OpenSea	-0.209693	Monkey
cg23912828	chr12	510550	5.61638e-06	0.000244131	CCDC77;CCDC77;CCDC77;CCDC77	TSS200;5'UTR;TSS200;5'UTR	Island	0.025813	Human
cg14714692	chr10	97321335	5.76439e-06	0.000244873	SORBS1;SORBS1	TSS200;TSS200	Island	-0.0907869	Monkey
cg08509383	chr6	31696298	5.17595e-05	0.000245618	DDAH2	Body	Island	0.149721	Human
cg08198609	chr10	75458056	5.6712e-06	0.000246365	AGAP5	TSS1500	OpenSea	0.109535	Human
cg01131866	chr5	61601529	6.42672e-06	0.000247112	KIF2A;KIF2A	TSS1500;TSS1500	N_Shore	-0.108287	Monkey
cg12141611	chr14	91581030	6.84601e-06	0.000247861	C14orf159;C14orf159;C14orf159;C14orf159;C14orf159;C14orf159	5'UTR;5'UTR;5'UTR;1stExon;5'UTR;5'UTR	OpenSea	0.10573	Human
cg14760880	chr12	111840792	5.81271e-06	0.000248614	NA	NA	N_Shelf	-0.129903	Monkey
cg20029324	chr7	25642925	5.72064e-06	0.000249366	NA	NA	OpenSea	-0.358549	Monkey
cg02875130	chr19	1848745	6.1957e-06	0.000250121	REXO1	TSS1500	Island	-0.239824	Monkey
cg00306421	chr18	21033656	5.82809e-06	0.000250884	RIOK3	Body	Island	0.0462238	Human
cg04196345	chr17	42084953	1.73988e-05	0.000251648	NAGS	Body	Island	-0.153429	Monkey
cg07356745	chr10	86259688	6.46142e-06	0.000252415	FAM190B	Body	OpenSea	-0.0986188	Monkey
cg09495758	chr17	34136959	1.35469e-05	0.000253188	TAF15;TAF15	Body;Body	Island	-0.0704527	Monkey
cg13465631	chr2	170680977	1.65194e-05	0.000253961	METTL5	Body	N_Shore	-0.113355	Monkey
cg24308560	chr3	49941425	1.99273e-05	0.000254737	MST1R	TSS200	Island	0.190102	Human
cg08771019	chr6	33283145	7.3603e-05	0.000255517	ZBTB22;TAPBP;TAPBP;TAPBP;ZBTB22	Body;TSS1500;TSS1500;TSS1500;Body	Island	0.162694	Human
cg01066212	chr17	40729653	5.99005e-06	0.000256296	PSMC3IP;PSMC3IP	Body;Body	Island	-0.201159	Monkey
cg05281965	chr2	87157547	1.26822e-05	0.000257075	RGPD1;RGPD2	Body;Body	N_Shore	-0.119069	Monkey
cg27084028	chr7	6836436	6.02149e-06	0.000257856	RSPH10B;RSPH10B2	Body;Body	OpenSea	-0.318339	Monkey
cg01147055	chr13	114838162	6.02793e-06	0.000258637	RASA3	Body	N_Shore	0.254036	Human
cg01106909	chr11	1778627	6.04794e-06	0.000259419	HCCA2;CTSD	Body;Body	S_Shelf	-0.10954	Monkey
cg03363863	chr16	31147054	6.10614e-06	0.000260201	PRSS8;PRSS8	1stExon;5'UTR	OpenSea	0.216803	Human
cg11964474	chr17	41278655	2.12141e-05	0.000260985	BRCA1;NBR2;BRCA1;BRCA1;BRCA1;BRCA1	TSS1500;Body;TSS1500;TSS1500;TSS1500;TSS1500	S_Shore	0.23779	Human
cg26806835	chr4	184240083	6.07103e-06	0.000261769	CLDN22;CLDN22;WWC2	1stExon;3'UTR;3'UTR	OpenSea	0.181754	Human
cg21762589	chr10	133796476	6.92539e-06	0.000262553	BNIP3	TSS1500	Island	0.259039	Human
cg02836325	chr17	76403955	6.08162e-06	0.000263339	PGS1	Body	OpenSea	0.165722	Human
cg04963607	chr7	598459	3.65762e-05	0.000264125	PRKAR1B;PRKAR1B;PRKAR1B;PRKAR1B;PRKAR1B;PRKAR1B	Body;Body;Body;Body;Body;Body	N_Shore	0.143452	Human
cg05381383	chr12	80309007	6.15284e-06	0.000264918	PPP1R12A;PPP1R12A;PPP1R12A	Body;Body;TSS1500	OpenSea	0.217611	Human
cg10575367	chr16	2801914	6.55994e-06	0.000265712	LOC100128788;SRRM2	Body;TSS1500	Island	0.251233	Human
cg27659505	chr17	79899075	1.01269e-05	0.000266507	MYADML2	Body	Island	0.414357	Human
cg22621780	chr16	281201	2.00999e-05	0.000267303	NA	NA	Island	0.0908838	Human
cg02994923	chr2	121303745	6.22406e-06	0.000268099	NA	NA	OpenSea	-0.049334	Monkey
cg04450857	chr10	119296756	2.00462e-05	0.000268895	EMX2OS	Body	Island	0.0836104	Human
cg01043997	chr6	30689219	9.28192e-06	0.000269695	TUBB	Body	Island	-0.135546	Monkey
cg19721065	chr12	113549986	1.56715e-05	0.000270495	RASAL1	Body	Island	0.175033	Human
cg27603069	chr11	65123374	7.01134e-06	0.000271296	TIGD3	Body	Island	-0.127995	Monkey
cg02942825	chr19	46185348	6.27164e-06	0.000272097	GIPR	3'UTR	S_Shore	-0.196197	Monkey
cg17095652	chr15	40161645	6.68713e-06	0.000272901	GPR176	Body	OpenSea	0.224643	Human
cg25821399	chr3	128997055	6.36306e-06	0.000273705	C3orf37;C3orf37	TSS1500;TSS1500	N_Shore	0.212298	Human
cg06991391	chr16	31995423	6.24441e-05	0.00027451	NA	NA	S_Shore	-0.24662	Monkey
cg03383789	chr16	5148781	3.39874e-05	0.000275322	FAM86A;FAM86A	TSS1500;TSS1500	Island	-0.011136	Monkey
cg17547295	chr5	157282503	7.21115e-06	0.000276135	CLINT1	Body	N_Shelf	-0.155213	Monkey
cg18586891	chr4	952366	6.5046e-06	0.000276947	TMEM175	3'UTR	S_Shore	0.257165	Human
cg18972998	chr1	55266296	2.17345e-05	0.00027776	TTC22;TTC22	1stExon;1stExon	Island	0.337067	Human
cg27570661	chr16	73097142	6.92488e-06	0.000278582	NA	NA	S_Shore	0.118545	Human
cg03714916	chr6	36645886	6.56287e-06	0.000279408	CDKN1A;CDKN1A	TSS1500;TSS1500	N_Shore	-0.180438	Monkey
cg04939673	chr4	184019125	2.32283e-05	0.000280238	C4orf38;WWC2	Body;TSS1500	Island	0.0823866	Human
cg00682802	chr6	30682855	2.22754e-05	0.000281068	MDC1	Body	N_Shore	-0.115615	Monkey
cg16480199	chr14	65216086	6.7226e-06	0.000281899	SPTB	Body	Island	0.215597	Human
cg06437417	chr11	111895279	6.66752e-06	0.000282729	DLAT	TSS1500	N_Shore	0.0758221	Human
cg01344273	chr4	110223040	6.85522e-06	0.000283563	COL25A1;COL25A1	Body;Body	Island	0.0598331	Human
cg08831034	chr2	242138408	3.17832e-05	0.000284396	ANO7	Body	N_Shore	0.184856	Human
cg01045374	chr15	67137939	1.25717e-05	0.00028523	NA	NA	S_Shelf	0.129054	Human
cg00599850	chr16	88683223	6.73705e-06	0.000286063	ZC3H18	Body	OpenSea	0.129165	Human
cg08655871	chr4	79971408	1.48477e-05	0.000286896	NA	NA	OpenSea	-0.184616	Monkey
cg10089145	chr11	130030103	1.52227e-05	0.00028773	ST14	Body	Island	0.0676253	Human
cg20759724	chr20	19998430	6.77676e-06	0.000288567	NAA20;NAA20;NAA20	Body;Body;TSS200	Island	-0.352377	Monkey
cg01705036	chr7	1035418	6.78279e-06	0.000289404	NA	NA	OpenSea	-0.139999	Monkey
cg14752069	chr8	11977206	6.79038e-06	0.000290247	FAM66D	Body	S_Shelf	0.172206	Human
cg01614792	chr5	138534251	6.79132e-06	0.000291094	SIL1;SIL1	TSS200;TSS200	S_Shore	-0.410313	Monkey
cg17605847	chr2	27356922	2.54803e-05	0.000291945	PREB	Body	N_Shore	-0.200377	Monkey
cg25008494	chr17	37910528	7.04552e-06	0.000292798	NA	NA	Island	-0.287836	Monkey
cg16211161	chr11	113907291	1.51084e-05	0.00029365	NA	NA	Island	-0.084546	Monkey
cg07070113	chr17	79283738	6.85901e-06	0.000294502	C17orf55	TSS1500	N_Shore	0.180943	Human
cg05577016	chr4	7945149	1.38996e-05	0.000295355	NA	NA	S_Shelf	0.261768	Human
cg22932223	chr1	11986734	2.34896e-05	0.000296209	KIAA2013	TSS1500	S_Shore	0.0666976	Human
cg07164820	chr8	49232160	6.9979e-06	0.00029707	NA	NA	S_Shore	0.190273	Human
cg27430637	chr1	26646801	7.35455e-06	0.00029793	CD52	3'UTR	OpenSea	0.090989	Human
cg19346202	chr17	18226511	5.29099e-05	0.000298789	SMCR8	3'UTR	OpenSea	-0.154227	Monkey
cg05622687	chr6	913404	1.00259e-05	0.000299648	NA	NA	OpenSea	-0.0506605	Monkey
cg00875881	chr14	99976466	1.79978e-05	0.000300508	CCNK;CCNK	Body;Body	OpenSea	0.207858	Human
cg21449569	chr19	2276322	7.05417e-06	0.000301367	C19orf35	Body	Island	0.277699	Human
cg08169409	chr1	149856997	7.00036e-06	0.000302227	HIST2H2BE;HIST2H2BE	1stExon;3'UTR	N_Shore	-0.050378	Monkey
cg00504705	chr5	140221357	7.7065e-06	0.000303087	PCDHA6;PCDHA2;PCDHA1;PCDHA7;PCDHA1;PCDHA8;PCDHA6;PCDHA5;PCDHA8;PCDHA3;PCDHA4	Body;Body;Body;Body;Body;1stExon;Body;Body;1stExon;Body;Body	Island	-0.0882845	Monkey
cg27601964	chr6	77322589	1.07261e-05	0.000303947	NA	NA	OpenSea	-0.145487	Monkey
cg10764196	chr8	10489270	2.15805e-05	0.000304808	RP1L1	5'UTR	OpenSea	0.165037	Human
cg04290586	chr12	108168987	7.05874e-06	0.000305668	ASCL4;ASCL4	1stExon;5'UTR	Island	-0.235787	Monkey
cg00349361	chr6	89769234	1.35904e-05	0.000306528	NA	NA	OpenSea	0.140779	Human
cg14464244	chr7	79083056	7.03585e-06	0.000307387	MAGI2	TSS200	Island	0.0998917	Human
cg27287438	chr7	1066396	1.692e-05	0.000308245	C7orf50;C7orf50;C7orf50	Body;Body;Body	N_Shore	0.382695	Human
cg03079640	chr20	37064274	7.45309e-06	0.000309104	LOC388796;LOC388796	TSS1500;TSS1500	S_Shore	0.273603	Human
cg19520452	chr1	59369156	7.24707e-06	0.000309962	NA	NA	N_Shore	-0.243624	Monkey
cg19538733	chr19	34396910	1.22509e-05	0.000310823	NA	NA	Island	-0.180388	Monkey
cg06176608	chr1	2019526	1.78876e-05	0.000311691	PRKCZ;PRKCZ	Body;5'UTR	OpenSea	-0.230374	Monkey
cg00696756	chr4	152020723	9.21292e-06	0.000312561	RPS3A	TSS200	Island	-0.118768	Monkey
cg06343355	chr6	29521023	6.29211e-05	0.000313432	NA	NA	N_Shore	-0.152731	Monkey
cg26551072	chr17	67530480	8.82755e-06	0.000314306	MAP2K6	Body	OpenSea	-0.139856	Monkey
cg19302605	chr1	248099757	1.15299e-05	0.000315188	OR2L13	TSS1500	N_Shore	0.203101	Human
cg24899750	chr20	16710314	2.07522e-05	0.000316071	SNRPB2;SNRPB2	TSS1500;TSS1500	N_Shore	0.160961	Human
cg11187508	chr10	102027336	2.02032e-05	0.000316955	CWF19L1	1stExon	Island	-0.143012	Monkey
cg27461259	chr4	23892621	7.49817e-06	0.000317839	PPARGC1A	TSS1500	OpenSea	-0.0634013	Monkey
cg23097686	chr12	98910128	9.48734e-06	0.00031873	TMPO;TMPO;TMPO;LOC100128191	Body;Body;Body;TSS200	Island	-0.101519	Monkey
cg22751954	chr6	143023932	7.42868e-06	0.000319623	NA	NA	OpenSea	0.0826037	Human
cg14321539	chr8	53326384	2.55812e-05	0.00032052	NA	NA	OpenSea	0.162278	Human
cg08081323	chr11	57232407	1.01384e-05	0.000321417	RTN4RL2	Body	Island	0.208925	Human
cg19300923	chr1	14026137	7.44983e-06	0.000322313	PRDM2	TSS1500	N_Shore	0.283023	Human
cg24530660	chr2	204192481	2.56809e-05	0.000323209	ABI2	TSS1500	N_Shore	0.0686387	Human
cg04009456	chr4	25379436	8.89071e-06	0.000324105	ANAPC4	Body	S_Shore	0.124822	Human
cg00079219	chr12	54360131	1.69741e-05	0.000325002	HOTAIR	Body	N_Shore	0.0434136	Human
cg04167096	chr2	227001602	7.58778e-06	0.000325902	NA	NA	OpenSea	0.203527	Human
cg18562578	chr3	55517853	6.79803e-05	0.000326801	WNT5A	Body	Island	0.302186	Human
cg07615435	chr7	98625802	7.5783e-06	0.000327707	SMURF1;SMURF1	3'UTR;3'UTR	OpenSea	-0.234541	Monkey
cg06105867	chr6	7482553	2.77102e-05	0.000328617	NA	NA	OpenSea	-0.192741	Monkey
cg15258033	chr12	10826753	7.72401e-06	0.000329537	STYK1;STYK1	5'UTR;1stExon	Island	-0.0172625	Monkey
cg09799690	chr1	247267708	6.05258e-05	0.000330461	ZNF669;ZNF669	TSS200;TSS200	Island	-0.0942696	Monkey
cg01263901	chr20	37554897	8.38555e-06	0.000331387	FAM83D	TSS200	Island	-0.0945051	Monkey
cg00925616	chr1	32410211	9.22687e-06	0.000332317	NA	NA	Island	0.177444	Human
cg13285862	chr12	121735363	2.5857e-05	0.000333255	CAMKK2;CAMKK2;CAMKK2;CAMKK2;CAMKK2;CAMKK2;CAMKK2;CAMKK2;CAMKK2;CAMKK2;CAMKK2;CAMKK2;CAMKK2	1stExon;5'UTR;5'UTR;1stExon;5'UTR;TSS1500;1stExon;5'UTR;1stExon;5'UTR;1stExon;5'UTR;1stExon	S_Shore	-0.274401	Monkey
cg19169234	chr9	128469688	7.90434e-06	0.000334193	MAPKAP1;MAPKAP1;MAPKAP1;MAPKAP1;MAPKAP1;MAPKAP1	TSS200;TSS200;TSS200;TSS200;TSS200;TSS200	S_Shore	-0.165431	Monkey
cg12827555	chr14	74706031	7.90709e-06	0.000335131	VSX2	TSS200	N_Shore	0.156538	Human
cg18121224	chr5	176559563	7.91922e-06	0.00033607	NSD1;NSD1	TSS1500;TSS1500	Island	0.122451	Human
cg16690876	chr17	19845638	7.9482e-06	0.000337011	AKAP10	Body	OpenSea	0.158008	Human
cg15665630	chr3	126397794	8.01349e-06	0.000337953	NA	NA	N_Shore	-0.289377	Monkey
cg00414384	chr11	68518048	2.27816e-05	0.000338897	MTL5;MTL5	Body;Body	Island	0.0984772	Human
cg10139370	chr19	5867332	8.26417e-06	0.00033984	FUT5	Body	Island	-0.28842	Monkey
cg06107293	chr15	22915986	7.50141e-05	0.000340783	CYFIP1	5'UTR	OpenSea	0.357358	Human
cg01647314	chr1	23280066	8.7899e-06	0.000341724	NA	NA	Island	-0.0843624	Monkey
cg13027595	chr6	33283184	9.31463e-05	0.000342667	ZBTB22;TAPBP;TAPBP;TAPBP;ZBTB22	Body;TSS1500;TSS1500;TSS1500;Body	Island	0.228424	Human
cg09854746	chr1	168195074	8.0338e-06	0.000343612	SFT2D2	TSS200	Island	-0.0513683	Monkey
cg10915739	chr21	34405733	3.90675e-05	0.000344557	NA	NA	Island	0.102148	Human
cg23214207	chr17	18476059	8.05824e-06	0.000345501	NA	NA	Island	0.152058	Human
cg09440788	chr8	37757401	8.09754e-06	0.000346446	RAB11FIP1;RAB11FIP1	TSS1500;TSS1500	S_Shore	0.131614	Human
cg21848066	chr3	45432353	1.49286e-05	0.00034739	LARS2	5'UTR	S_Shelf	-0.171546	Monkey
cg25188832	chr1	10002969	1.93015e-05	0.000348336	NMNAT1;LZIC	TSS1500;TSS200	N_Shore	-0.0468763	Monkey
cg22659676	chr5	139525919	2.6879e-05	0.00034928	NA	NA	Island	0.236296	Human
cg00517072	chr1	145096849	1.06556e-05	0.000350226	SEC22B	Body	S_Shore	-0.0418112	Monkey
cg01211124	chr13	25874859	2.54292e-05	0.000351173	NUPL1;NUPL1	TSS1500;TSS1500	N_Shore	0.297263	Human
cg15623519	chr12	129309207	1.84186e-05	0.000352119	SLC15A4	TSS1500	S_Shore	-0.306681	Monkey
cg03812724	chr21	15588363	1.36057e-05	0.000353071	RBM11	TSS200	N_Shore	-0.305002	Monkey
cg10155875	chr16	85932591	8.62377e-06	0.000354024	IRF8	TSS200	Island	-0.109638	Monkey
cg16991868	chr1	27227383	8.25003e-06	0.000354976	GPATCH3	TSS1500	S_Shore	0.201522	Human
cg09056317	chr19	36607008	1.46351e-05	0.000355927	TBCB;POLR2I	Body;TSS1500	S_Shore	-0.163436	Monkey
cg02061253	chr3	42577680	1.26158e-05	0.000356878	VIPR1	Body	Island	0.238406	Human
cg19318461	chr10	43263512	8.23612e-06	0.00035783	NA	NA	OpenSea	0.0945112	Human
cg23216004	chr7	23624964	2.7066e-05	0.000358784	CLK2P	Body	N_Shore	-0.231048	Monkey
cg20677058	chr1	19600471	2.67264e-05	0.00035974	AKR7L;AKR7L	1stExon;1stExon	Island	0.0946692	Human
cg23256480	chr14	93252030	8.30828e-06	0.000360699	NA	NA	OpenSea	-0.483469	Monkey
cg09390137	chr2	242824270	2.23075e-05	0.000361659	NA	NA	S_Shore	-0.245823	Monkey
cg16602097	chr6	32182013	2.93932e-05	0.00036262	NOTCH4	Body	OpenSea	0.155666	Human
cg16383001	chr1	100435543	8.44668e-06	0.000363588	SLC35A3;SLC35A3	5'UTR;1stExon	Island	-0.0189686	Monkey
cg08920810	chr15	27215457	1.93889e-05	0.000364562	GABRG3	TSS1500	N_Shore	0.154686	Human
cg02626152	chr1	52456480	2.86335e-05	0.000365537	RAB3B	TSS200	S_Shore	-0.270636	Monkey
cg15743799	chr17	9805578	1.50621e-05	0.000366515	RCVRN	Body	N_Shelf	0.169941	Human
cg23099211	chr14	24912934	8.65845e-06	0.000367497	SDR39U1	TSS1500	S_Shore	0.145273	Human
cg00199519	chr17	18023121	1.19785e-05	0.000368483	MYO15A	Body	Island	-0.31422	Monkey
cg21857375	chr2	182781107	8.65114e-06	0.000369469	SSFA2;SSFA2	Body;Body	OpenSea	-0.0681643	Monkey
cg11834907	chr20	33053077	2.23646e-05	0.000370458	MIR644;ITCH	TSS1500;Body	OpenSea	0.166536	Human
cg20169506	chr1	212783154	9.90258e-06	0.000371447	ATF3;ATF3;ATF3	5'UTR;5'UTR;5'UTR	S_Shore	0.129528	Human
cg03101763	chr11	65319844	2.76269e-05	0.000372435	LTBP3;LTBP3;LTBP3	Body;Body;Body	N_Shore	0.232678	Human
cg00706683	chr2	233251030	9.66803e-06	0.000373424	ECEL1P2	Body	N_Shore	-0.226584	Monkey
cg20091620	chr10	95463028	8.74525e-06	0.000374419	C10orf4	TSS1500	S_Shore	-0.0703883	Monkey
cg08039587	chr6	29911334	8.94436e-06	0.000375416	HLA-A	Body	Island	0.201385	Human
cg13628817	chr9	137030463	3.17594e-05	0.000376415	RNU6ATAC	TSS1500	Island	-0.141332	Monkey
cg04691869	chr6	31134175	8.97856e-06	0.000377413	POU5F1;POU5F1	Body;TSS200	OpenSea	-0.234106	Monkey
cg27548142	chr7	116557960	1.21013e-05	0.00037841	CAPZA2	3'UTR	OpenSea	0.154838	Human
cg06672958	chr5	106830972	9.43143e-06	0.000379409	EFNA5	Body	OpenSea	0.221955	Human
cg17342925	chr2	119610605	1.23199e-05	0.000380407	NA	NA	N_Shore	0.061275	Human
cg01181863	chr3	195395398	2.54441e-05	0.00038141	SDHAP2	Body	OpenSea	-0.0996568	Monkey
cg09682727	chr5	139953966	2.24721e-05	0.000382413	NA	NA	OpenSea	0.0680301	Human
cg27357049	chr15	69222400	1.64121e-05	0.000383416	MIR548H4;SPESP1;NOX5	Body;TSS1500;TSS1500	N_Shore	0.26602	Human
cg03909902	chr12	108154529	8.96023e-06	0.000384419	PRDM4	5'UTR	Island	-0.0688646	Monkey
cg11367354	chr7	96651983	9.20439e-06	0.000385435	DLX5	Body	Island	0.129684	Human
cg03161606	chr19	29218774	0.000113194	0.000386451	NA	NA	S_Shore	0.0849408	Human
cg02278111	chr6	111369778	9.13184e-06	0.000387476	LOC442245	TSS1500	OpenSea	0.116278	Human
cg16777620	chr3	11761382	9.67765e-06	0.000388502	VGLL4	5'UTR	Island	-0.161774	Monkey
cg07975691	chrX	52840827	1.00437e-05	0.000389527	XAGE5	TSS1500	OpenSea	-0.0877791	Monkey
cg12438037	chr9	138393570	3.22093e-05	0.000390551	MRPS2	Body	S_Shore	0.185798	Human
cg01781662	chr9	132387805	9.33944e-06	0.000391574	METTL11A	TSS1500	N_Shore	-0.188847	Monkey
cg21883042	chr12	62997433	3.01281e-05	0.000392597	C12orf61;MIRLET7I	TSS1500;TSS200	Island	-0.0161117	Monkey
cg16520288	chr12	58014857	0.000100718	0.00039362	SLC26A10	Body	Island	0.126109	Human
cg09063434	chr10	682486	4.20154e-05	0.000394643	DIP2C	Body	N_Shelf	0.212203	Human
cg03018058	chr2	227700114	9.24782e-06	0.000395672	RHBDD1;RHBDD1	TSS1500;TSS1500	N_Shore	0.0999291	Human
cg21700511	chr20	3713032	1.15387e-05	0.000396704	HSPA12B	TSS1500	N_Shore	0.111334	Human
cg00397545	chr19	45417526	2.54358e-05	0.000397734	APOC1	TSS1500	OpenSea	0.116234	Human
cg17541922	chr11	86511813	9.27652e-06	0.000398765	PRSS23	5'UTR	Island	-0.512477	Monkey
cg01024009	chr3	145968696	2.1335e-05	0.000399796	PLSCR4;PLSCR4;PLSCR4;PLSCR4	TSS200;5'UTR;5'UTR;5'UTR	Island	-0.0710988	Monkey
cg08322747	chr16	2347298	2.23194e-05	0.000400832	ABCA3	Body	Island	0.205974	Human
cg21896766	chr8	114444395	1.7426e-05	0.000401868	CSMD3;CSMD3	Body;Body	N_Shore	0.0784312	Human
cg10708675	chr16	69760758	3.30744e-05	0.000402904	NQO1;NQO1;NQO1	TSS1500;TSS1500;TSS1500	S_Shore	-0.261693	Monkey
cg27457941	chr3	139258754	5.04436e-05	0.00040394	RBP1;RBP1;RBP1	TSS200;TSS200;TSS200	S_Shore	-0.11399	Monkey
cg05801038	chr15	100878704	9.69236e-06	0.000404977	ADAMTS17	Body	N_Shelf	-0.09387	Monkey
cg16300419	chr17	36666154	9.67162e-06	0.000406024	ARHGAP23	Body	Island	-0.100454	Monkey
cg23300289	chr9	132146083	9.92977e-06	0.000407072	NA	NA	Island	-0.0761552	Monkey
cg06637001	chr1	228463634	0.000122997	0.000408124	OBSCN;OBSCN	Body;Body	Island	-0.336132	Monkey
cg21142272	chr16	67224341	9.61847e-06	0.000409175	EXOC3L	TSS1500	OpenSea	0.134087	Human
cg15628917	chr1	60539559	9.56959e-06	0.000410225	C1orf87	TSS200	S_Shore	0.0445048	Human
cg17184855	chr6	29795350	2.47021e-05	0.000411284	HLA-G	5'UTR	N_Shore	0.174582	Human
cg04753078	chr6	32063619	2.64018e-05	0.000412358	TNXB	Body	Island	0.158666	Human
cg21509978	chr7	169560	6.88298e-05	0.000413431	NA	NA	OpenSea	0.0890602	Human
cg06128142	chr16	46963005	9.89277e-06	0.000414506	GPT2;GPT2	3'UTR;3'UTR	OpenSea	0.278663	Human
cg18460422	chr6	32063553	8.60539e-05	0.000415584	TNXB	Body	Island	0.189449	Human
cg15115594	chr3	180546457	0.000126025	0.000416667	NA	NA	Island	-0.135292	Monkey
cg16190746	chr5	167000745	1.39973e-05	0.00041775	ODZ2	Body	OpenSea	0.043424	Human
cg25561440	chr15	74220017	9.95339e-06	0.000418832	LOXL1	1stExon	Island	-0.104019	Monkey
cg03028337	chr2	56410087	9.93963e-06	0.000419913	CCDC85A	TSS1500	N_Shore	-0.135607	Monkey
cg19440278	chr15	41047657	3.21883e-05	0.000420995	FAM82A2	TSS200	Island	-0.0540277	Monkey
cg17820989	chr8	145734432	1.24924e-05	0.000422083	MFSD3	TSS200	Island	-0.0939669	Monkey
cg11304734	chr9	37485592	3.34822e-05	0.00042317	POLR1E	TSS1500	N_Shore	0.0520943	Human
cg07017737	chr1	6516324	4.40952e-05	0.000424258	ESPN	Body	Island	0.0991369	Human
cg10616776	chr2	232479924	1.01177e-05	0.000425345	NA	NA	Island	0.169014	Human
cg04040975	chr11	123065445	2.36969e-05	0.000426431	ASAM	Body	Island	0.129022	Human
cg07538946	chr5	131705188	1.49757e-05	0.000427518	SLC22A5	TSS1500	Island	0.0211279	Human
cg11798959	chr1	23857321	3.54802e-05	0.000428605	E2F2;E2F2	5'UTR;1stExon	Island	-0.0685428	Monkey
cg23008767	chr7	148725332	1.01446e-05	0.000429692	PDIA4	Body	Island	-0.0537158	Monkey
cg05870586	chr2	240196769	2.5075e-05	0.000430777	HDAC4	Body	Island	0.169926	Human
cg00481227	chr20	36322069	1.03396e-05	0.000431865	CTNNBL1	TSS1500	N_Shore	0.091709	Human
cg04408162	chr8	140643009	2.35893e-05	0.000432956	KCNK9	Body	OpenSea	-0.158679	Monkey
cg16203711	chr3	169491183	1.02056e-05	0.000434051	MYNN;MYNN	1stExon;5'UTR	Island	-0.142875	Monkey
cg12931029	chr7	156803562	1.03274e-05	0.000435146	MNX1;MNX1	TSS1500;TSS1500	Island	-0.0408159	Monkey
cg02704088	chr6	168526298	1.1632e-05	0.000436242	NA	NA	N_Shelf	-0.277398	Monkey
cg26519401	chr4	53729056	3.62878e-05	0.000437342	RASL11B	Body	S_Shore	0.149193	Human
cg13691599	chr9	74863413	1.03322e-05	0.000438447	GDA	3'UTR	OpenSea	-0.267409	Monkey
cg22814764	chr3	126911953	1.04726e-05	0.000439557	NA	NA	OpenSea	-0.122028	Monkey
cg02258066	chr2	65357768	3.7557e-05	0.000440671	RAB1A;RAB1A	TSS1500;TSS1500	Island	-0.121363	Monkey
cg16848712	chr12	46767747	1.07547e-05	0.000441785	SLC38A2	TSS1500	S_Shore	-0.315249	Monkey
cg06280271	chr16	32165153	3.96953e-05	0.0004429	HERC2P4	TSS1500	OpenSea	-0.217034	Monkey
cg17419597	chr1	156211529	2.53243e-05	0.000444014	BGLAP	TSS1500	N_Shelf	-0.139451	Monkey
cg11134425	chr1	63786843	1.11008e-05	0.000445136	NA	NA	Island	0.192198	Human
cg05137386	chr14	105102977	1.17707e-05	0.000446257	NA	NA	N_Shore	0.223442	Human
cg14272177	chr1	115324450	1.06037e-05	0.000447377	SIKE1;SIKE1	TSS1500;TSS1500	S_Shore	0.236242	Human
cg22644320	chr17	78808187	2.05854e-05	0.000448497	RPTOR;RPTOR	Body;Body	OpenSea	0.307869	Human
cg24067652	chr5	139626136	1.45069e-05	0.000449618	PFDN1	Body	OpenSea	-0.168041	Monkey
cg24875808	chr15	86742911	3.72776e-05	0.000450738	AGBL1	Body	OpenSea	0.160774	Human
cg13792913	chr11	118026593	1.70616e-05	0.000451864	NA	NA	S_Shelf	0.16258	Human
cg18602919	chr15	23931674	3.62965e-05	0.000452999	NDN	1stExon	Island	0.0780687	Human
cg16445596	chr16	90075204	2.59995e-05	0.000454134	DBNDD1;DBNDD1	Body;Body	OpenSea	-0.188832	Monkey
cg21221054	chr9	94903088	8.69274e-05	0.000455268	C9orf44	TSS1500	N_Shore	0.188572	Human
cg25689193	chr15	53086968	1.0972e-05	0.000456405	NA	NA	N_Shore	0.0547832	Human
cg15195763	chr19	56633048	1.08766e-05	0.000457543	ZNF787	TSS1500	Island	-0.0487002	Monkey
cg01920578	chr12	45270573	1.0875e-05	0.000458682	NELL2;NELL2;NELL2;NELL2;NELL2;NELL2	Body;TSS1500;1stExon;TSS1500;TSS1500;5'UTR	Island	0.061552	Human
cg04210631	chr14	64804786	3.10319e-05	0.00045982	ESR2;ESR2	5'UTR;1stExon	N_Shore	-0.130438	Monkey
cg17241016	chr12	47473761	2.40022e-05	0.000460963	AMIGO2;AMIGO2	TSS200;TSS200	Island	-0.0231446	Monkey
cg13364410	chr19	19373755	3.93496e-05	0.000462105	HAPLN4	TSS200	S_Shore	0.141987	Human
cg21752536	chr2	11774405	3.87469e-05	0.000463248	GREB1	Body	Island	-0.0950731	Monkey
cg09608028	chr10	43932620	3.8218e-05	0.00046439	ZNF487	Body	Island	0.0926971	Human
cg01369114	chr22	31002991	3.06605e-05	0.000465544	TCN2	TSS200	OpenSea	-0.131383	Monkey
cg03327494	chr3	195938048	2.15991e-05	0.000466701	ZDHHC19	1stExon	S_Shelf	-0.14823	Monkey
cg07629965	chr3	50312389	3.45272e-05	0.000467861	SEMA3B;SEMA3B	Body;Body	N_Shore	-0.257202	Monkey
cg19359842	chr6	158316250	1.52297e-05	0.000469023	SNX9	Body	OpenSea	0.127415	Human
cg13872880	chr6	28497370	1.1275e-05	0.000470185	GPX5;GPX5	Body;Body	OpenSea	-0.139811	Monkey
cg09753006	chr1	196923877	1.23109e-05	0.000471354	CFHR2	Body	OpenSea	-0.184297	Monkey
cg07393322	chr22	43117318	1.79676e-05	0.000472522	A4GALT	TSS1500	S_Shore	-0.134461	Monkey
cg17376045	chrX	54556668	1.16426e-05	0.000473691	GNL3L;GNL3L	1stExon;5'UTR	Island	0.0835482	Human
cg03384000	chr17	42081948	3.28254e-05	0.000474861	NAGS;PYY	TSS200;TSS200	N_Shore	0.0474067	Human
cg20260607	chr12	49388987	1.19853e-05	0.00047603	DDN	3'UTR	N_Shore	-0.0969306	Monkey
cg00840516	chr3	50360097	9.196e-05	0.0004772	HYAL2;HYAL2;HYAL2	5'UTR;1stExon;TSS1500	S_Shore	0.0926666	Human
cg12411312	chr3	50608551	1.15532e-05	0.000478369	HEMK1	Body	S_Shore	-0.106392	Monkey
cg09428537	chr16	90039076	3.13717e-05	0.000479542	AFG3L1;CENPBD1;AFG3L1;AFG3L1	Body;TSS200;Body;Body	Island	-0.0301252	Monkey
cg06029792	chr15	70326224	9.76537e-05	0.000480716	NA	NA	Island	0.0711326	Human
cg21409519	chr1	11822153	2.52896e-05	0.00048189	NA	NA	Island	0.128862	Human
cg04258138	chr16	636227	4.12113e-05	0.000483065	NA	NA	N_Shelf	-0.160617	Monkey
cg16245261	chr11	6342357	8.90282e-05	0.000484244	PRKCDBP	TSS1500	S_Shore	0.176093	Human
cg01601573	chr4	144256835	1.39984e-05	0.000485425	GAB1;GAB1	TSS1500;TSS1500	N_Shore	0.193403	Human
cg12250049	chr15	83951663	4.13277e-05	0.000486606	BNC1	Body	N_Shore	0.193541	Human
cg09088892	chr7	128170611	1.16052e-05	0.000487787	NA	NA	N_Shore	-0.0242647	Monkey
cg25578773	chr13	37247048	2.34645e-05	0.000488967	C13orf36	TSS1500	N_Shore	-0.189071	Monkey
cg23088126	chr1	207078912	1.15753e-05	0.000490146	FAIM3;FAIM3;FAIM3	Body;Body;Body	N_Shelf	0.188678	Human
cg22549504	chr19	17448937	1.16866e-05	0.000491328	GTPBP3;GTPBP3;GTPBP3	Body;Body;Body	Island	-0.0168573	Monkey
cg09459561	chr16	21200311	1.16329e-05	0.000492512	NA	NA	OpenSea	-0.0706156	Monkey
cg23010585	chr11	67210192	1.18248e-05	0.000493701	CORO1B;CORO1B	5'UTR;5'UTR	OpenSea	0.396169	Human
cg14405528	chr22	47372700	1.39911e-05	0.000494893	TBC1D22A	Body	S_Shelf	0.168362	Human
cg06818515	chr16	2944443	1.19343e-05	0.000496087	FLYWCH2;FLYWCH2;FLYWCH2	5'UTR;5'UTR;5'UTR	Island	0.319688	Human
cg06294637	chr8	59465767	3.41313e-05	0.000497284	SDCBP;SDCBP;SDCBP;SDCBP;SDCBP;SDCBP;SDCBP;SDCBP;SDCBP;SDCBP	1stExon;1stExon;5'UTR;5'UTR;5'UTR;5'UTR;1stExon;5'UTR;1stExon;1stExon	Island	-0.0512677	Monkey
cg06712541	chr22	39321611	4.27305e-05	0.00049848	NA	NA	N_Shore	0.194378	Human
cg00590639	chr19	10464771	0.000156221	0.000499679	TYK2	Body	Island	0.33429	Human
cg18595957	chr17	78155316	3.87974e-05	0.00050088	CARD14	Body	Island	0.140423	Human
cg17079374	chr1	7308012	4.30242e-05	0.000502082	CAMTA1	Body	OpenSea	0.233803	Human
cg24641352	chr8	144328078	1.19749e-05	0.000503286	ZFP41	TSS1500	N_Shore	0.160485	Human
cg26975787	chr12	2613778	1.88155e-05	0.000504496	CACNA1C;CACNA1C;CACNA1C;CACNA1C;CACNA1C;CACNA1C;CACNA1C;CACNA1C;CACNA1C;CACNA1C;CACNA1C;CACNA1C;CACNA1C;CACNA1C;CACNA1C;CACNA1C;CACNA1C;CACNA1C;CACNA1C;CACNA1C;CACNA1C;CACNA1C;CACNA1C	Body;Body;Body;Body;Body;Body;Body;Body;Body;Body;Body;Body;Body;Body;Body;Body;Body;Body;Body;Body;Body;Body;Body	OpenSea	-0.121665	Monkey
cg07451034	chr17	47283774	1.23495e-05	0.000505706	GNGT2	3'UTR	OpenSea	0.059214	Human
cg08200420	chr2	241896967	4.1685e-05	0.000506915	NA	NA	OpenSea	0.288327	Human
cg13597629	chr6	149777806	1.90587e-05	0.000508127	ZC3H12D	Body	Island	0.106553	Human
cg14744160	chr11	28129753	1.37078e-05	0.000509341	METT5D1;KIF18A;METT5D1	TSS200;TSS200;TSS200	N_Shelf	0.0626769	Human
cg20340190	chr17	27950413	3.95198e-05	0.000510559	NA	NA	S_Shore	0.195043	Human
cg26823158	chr1	211380704	1.62118e-05	0.000511775	NA	NA	Island	-0.169461	Monkey
cg21953025	chr2	216877750	1.30967e-05	0.000512995	MREG	Body	N_Shore	-0.16695	Monkey
cg16007541	chr11	18728598	3.28997e-05	0.000514217	IGSF22	Body	S_Shore	-0.203472	Monkey
cg22559942	chr1	201924337	3.09966e-05	0.00051544	TIMM17A	TSS1500	Island	-0.063274	Monkey
cg02332456	chrX	37026473	7.20013e-05	0.000516661	FAM47C;FAM47C	1stExon;5'UTR	Island	-0.14747	Monkey
cg02616368	chr8	143761680	0.0001461	0.000517884	PSCA	TSS200	OpenSea	0.132606	Human
cg19099736	chr22	29702810	1.234e-05	0.00051911	GAS2L1;GAS2L1;GAS2L1	TSS200;TSS200;TSS200	Island	0.124595	Human
cg12150406	chr18	8708612	1.23457e-05	0.000520337	NA	NA	S_Shore	0.263438	Human
cg16476639	chr14	73528813	1.23864e-05	0.000521564	RBM25	5'UTR	S_Shelf	0.322229	Human
cg01811796	chr1	26233565	0.000161577	0.000522796	STMN1;STMN1;STMN1;STMN1	TSS1500;TSS1500;TSS1500;TSS200	Island	0.119344	Human
cg02483554	chr10	35894194	1.2798e-05	0.000524031	GJD4	TSS200	N_Shelf	-0.151266	Monkey
cg06658404	chr16	54408014	4.17529e-05	0.000525272	NA	NA	OpenSea	0.120667	Human
cg25582488	chr14	69095171	0.000145528	0.000526517	NA	NA	Island	0.15392	Human
cg00408597	chr11	9685941	1.27558e-05	0.000527766	SWAP70	Body	Island	0.0933765	Human
cg00544070	chr15	75514925	1.95546e-05	0.000529018	NA	NA	OpenSea	0.149653	Human
cg02195292	chr20	22567920	1.27747e-05	0.000530269	NA	NA	S_Shore	0.0626106	Human
cg07243576	chr16	88973245	2.32995e-05	0.000531522	CBFA2T3;CBFA2T3	5'UTR;Body	N_Shelf	-0.0967289	Monkey
cg19979646	chr13	53226667	1.27711e-05	0.000532777	SUGT1;SUGT1	TSS200;TSS200	Island	-0.127526	Monkey
cg15356553	chr11	1083178	1.35419e-05	0.000534035	MUC2	Body	Island	-0.125875	Monkey
cg22144900	chr6	88757358	5.88352e-05	0.000535294	SPACA1	TSS200	Island	-0.100059	Monkey
cg05669285	chr8	48873906	4.17058e-05	0.000536556	MCM4;MCM4;PRKDC;PRKDC	Body;Body;TSS1500;TSS1500	Island	0.0074279	Human
cg15736165	chr15	83951732	0.000130588	0.000537821	BNC1	Body	N_Shore	0.11355	Human
cg02027979	chr11	62562474	1.3014e-05	0.000539086	NXF1;NXF1	3'UTR;Body	S_Shelf	-0.0904044	Monkey
cg16063666	chr7	86974833	0.000102998	0.000540357	TP53TG1;CROT;CROT;CROT	TSS200;TSS200;TSS200;TSS200	Island	-0.0435208	Monkey
cg21235025	chr13	72249355	0.000106756	0.000541631	DACH1;DACH1;DACH1	Body;Body;Body	Island	-0.146029	Monkey
cg14914238	chr15	83620321	1.31674e-05	0.000542907	HOMER2;HOMER2;HOMER2;HOMER2	Body;Body;Body;Body	N_Shore	-0.124877	Monkey
cg20640305	chr18	19180778	1.32748e-05	0.000544192	ESCO1	TSS200	Island	-0.0284024	Monkey
cg22553011	chr20	10015964	1.59977e-05	0.000545477	ANKRD5;ANKRD5;ANKRD5;ANKRD5	1stExon;1stExon;5'UTR;5'UTR	S_Shore	-0.135333	Monkey
cg02206157	chr14	97500175	0.000100949	0.000546772	NA	NA	Island	0.203208	Human
cg08622198	chr1	239979505	1.342e-05	0.000548067	CHRM3	5'UTR	OpenSea	0.156806	Human
cg23323671	chr1	26233623	0.000175511	0.000549363	STMN1;STMN1;STMN1;STMN1	TSS1500;TSS1500;TSS1500;TSS1500	Island	0.115049	Human
cg00480429	chr8	144990141	4.59998e-05	0.000550663	PLEC1;PLEC1;PLEC1;PLEC1;PLEC1;PLEC1;PLEC1;PLEC1	3'UTR;3'UTR;3'UTR;3'UTR;3'UTR;3'UTR;3'UTR;3'UTR	N_Shore	-0.145879	Monkey
cg19573198	chr12	54476240	5.0911e-05	0.000551961	LOC100240735;FLJ12825	TSS1500;Body	S_Shore	0.137518	Human
cg03851496	chr1	150488805	1.35508e-05	0.000553259	NA	NA	S_Shore	-0.206737	Monkey
cg15994467	chr12	52401523	1.3483e-05	0.00055456	GRASP	Body	Island	0.223803	Human
cg11559731	chr8	60032745	4.65323e-05	0.000555861	TOX	TSS1500	Island	0.0712465	Human
cg24828071	chr12	123128962	1.36498e-05	0.000557164	NA	NA	OpenSea	0.201451	Human
cg09225658	chr9	95709582	0.000127965	0.000558468	FGD3	TSS200	OpenSea	0.0446113	Human
cg06958034	chr1	23346203	3.63911e-05	0.00055977	KDM1A;KDM1A	1stExon;1stExon	Island	-0.140981	Monkey
cg07072704	chr22	45899736	2.7311e-05	0.000561073	FBLN1;FBLN1;FBLN1;FBLN1	Body;Body;Body;Body	S_Shore	0.148634	Human
cg02756170	chr5	102465317	1.36134e-05	0.000562378	HISPPD1	1stExon	OpenSea	0.193713	Human
cg00433654	chr2	74684330	2.10094e-05	0.000563686	WBP1;INO80B	TSS1500;Body	N_Shore	-0.146958	Monkey
cg25428177	chr4	1039554	1.36748e-05	0.000564993	NA	NA	N_Shelf	0.274647	Human
cg12615982	chr3	169483122	1.43217e-05	0.000566304	TERC	TSS1500	S_Shore	0.129486	Human
cg15124109	chr1	156711332	1.43886e-05	0.000567621	MRPL24;MRPL24	TSS1500;TSS1500	S_Shore	-0.0927951	Monkey
cg25452071	chr15	83776769	1.3832e-05	0.000568939	TM6SF1;TM6SF1	Body;Body	Island	0.0505453	Human
cg07414392	chr9	71735648	0.000171069	0.000570255	TJP2	TSS1500	N_Shore	0.162934	Human
cg07476508	chr11	111783355	0.000180181	0.000571573	CRYAB;HSPB2	TSS1500;TSS200	OpenSea	-0.216684	Monkey
cg07815287	chr2	9345967	1.57809e-05	0.000572893	ASAP2;ASAP2	TSS1500;TSS1500	N_Shore	0.133706	Human
cg08234689	chr7	127910927	3.46152e-05	0.000574216	NA	NA	Island	0.268796	Human
cg13150467	chr4	145567373	1.59277e-05	0.000575548	HHIP;HHIP	1stExon;5'UTR	Island	-0.129708	Monkey
cg05344692	chr16	68544404	5.06693e-05	0.00057688	NA	NA	S_Shore	-0.194742	Monkey
cg14750778	chr17	26899428	1.40745e-05	0.000578213	PIGS	TSS1500	S_Shore	0.151815	Human
cg01892727	chr3	3221728	1.41946e-05	0.000579548	CRBN	TSS1500	S_Shore	0.153887	Human
cg01778190	chr16	967680	3.32179e-05	0.000580888	LMF1	Body	S_Shore	0.11875	Human
cg09675853	chr2	239306169	1.42779e-05	0.000582229	TRAF3IP1;TRAF3IP1	Body;Body	OpenSea	0.183117	Human
cg26023303	chr14	103541561	5.58271e-05	0.000583569	NA	NA	N_Shore	0.18647	Human
cg26662727	chr19	57947642	1.61315e-05	0.00058491	ZNF749	Body	S_Shore	-0.0883848	Monkey
cg01184676	chr4	175135429	1.85759e-05	0.000586252	NA	NA	Island	0.0964464	Human
cg27230044	chr7	94285993	1.48479e-05	0.000587594	SGCE;PEG10;SGCE;PEG10;SGCE	TSS1500;5'UTR;TSS1500;5'UTR;TSS1500	Island	0.132203	Human
cg17889402	chr18	55862872	3.3098e-05	0.00058896	NEDD4L;NEDD4L;NEDD4L;NEDD4L;NEDD4L;NEDD4L;NEDD4L;NEDD4L;NEDD4L	5'UTR;Body;5'UTR;5'UTR;Body;1stExon;Body;Body;5'UTR	Island	0.0346985	Human
cg13036855	chr3	53880717	0.000127946	0.000590326	CHDH;IL17RB	TSS1500;Body	Island	0.074443	Human
cg19964491	chr6	32016236	1.46532e-05	0.000591696	TNXB	Body	OpenSea	0.289192	Human
cg07312116	chr5	110074930	2.73426e-05	0.000593067	SLC25A46	1stExon	Island	-0.197173	Monkey
[truncated: 2,073 more rows]
