# Supplementary material for: Species-Specific 5 mC and 5 hmC Genomic Landscapes Indicate Epigenetic Contribution to Human Brain Evolution
Source: Front Mol Neurosci. 2018 Feb 14;11:39. doi: 10.3389/fnmol.2018.00039 (PMC5817089; doi:10.3389/fnmol.2018.00039)
Supplement: Supplementary file 3 [file DataSheet3.XLSX]

## Sheet: All
Human/Monkey Array
Gene Ontology: All DML Genes
GO ID	GO Term	PValue	FDR	Gene Symbols
GO:0022610	biological adhesion	1.70641e-13	1.1774e-09	BCL2L11;CDH4;TROAP;DNAJB6;MICA;CDH8;SORBS3;MPZL2;CDK6;FLOT1;FSTL3;NET1;EFS;MAEA;DLC1;NDRG1;SPON1;BAIAP2;MAD2L2;CEACAM5;NOP56;PAICS;SPINT2;CHL1;SEPT9;PPP1R13L;MALT1;EMILIN1;CORO1A;PKP3;EXOC3;SIGLEC11;CLIC1;CLPTM1;CCR6;WHAMM;CNN2;COL1A1;CHMP4B;COL6A3;FBLN7;COL13A1;COL15A1;COL16A1;MAP3K8;EGFLAM;CLDN3;CLDN23;SIRPA;CSF1;PLEKHA7;CSNK1D;OTOA;VCAN;CTGF;CTNNA1;CCDC80;CNTN4;NKX2-3;ZFPM1;DDOST;DOCK1;DSG2;DT…
GO:0007155	cell adhesion	2.75446e-13	1.1774e-09	BCL2L11;CDH4;TROAP;DNAJB6;MICA;CDH8;SORBS3;MPZL2;CDK6;FLOT1;FSTL3;NET1;EFS;MAEA;DLC1;NDRG1;SPON1;BAIAP2;MAD2L2;CEACAM5;NOP56;PAICS;SPINT2;CHL1;SEPT9;PPP1R13L;MALT1;EMILIN1;CORO1A;PKP3;EXOC3;SIGLEC11;CLIC1;CLPTM1;CCR6;WHAMM;CNN2;COL1A1;CHMP4B;COL6A3;FBLN7;COL13A1;COL15A1;COL16A1;MAP3K8;EGFLAM;CLDN3;CLDN23;SIRPA;CSF1;PLEKHA7;CSNK1D;OTOA;VCAN;CTGF;CTNNA1;CCDC80;CNTN4;NKX2-3;ZFPM1;DDOST;DOCK1;DSG2;DT…
GO:0009790	embryo development	6.75876e-09	1.92602e-05	BCL2L11;DNAJB6;NPM2;DLC1;SLC34A2;SPINT2;DLL3;NES;PPP1R13L;PLCD3;USH1G;COL1A1;COL5A2;BBS5;CRABP2;CREBBP;GSC;NKX2-5;ZFPM1;DNMT3A;DUSP4;DVL1;DVL2;APLNR;ECE1;EFNA1;EPHA2;ELF5;FLCN;EMX1;TAPT1;EP300;ERCC1;AKT1;EYA2;FBN2;FERD3L;FGFR1;FGFR2;KDM6B;SULF1;FLT3LG;GPR161;SSBP3;GABPA;IFT172;GATA2;GATA3;GATA4;KAT2A;GJB3;PRPF19;GNAS;ANGPT1;GRB2;HIPK2;ABR;ANKRD11;SOX8;NRG1;HHEX;APAF1;HOXA3;HOXA9;APBA2;HOXB8;HOXD4…
GO:0043085	positive regulation of catalytic activity	6.35615e-08	0.000122118	PDCD6;BCL2L10;BCL2L11;DNAJB6;NR1H3;AKAP9;RASGRP2;NET1;NPM2;DLC1;CDC42EP2;CAP1;PITRM1;ANP32B;CDC42EP3;RGS14;MALT1;DBF4;RALBP1;ERP29;ADAP1;RAPGEF4;MAP4K1;AKAP13;EGLN3;SNX18;DUSP12;ADCY9;CKS1B;CKS2;ARAP1;AGAP1;AGAP3;TAGAP;FGD4;TBC1D16;ARHGEF19;MAP3K8;NEK7;CSF1;CDC42EP5;CTGF;CTSH;FGD5;PLEKHG4B;CYP27B1;DENND5B;DAXX;DENND1B;DDX11;DOCK1;DRD5;DVL2;EFNA1;EPHA2;EIF5;ELANE;FLCN;EMP2;ERBB2;AKT1;ERCC6;ERN1;F2…
GO:0044093	positive regulation of molecular function	7.14223e-08	0.000122118	PDCD6;BCL2L10;BCL2L11;DNAJB6;NR1H3;AKAP9;FLOT1;RASGRP2;NET1;NPM2;DLC1;CDC42EP2;CAP1;PITRM1;ANP32B;CDC42EP3;RGS14;MALT1;DBF4;RALBP1;ERP29;ADAP1;RAPGEF4;TRIM31;MAP4K1;AKAP13;EGLN3;SNX18;DUSP12;PHB2;ADCY9;CKS1B;CKS2;ARAP1;AGAP1;AGAP3;TAGAP;FGD4;TBC1D16;ARHGEF19;MAP3K8;NEK7;CSF1;CDC42EP5;CTGF;CTSH;FGD5;PLEKHG4B;CYP27B1;DENND5B;DAXX;DENND1B;DDX11;DOCK1;DRD5;DVL2;EFNA1;EIF2S1;EPHA2;EIF4G1;EIF5;ELANE;FL…
GO:0012501	programmed cell death	1.23848e-07	0.000126062	PDCD6IP;PDCD6;BCL2L10;BCL2L11;DNAJB6;NET1;MAEA;DLC1;NDRG1;ACAA2;CEACAM5;STK25;UNC13B;ATG7;ANP32B;HTATIP2;SIVA1;ERN2;STAMBP;TXNIP;RRAGA;CTSC;CHL1;TRAF3IP2;NES;PPP1R13L;MALT1;EDAR;ERP29;MLLT11;YWHAQ;CORO1A;CHEK2;AKAP13;EGLN3;PHB2;THEM4;FGD4;MAP3K8;CREBBP;TRIM69;CRYAB;CSNK2A1;NKX2-5;CTGF;CTNNA1;CTSB;CTSH;DAXX;DDIT3;DIO3;DNMT3A;DOCK1;ATN1;EDNRB;EFNA1;EIF2S1;ANO6;EPHA2;FLCN;EP300;AKT1;ERCC6;ERN1;MECOM…
GO:0043547	positive regulation of GTPase activity	1.28822e-07	0.000126062	AKAP9;RASGRP2;NET1;DLC1;CDC42EP2;CDC42EP3;RGS14;RALBP1;ADAP1;RAPGEF4;AKAP13;SNX18;ARAP1;AGAP1;AGAP3;TAGAP;FGD4;TBC1D16;ARHGEF19;CDC42EP5;FGD5;PLEKHG4B;DENND5B;DENND1B;DOCK1;DVL2;EPHA2;EIF5;FLCN;ERBB2;RASGEF1A;SPATA13;FGF1;FGFR1;FGFR2;RASA3;DENND3;ARHGEF15;TBC1D9B;SIPA1L3;TBC1D2B;RAP1GAP2;RGL1;MCF2L;RASGEF1C;RASGRP3;RAB3GAP2;RGL4;GFRA1;ARHGEF16;ANGPT1;GRB2;GIT1;ABR;GRIN2A;GRIN2C;GRIN2D;NRG1;ITGB1;…
GO:0009887	animal organ morphogenesis	1.32481e-07	0.000126062	BCL2L11;DLC1;PPP1R13L;EDAR;TREH;PHB2;SLC24A4;USH1G;COL1A1;ARHGEF19;COL5A2;XIRP2;BBS5;COL13A1;CSF1;GSC;NKX2-5;CTGF;CTNNA1;CTSH;NKX2-3;ZFPM1;DIO3;JAG1;DVL1;DVL2;EFNA1;CELSR3;EPHA2;EMX1;EP300;ETV5;FANCD2;FBN2;SDK1;GPC4;FGF1;FGFR1;FGFR2;FHL1;FHL2;PLXND1;SULF1;ALPL;ABL1;SOSTDC1;GAMT;IFT172;GATA2;GATA3;GATA4;GBA;CNNM4;GNAS;GNAT1;GNG5;NEK8;HIPK2;ABR;ANKRD11;SOX8;NRG1;HHEX;HOXA3;HOXB8;HOXD4;HOXD9;ID1;ID3…
GO:0098609	cell-cell adhesion	1.32712e-07	0.000126062	CDH4;DNAJB6;MICA;CDH8;MPZL2;CDK6;FLOT1;FSTL3;NDRG1;BAIAP2;MAD2L2;CEACAM5;NOP56;PAICS;SPINT2;SEPT9;PPP1R13L;MALT1;CORO1A;PKP3;EXOC3;CLIC1;CLPTM1;CCR6;CNN2;CHMP4B;COL13A1;MAP3K8;CLDN3;CLDN23;PLEKHA7;CSNK1D;CTNNA1;CNTN4;NKX2-3;ZFPM1;DDOST;DSG2;DTX1;EEF2;CELSR3;EPHA2;EIF4G1;EIF5;ELANE;EPHB3;ERBB2;AKT1;ETS1;FANCA;FANCD2;SDK1;FNDC3A;CLSTN1;IGSF9B;JMJD6;IL27;ABL1;PTPN23;GATA3;CYFIP2;SND1;ARHGEF16;GNAS;G…
GO:0006915	apoptotic process	1.59849e-07	0.000136655	PDCD6IP;PDCD6;BCL2L10;BCL2L11;DNAJB6;NET1;MAEA;DLC1;NDRG1;ACAA2;CEACAM5;STK25;UNC13B;ATG7;ANP32B;HTATIP2;SIVA1;ERN2;STAMBP;TXNIP;RRAGA;CTSC;CHL1;TRAF3IP2;NES;PPP1R13L;MALT1;EDAR;ERP29;MLLT11;YWHAQ;CORO1A;CHEK2;AKAP13;EGLN3;PHB2;THEM4;FGD4;MAP3K8;CREBBP;TRIM69;CRYAB;CSNK2A1;NKX2-5;CTGF;CTNNA1;CTSB;CTSH;DAXX;DDIT3;DIO3;DNMT3A;DOCK1;ATN1;EDNRB;EFNA1;EIF2S1;ANO6;EPHA2;FLCN;EP300;AKT1;ERCC6;ERN1;MECOM…
GO:0043087	regulation of GTPase activity	1.88833e-07	0.000145278	AKAP9;RASGRP2;NET1;DLC1;CDC42EP2;CDC42EP3;RGS14;RALBP1;ADAP1;RAPGEF4;AKAP13;SNX18;ARAP1;AGAP1;AGAP3;TAGAP;FGD4;TBC1D16;ARHGEF19;CDC42EP5;FGD5;PLEKHG4B;DENND5B;DENND1B;DOCK1;DVL2;EIF2S1;EPHA2;EIF5;FLCN;EPHB3;ERBB2;RASGEF1A;SPATA13;FGF1;FGFR1;FGFR2;RASA3;DENND3;ARHGEF15;TBC1D9B;SIPA1L3;TBC1D2B;RAP1GAP2;RGL1;MCF2L;RASGEF1C;RASGRP3;RAB3GAP2;RGL4;GFRA1;ARHGEF16;ANGPT1;GRB2;GIT1;ABR;GRIN2A;GRIN2C;GRIN2…
GO:0008219	cell death	2.18869e-07	0.000145278	PDCD6IP;PDCD6;BCL2L10;BCL2L11;DNAJB6;NET1;MAEA;DLC1;NDRG1;ACAA2;CEACAM5;STK25;UNC13B;ATG7;ANP32B;HTATIP2;SIVA1;ERN2;STAMBP;TXNIP;RRAGA;CTSC;CHL1;TRAF3IP2;NES;PPP1R13L;MALT1;EDAR;GPR75;ERP29;MLLT11;YWHAQ;CORO1A;CHEK2;KLK8;AKAP13;EGLN3;PHB2;THEM4;FGD4;CHMP4B;MAP3K8;CREBBP;TRIM69;CRYAB;CSNK2A1;NKX2-5;CTGF;CTNNA1;CTSB;CTSH;DAXX;DDIT3;DIO3;DNMT3A;DOCK1;ATN1;EDNRB;EFNA1;EIF2S1;ANO6;EPHA2;EIF4G1;FLCN;EM…
GO:0007267	cell-cell signaling	2.23359e-07	0.000145278	CDH8;AKAP9;FLOT1;BAIAP2;MAD2L2;UNC13B;RGS14;SLC12A7;NMU;NPFFR2;RAPGEF4;WIF1;CHRM4;TUSC2;CHRNA1;CHRNA2;CHRNG;BTBD9;PANX3;SNAP47;COL1A1;ARHGEF19;CORT;GSC;CSNK1D;CSNK1G2;CSNK2A1;C2CD4A;CSNK2B;NOTUM;NKX2-5;CTF1;CTGF;CNTN4;DDIT3;BHLHA15;DRD5;DVL1;DVL2;EFNA1;EFNA4;CELSR3;ENPEP;ENSA;AKT1;ETV5;F2R;GPC4;FGFR1;FGFR2;CLSTN1;SORCS3;IGSF9B;RIMS1;UNC13A;HECW1;KIF1B;PASK;KANK1;SYT11;SULF1;FBXW11;SIRT3;TARDBP;PA…
GO:0009888	tissue development	2.3791e-07	0.000145278	CDK6;FLOT1;LRRC17;IKZF1;DLC1;MAD2L2;SEMA6B;NEBL;TXNIP;CENPF;SPINT2;DLL3;PPP1R13L;USP19;EDAR;AKAP13;PHB2;CHRNA1;CCDC78;COL1A1;COL4A1;ARHGEF19;COL5A2;XIRP2;BBS5;COL11A2;OTOP1;CD109;CLDN3;CRABP2;CSF1;GSC;CSNK2B;NKX2-5;CTGF;CTSB;CTSH;NKX2-3;CYP27B1;ZFPM1;AKR1C1;AKR1C2;BMPER;DNASE1L2;JAG1;DSG2;DUSP4;DVL1;DVL2;EDNRB;EEF2;EFNA1;CELSR3;ANO6;EPHA2;AHSG;ELF5;EMX1;TAPT1;EP300;AKT1;ESRRA;ETV5;EYA2;FBN2;FERD3…
GO:0023056	positive regulation of signaling	3.26175e-07	0.000185898	BCL2L11;NR1H3;SORBS3;FLOT1;STK25;UNC13B;HEXIM1;RGS14;RRAGA;CTSC;TRAF3IP2;STARD10;NMU;MALT1;EDAR;ERP29;MLLT11;YWHAQ;RBPMS;MAP4K1;AKAP13;PRKCDBP;PHB2;SNAP47;ARAP1;PIK3AP1;COL1A1;MAP3K8;CSF1;CSNK1D;CSNK2A1;CSNK2B;CTF1;CTGF;CTNNA1;CTSH;CYP27B1;DAXX;AKR1C2;DDIT3;BMPER;JAG1;DVL1;DVL2;ECE1;EFNA1;ELANE;FLCN;EMP2;ERBB2;AKT1;ERCC6;ERN1;F2R;F7;F10;RASGEF1A;FGF1;FGFR1;FGFR2;CLSTN1;IGSF9B;RIMS1;UNC13A;ZNF423;…
GO:0010647	positive regulation of cell communication	4.17882e-07	0.000211014	BCL2L11;NR1H3;SORBS3;FLOT1;STK25;UNC13B;HEXIM1;RGS14;RRAGA;CTSC;TRAF3IP2;STARD10;NMU;MALT1;EDAR;ERP29;MLLT11;YWHAQ;RBPMS;MAP4K1;AKAP13;PRKCDBP;PHB2;SNAP47;ARAP1;PIK3AP1;COL1A1;MAP3K8;CSF1;CSNK1D;CSNK2A1;CSNK2B;CTF1;CTGF;CTNNA1;CTSH;CYP27B1;DAXX;AKR1C2;DDIT3;BMPER;JAG1;DVL1;DVL2;EFNA1;ELANE;FLCN;EMP2;ERBB2;AKT1;ERCC6;ERN1;F2R;F7;F10;RASGEF1A;FGF1;FGFR1;FGFR2;CLSTN1;IGSF9B;RIMS1;UNC13A;ZNF423;ZC3H3…
GO:0035295	tube development	4.1961e-07	0.000211014	BCL2L11;FSTL3;DLC1;SPINT2;EDAR;PHB2;COL4A1;BBS5;CSF1;GSC;CSNK2B;NKX2-5;CTGF;CTSH;NKX2-3;BMPER;JAG1;DVL1;DVL2;EDNRB;EPHA2;EP300;EPHB3;ETV5;FERD3L;FGF1;FGFR1;FGFR2;PLXND1;JMJD6;FLT4;GPR161;SSBP3;SOSTDC1;IFT172;GATA2;GATA3;NKX2-8;GATA4;KAT2A;SOX8;HHEX;APAF1;ID1;FMN1;PDX1;ITPK1;HES5;LHX1;LRP5;MAN2A1;MYC;NFATC4;NOTCH4;NUMA1;PAX2;PAX6;PAX7;PDGFRA;PDGFRB;PITX2;PKD1;PML;CCDC40;LGR4;AMBRA1;MESP1;MAP2K1;C1…
GO:0048598	embryonic morphogenesis	5.15141e-07	0.000244663	BCL2L11;DNAJB6;DLC1;SPINT2;USH1G;COL5A2;BBS5;CRABP2;CREBBP;GSC;NKX2-5;DUSP4;DVL1;DVL2;APLNR;ECE1;EFNA1;EPHA2;ELF5;EYA2;FBN2;FGFR1;FGFR2;KDM6B;SULF1;IFT172;GATA2;GATA3;GATA4;KAT2A;GNAS;GRB2;HIPK2;ABR;SOX8;HHEX;APAF1;HOXA3;HOXA9;HOXB8;HOXD4;HOXD9;INSIG1;PDX1;ITGB1;ITGB2;ITGB5;HES5;LAMB1;LHX1;LRP5;MDFI;MMP15;MMP16;MYO7A;NEUROG1;NF2;ROR2;OTX1;PAX2;PAX6;PBX2;PCDH8;PDGFRA;ATP8A2;PITX1;PITX2;POU5F1;CCDC…
GO:0048646	anatomical structure formation involved in morphogenesis	5.67684e-07	0.000255428	PDCD6;BCL2L11;FLOT1;DLC1;NEBL;HTATIP2;SPINT2;DLL3;EDAR;LDB3;AKAP13;PLCD3;SLC24A4;COL1A1;COL4A1;COL5A2;COL15A1;CD109;GSC;NKX2-5;CTGF;CTSH;ZFPM1;BMPER;JAG1;DUSP4;DVL1;DVL2;EFNA1;EPHA2;ELF5;UNC13D;EMP2;ENPEP;EP300;EPHB3;ERBB2;ERCC1;ETS1;EYA2;FBN2;SDK1;FGF1;FGFR1;FGFR2;FHL2;SBNO2;PLXND1;KDM6B;EPB41L3;JMJD6;SULF1;FLT3LG;FLT4;OBSL1;SSBP3;ZNF385A;IFT172;GATA2;GATA3;GATA4;KAT2A;CNNM4;GNAS;GNG5;GPR4;ANGPT…
GO:0043009	chordate embryonic development	8.06842e-07	0.000344885	BCL2L11;DNAJB6;DLC1;SLC34A2;SPINT2;DLL3;PLCD3;COL1A1;GSC;NKX2-5;DVL1;DVL2;ECE1;EPHA2;FLCN;EMX1;TAPT1;EP300;AKT1;FERD3L;FGFR1;FGFR2;SULF1;GPR161;SSBP3;GABPA;IFT172;GATA2;GATA3;KAT2A;GJB3;PRPF19;GNAS;ANGPT1;GRB2;ANKRD11;SOX8;HHEX;APAF1;HOXA3;HOXA9;APBA2;HOXB8;HOXD4;HOXD9;APOB;ITGB1;ITPK1;IFITM5;HES5;RESP18;LHX1;MAFG;MAN2A1;MDFI;MEOX1;MMP16;OOEP;NEK2;ROR2;PAX1;PAX2;PAX3;PAX6;PAX7;PCDH8;PDGFRA;PITX2;…
GO:0043067	regulation of programmed cell death	1.10006e-06	0.000406724	PDCD6;BCL2L10;BCL2L11;DNAJB6;NET1;MAEA;DLC1;NDRG1;ACAA2;CEACAM5;UNC13B;ATG7;ANP32B;HTATIP2;STAMBP;TXNIP;CTSC;CHL1;NES;MALT1;ERP29;MLLT11;YWHAQ;CORO1A;CHEK2;AKAP13;EGLN3;PHB2;FGD4;CREBBP;CRYAB;CSNK2A1;NKX2-5;CTGF;CTNNA1;CTSB;CTSH;DDIT3;EDNRB;EFNA1;EIF2S1;ANO6;FLCN;AKT1;MECOM;EYA2;F2R;PXT1;FGFR1;FGFR2;FHL2;FLT3LG;FLT4;MCF2L;ANP32C;PRAME;DDAH2;ZNF346;DAPK2;SDF2L1;ABL1;IFI6;PCSK9;ZNF385A;HIGD1A;GATA3…
GO:0060429	epithelium development	1.10884e-06	0.000406724	CDK6;DLC1;TXNIP;SPINT2;DLL3;EDAR;PHB2;CCDC78;COL4A1;ARHGEF19;BBS5;CD109;CLDN3;CSF1;GSC;CSNK2B;NKX2-5;CTSB;CTSH;CYP27B1;AKR1C1;AKR1C2;BMPER;DNASE1L2;JAG1;DVL1;DVL2;CELSR3;EPHA2;ELF5;EMX1;EP300;AKT1;ETV5;FERD3L;GPC4;FGF1;FGFR1;FGFR2;FNDC3A;PALLD;SIPA1L3;PLXND1;KDM6B;SULF1;ASTN2;GPR161;SSBP3;ABL1;SOSTDC1;IFT172;GATA3;GATA4;KAT2A;GNAS;GPR4;GPX1;GRB2;KLF15;GSN;TFCP2L1;SOX8;NRG1;HHEX;APAF1;HSD17B4;ID1;…
GO:0042981	regulation of apoptotic process	1.17299e-06	0.000406724	PDCD6;BCL2L10;BCL2L11;DNAJB6;NET1;MAEA;DLC1;NDRG1;ACAA2;CEACAM5;UNC13B;ATG7;ANP32B;HTATIP2;STAMBP;TXNIP;CTSC;CHL1;NES;MALT1;ERP29;MLLT11;YWHAQ;CORO1A;CHEK2;AKAP13;EGLN3;PHB2;FGD4;CREBBP;CRYAB;CSNK2A1;NKX2-5;CTGF;CTNNA1;CTSB;CTSH;DDIT3;EDNRB;EFNA1;EIF2S1;ANO6;FLCN;AKT1;EYA2;F2R;PXT1;FGFR1;FGFR2;FHL2;FLT3LG;FLT4;MCF2L;ANP32C;PRAME;DDAH2;ZNF346;DAPK2;SDF2L1;ABL1;IFI6;PCSK9;ZNF385A;HIGD1A;GATA3;GDF1;…
GO:0010941	regulation of cell death	1.18741e-06	0.000406724	PDCD6;BCL2L10;BCL2L11;DNAJB6;NET1;MAEA;DLC1;NDRG1;ACAA2;CEACAM5;UNC13B;ATG7;ANP32B;HTATIP2;STAMBP;TXNIP;CTSC;CHL1;NES;MALT1;GPR75;ERP29;MLLT11;YWHAQ;CORO1A;CHEK2;AKAP13;EGLN3;PHB2;FGD4;CHMP4B;CREBBP;CRYAB;CSNK2A1;NKX2-5;CTGF;CTNNA1;CTSB;CTSH;DAXX;DDIT3;DNMT3A;EDNRB;EFNA1;EIF2S1;ANO6;EIF4G1;FLCN;AKT1;MECOM;EYA2;F2R;PXT1;FGFR1;FGFR2;FHL2;ADNP2;FLT3LG;FLT4;MCF2L;ATP13A2;ANP32C;PRAME;DDAH2;ZNF346;DAP…
GO:0009792	embryo development ending in birth or egg hatching	1.18939e-06	0.000406724	BCL2L11;DNAJB6;DLC1;SLC34A2;SPINT2;DLL3;PLCD3;COL1A1;GSC;NKX2-5;DVL1;DVL2;ECE1;EPHA2;FLCN;EMX1;TAPT1;EP300;AKT1;FERD3L;FGFR1;FGFR2;SULF1;GPR161;SSBP3;GABPA;IFT172;GATA2;GATA3;KAT2A;GJB3;PRPF19;GNAS;ANGPT1;GRB2;ANKRD11;SOX8;HHEX;APAF1;HOXA3;HOXA9;APBA2;HOXB8;HOXD4;HOXD9;APOB;ITGB1;ITPK1;IFITM5;HES5;RESP18;LHX1;MAFG;MAN2A1;MDFI;MEOX1;MMP16;OOEP;NEK2;ROR2;PAX1;PAX2;PAX3;PAX6;PAX7;PCDH8;PDGFRA;PITX2;…
GO:0008283	cell proliferation	1.74451e-06	0.000573608	PDCD6;CDK6;LRRC17;SPEG;DLC1;NDRG1;ADARB1;PEMT;CHERP;STAMBP;TXNIP;CENPF;SPINT2;TCFL5;NES;MALT1;CD160;CORO1A;MAP4K1;KLK8;EGLN3;B4GALT7;PLCD3;CHRM4;PHB2;PDAP1;TUSC2;CKS1B;CKS2;CD109;CSF1;CSNK2A1;CSNK2B;KCTD11;SIX5;NKX2-5;CTF1;CTGF;CTNNA1;CTSH;NKX2-3;CYP27B1;AKR1C2;BMPER;JAG1;DVL2;EDNRB;EEF2;EPHA2;EIF4G1;ELANE;ELF5;FLCN;EMP2;EMX1;ENPEP;ERBB2;ERCC1;AKT1;ERN1;ESRRA;ETS1;ETV5;MECOM;F2R;FANCA;GPC4;FGF1;F…
GO:0009967	positive regulation of signal transduction	2.11968e-06	0.000671152	BCL2L11;NR1H3;SORBS3;FLOT1;STK25;UNC13B;HEXIM1;RRAGA;CTSC;TRAF3IP2;STARD10;MALT1;EDAR;ERP29;MLLT11;YWHAQ;RBPMS;MAP4K1;AKAP13;PRKCDBP;PHB2;ARAP1;PIK3AP1;COL1A1;MAP3K8;CSF1;CSNK1D;CSNK2A1;CSNK2B;CTF1;CTGF;CTNNA1;CTSH;CYP27B1;DAXX;AKR1C2;DDIT3;BMPER;JAG1;DVL1;DVL2;EFNA1;ELANE;FLCN;EMP2;ERBB2;AKT1;ERCC6;ERN1;F2R;F7;F10;RASGEF1A;FGF1;FGFR1;FGFR2;IGSF9B;RIMS1;UNC13A;ZNF423;ZC3H3;KANK1;SULF1;FLT4;ZDHHC1…
GO:0051345	positive regulation of hydrolase activity	2.50481e-06	0.000764773	PDCD6;BCL2L10;BCL2L11;DNAJB6;NR1H3;AKAP9;RASGRP2;NET1;DLC1;CDC42EP2;ANP32B;CDC42EP3;RGS14;RALBP1;ADAP1;RAPGEF4;AKAP13;EGLN3;SNX18;ARAP1;AGAP1;AGAP3;TAGAP;FGD4;TBC1D16;ARHGEF19;CDC42EP5;CTGF;CTSH;FGD5;PLEKHG4B;DENND5B;DENND1B;DDX11;DOCK1;DVL2;EPHA2;EIF5;FLCN;ERBB2;AKT1;ERN1;F2R;RASGEF1A;SPATA13;FGF1;FGFR1;FGFR2;RASA3;DENND3;ARHGEF15;TBC1D9B;SIPA1L3;TBC1D2B;RAP1GAP2;RGL1;MCF2L;RASGEF1C;RASGRP3;RAB3…
GO:0030001	metal ion transport	2.81235e-06	0.00082906	AKAP9;SLC17A2;CHERP;SLC34A2;SLC12A7;SLC38A3;WWP2;CORO1A;GRIN3A;CATSPER1;CATSPER2;SLC24A4;CNGB1;JSRP1;TMEM37;SLC38A8;NKX2-5;CTGF;CYP27B1;DENND5B;DDIT3;BHLHA15;KCNG3;DPP6;ANO6;STOM;AKT1;F2R;FHL1;RASA3;LMTK2;NEDD4L;KCNH4;KCNH3;PANX1;ATP6V1C2;FTH1;ABL1;SLC41A1;MCOLN2;PCSK9;KCNG2;SLC13A4;GCK;CNNM4;KCNMB3;GNAI2;SLC24A5;SLC13A5;GRIN2A;GRM6;GRM7;TRPM5;KCNIP3;KCNIP2;EHD3;HTR1B;ITPR2;KCNA6;ARF1;KCNF1;KCNJ5…
GO:0045785	positive regulation of cell adhesion	3.7648e-06	0.00107284	CDK6;FLOT1;FSTL3;NET1;MALT1;CORO1A;COL16A1;MAP3K8;EGFLAM;CSF1;CCDC80;DOCK1;ELANE;FLCN;UNC13D;EMP2;ERBB2;AKT1;ETS1;PTPN23;GATA3;DISC1;ANGPT1;RELL2;GRB2;PYCARD;RHOD;HLA-DMB;HLA-E;HLA-G;RNASE10;FMN1;IL7;IL12A;IL15;ITPKB;JAK3;LCK;LEP;LGALS1;ARL2;LYN;PAK3;APBB1IP;PRKCA;PRKCZ;RARA;RREB1;RSU1;S100A10;SAA1;CCL2;CX3CL1;SMOC2;NOD2;SFRP1;MLST8;SHB;SHH;BMP7;SOX2;MAP3K7;TEK;TGFBR2;TGM2;TPM1;WNT5A;ZBTB16;DOCK5…
GO:0098602	single organism cell adhesion	6.3177e-06	0.00174226	DNAJB6;MICA;MPZL2;CDK6;FLOT1;FSTL3;NET1;MAD2L2;CEACAM5;SPINT2;MALT1;CORO1A;PKP3;CLIC1;CLPTM1;CCR6;COL13A1;MAP3K8;PLEKHA7;CTNNA1;CNTN4;NKX2-3;ZFPM1;DDOST;DOCK1;DSG2;DTX1;EFNA1;ELANE;UNC13D;EPHB3;ERBB2;AKT1;ETS1;FANCA;FANCD2;FNDC3A;KANK1;JMJD6;IL27;ABL1;GATA3;CYFIP2;GNAS;GP1BA;GRB2;PYCARD;GSN;HLA-DMB;HLA-DOA;HLA-E;HLA-G;ICAM2;ICAM4;RNASE10;CLEC4G;FAS;IL7;IL12A;IL15;ITGAD;ITGAX;ITGB1;ITGB2;ITGB5;ITP…
GO:0031589	cell-substrate adhesion	7.26896e-06	0.00194195	BCL2L11;SORBS3;CDK6;NET1;DLC1;CORO1A;WHAMM;COL1A1;COL13A1;COL16A1;EGFLAM;CSF1;OTOA;CTGF;CCDC80;DOCK1;EFNA1;UNC13D;EMP2;EPHB3;KANK1;ABL1;SNED1;DISC1;ANGPT1;LYPD5;ANGPT2;RELL2;RHOD;ID1;VWA2;FMN1;ITGA1;ITGB1;ITGB2;ITGB5;LAMB1;LGALS1;ARL2;ATXN3;MKLN1;MUC4;NF2;COL5A3;SERPINE1;TNFRSF12A;PKD1;RADIL;PRKCZ;PTEN;RREB1;RSU1;S100A10;SMOC2;SFRP1;TBCD;TEK;TRIP6;WNT1;DDR1;MICALL2;DOCK5;SRCIN1;PIP5K1A;ITGA10;ACT…
GO:0051649	establishment of localization in cell	9.0216e-06	0.00233714	PDCD6IP;PDCD6;BCL2L11;HUWE1;PEMT;TOMM40;TIMM44;STK25;UNC13B;CHERP;ANP32B;HTATIP2;NPC2;SPAG5;TGOLN2;TXNIP;CENPF;RGS14;DCTN6;CTSC;MALT1;EDAR;KDELR1;AP3M2;LMAN2;ERP29;YWHAQ;TMED10;RBPMS;CORO1A;AKAP13;SNX18;PHB2;TEX261;BTBD9;SNAP47;C14orf79;WHAMM;TBC1D16;JSRP1;CHMP4B;BBS5;RFTN2;ZFAND2B;COPA;CRYAB;VTI1A;FAM109A;CSNK1D;C2CD4A;KLC3;DDIT3;DVL1;UNC13D;EMP2;TSNARE1;TUBB;STOM;ERBB2;AKT1;F2R;F7;F10;COG2;COPZ…
GO:0042127	regulation of cell proliferation	9.52007e-06	0.00239374	PDCD6;CDK6;SPEG;DLC1;NDRG1;ADARB1;PEMT;CHERP;STAMBP;TXNIP;SPINT2;TCFL5;NES;CORO1A;EGLN3;B4GALT7;PLCD3;PHB2;CD109;CSF1;CSNK2A1;CSNK2B;KCTD11;SIX5;NKX2-5;CTF1;CTGF;CTNNA1;CTSH;NKX2-3;CYP27B1;AKR1C2;JAG1;DVL2;EDNRB;EIF4G1;ELANE;FLCN;EMP2;EMX1;ERBB2;AKT1;ERN1;ESRRA;ETS1;ETV5;F2R;FANCA;FGF1;FGFR1;FGFR2;MYO16;SULF1;FLT3LG;FLT4;PRAME;SSBP3;FRK;IL27;FTH1;ABL1;STXBP4;BAMBI;CHD5;IFT172;GATA2;GATA3;NKX2-8;D…
GO:0046907	intracellular transport	9.85891e-06	0.00240811	PDCD6;HUWE1;PEMT;TOMM40;TIMM44;UNC13B;CHERP;ANP32B;HTATIP2;NPC2;TGOLN2;TXNIP;RGS14;DCTN6;CTSC;MALT1;EDAR;KDELR1;AP3M2;LMAN2;ERP29;YWHAQ;TMED10;RBPMS;CORO1A;AKAP13;SNX18;PHB2;TEX261;BTBD9;SNAP47;C14orf79;WHAMM;TBC1D16;CHMP4B;BBS5;RFTN2;ZFAND2B;COPA;CRYAB;VTI1A;FAM109A;CSNK1D;C2CD4A;KLC3;UNC13D;EMP2;TSNARE1;TUBB;STOM;ERBB2;AKT1;F2R;F7;F10;COG2;COPZ1;LMTK2;DENND3;NCBP2;RIMS1;UNC13A;MON2;SMG1;TBC1D9B…
GO:0033043	regulation of organelle organization	1.08052e-05	0.00256593	PDCD6IP;BCL2L11;HUWE1;ARPC1B;SORBS3;NPM2;DLC1;PEMT;CDC42EP2;ACAA2;BAIAP2;MAD2L2;ATG7;CDC42EP3;CENPF;NES;SEPT9;MLLT11;YWHAQ;CORO1A;RASSF1;AKAP13;PHB2;SYNPO;OMA1;CCDC151;ARAP1;WHAMM;TBC1D16;ARHGEF19;CHMP4B;PLEKHH2;NEK7;CSNK2A1;CDC42EP5;CTGF;DDX11;FLCN;TAPT1;ERCC1;AKT1;ARHGEF15;TBC1D9B;TBC1D2B;KANK1;SYT11;SYNE2;CLEC16A;OBSL1;ATP13A2;ABL1;RAB3GAP2;FBXO5;GBA;KAT2A;BBC3;CIDEB;GLS2;SIAH3;ANK1;GPX1;GRB2;…
GO:0001501	skeletal system development	1.21718e-05	0.00281235	LRRC17;DLL3;RAI1;AKAP13;SPNS2;COL1A1;COL5A2;COL11A2;COL13A1;GSC;VCAN;CTGF;ZFPM1;AEBP1;ANO6;EPHA2;AHSG;TAPT1;EP300;ESRRA;FBN2;FGFR1;FGFR2;SULF1;ALPL;ZNF385A;IFT172;GNAS;ANKRD11;HOXA3;HOXA9;HOXB8;HOXD4;HOXD9;FMN1;BMP8A;INSIG1;IFITM5;HES5;GDF6;LEP;LHX1;LOXL2;LRP5;MDFI;MMP16;NAB2;NOV;ROR2;P2RX7;PAX1;PAX7;PDGFRA;ACP2;PITX1;PITX2;PKD1;CSGALNACT1;KIAA1217;CYP26B1;PTH1R;DSCAML1;WDR48;RARA;RARB;PLEKHA1;RY…
GO:0071495	cellular response to endogenous stimulus	1.2947e-05	0.00291274	NR1H3;AKAP9;AKAP8;FSTL3;BAIAP2;ATG7;SPINT2;RRAGA;NPFFR2;ABHD2;CORO1A;AKAP13;PHB2;CBX3;FBXO32;ADCY9;COL1A1;COL4A1;COL5A2;COL16A1;CD109;CRHR2;CSH1;CSNK1D;CSNK2B;NKX2-5;CTGF;CTNNA1;CTSB;CTSH;CYP11B2;DAXX;AKR1C1;AKR1C2;DDX11;BMPER;DNMT3A;AGRP;DRD5;EEF2;AHSG;FLCN;EP300;ERBB2;AKT1;ESRRA;ACSL1;FBN2;FGF1;FGFR1;FGFR2;FHL2;NCBP2;PEG10;ZNF423;SPG20;KANK1;SULF1;ATP6V1C2;ABL1;NR5A1;STXBP4;PCSK9;BAMBI;GALNT3;S…
GO:0006468	protein phosphorylation	1.4132e-05	0.00309781	AKAP9;SORBS3;CDK6;FLOT1;CTDSPL;CDK8;AKAP8;SPEG;BCKDK;ADARB1;MAD2L2;STK25;ERN2;HEXIM1;RGS14;NPFFR2;MALT1;EDAR;ERP29;TLK2;RBPMS;MAP4K1;CHEK2;AKAP13;PRKCDBP;PHB2;ADCY9;CKS1B;CKS2;MAP3K8;CD109;NEK7;CRYAB;CSF1;CSNK1D;CSNK1G2;CSNK2A1;CSNK2B;CDC42EP5;CTF1;CTGF;CTSH;CUX1;DAXX;BMPER;DUSP4;DVL1;DVL2;EDNRB;EFNA1;CELSR3;EIF2S1;EPHA2;EIF4G1;ELANE;FLCN;EMP2;EPHB3;ERBB2;AKT1;ERCC6;ERN1;MECOM;F2R;ACSL1;RASGEF1A;…
GO:1902589	single-organism organelle organization	1.68224e-05	0.00359538	PDCD6IP;BCL2L11;DNAJB6;ARPC1B;AKAP9;SORBS3;AKAP8;DLC1;TUBGCP3;CDC42EP2;ACAA2;BAIAP2;MAD2L2;CAP1;NEBL;ATG7;CDC42EP3;SPAG5;CENPF;RGS14;NES;SEPT9;YWHAQ;CHD3;CORO1A;LDB3;RASSF1;CHEK2;AKAP13;PRKCDBP;PHB2;SYNPO;OMA1;CCDC151;SNAP47;ARAP1;THEM4;FGD4;WHAMM;CCDC78;KIF19;TBC1D16;CNN2;ARHGEF19;CHMP4B;XIRP2;BBS5;PLEKHH2;SPATA18;PTPDC1;NEK7;CRYAB;VTI1A;CSNK1D;CSNK2A1;C2CD4A;CDC42EP5;NKX2-5;CTGF;CTNNA1;HORMAD2;…
GO:0030155	regulation of cell adhesion	1.75641e-05	0.00366234	CDK6;FLOT1;FSTL3;NET1;DLC1;MAD2L2;SPINT2;MALT1;CORO1A;CLPTM1;COL1A1;COL16A1;MAP3K8;EGFLAM;CSF1;CCDC80;DOCK1;DTX1;EFNA1;EPHA2;ELANE;FLCN;UNC13D;EMP2;EPHB3;ERBB2;AKT1;ETS1;FANCA;FANCD2;KANK1;IL27;ABL1;PTPN23;GATA3;DISC1;RND1;ANGPT1;ANGPT2;RELL2;GRB2;PYCARD;GSN;RHOD;HLA-DMB;HLA-DOA;HLA-E;HLA-G;RNASE10;CLEC4G;FMN1;IL7;IL12A;IL15;ITPKB;JAK3;LCK;LEP;LGALS1;ARHGDIA;LMO1;LMO7;ARL2;LYN;ATXN3;NF2;SERPINE1;…
GO:0006366	transcription from RNA polymerase II promoter	1.91635e-05	0.00390068	NR1H3;SORBS3;CDK6;CDK8;FSTL3;SNAPC5;IKZF1;MAD2L2;HTATIP2;HEXIM1;ARID3B;TXNIP;TCFL5;RAI1;ZNF274;PPP1R13L;ARID5A;EHMT2;SLC38A3;WWP2;CHD3;EGLN3;POU6F2;RBPJL;CKS2;ZNF641;SP7;CREBBP;ATF6B;TCP10L;ZNF280B;GSC;SIX5;NKX2-5;GLIS1;CTGF;CUX1;NKX2-3;ZFPM1;DBP;DDIT3;AEBP1;RNF168;BHLHA15;BMPER;GLIS3;ZNF431;DNMT3A;JAG1;ARID3A;ATN1;DTX1;DVL1;DVL2;EBF1;EDNRB;EFNA1;ELANE;CC2D1B;ELF5;FOXD4L1;FLCN;EP300;AKT1;ERCC6;ES…
GO:0070848	response to growth factor	2.05882e-05	0.00409321	PDCD6;FSTL3;SPINT2;CORO1A;PTP4A3;COL1A1;CD109;CSNK1D;NKX2-5;CTGF;BMPER;EEF2;EPHA2;FLCN;ERBB2;AKT1;ERN1;FBN2;FGF1;FGFR1;FGFR2;NCBP2;PEG10;ZNF423;SPG20;SULF1;FLT4;ABL1;BAMBI;GALNT3;SOSTDC1;GATA3;GATA4;KAT2A;GDF1;ANGPT2;GRB2;GRB10;HIPK2;HHEX;APAF1;HNRNPA1;HNRNPH1;HPGD;ID1;BMP8A;ITGB1;ITGB5;JUN;HES5;GDF6;LHX1;VWC2L;LTBP2;MEIS2;MYC;ZFHX3;MYOG;NGFR;NTRK1;NTRK2;ROR2;OPRD1;NOX4;PAX2;PDGFRA;PDGFRB;PITX3;P…
GO:0048732	gland development	2.11092e-05	0.00410141	BCL2L11;FSTL3;EDAR;PHB2;CLCN2;CSF1;NKX2-5;NKX2-3;DBP;EPHA2;ELF5;EPHB3;AKT1;ETS1;ETV5;FGFR1;FGFR2;PLXND1;SULF1;ABL1;NR5A1;PCSK9;SOSTDC1;UPF2;GATA2;GATA3;NKX2-8;GPX1;TFCP2L1;NRG1;HHEX;HOXA3;HOXA9;HOXD9;ZDHHC21;IGF2R;PDX1;IRF6;JUN;LRP5;MAN2A1;MPST;ASNS;NOTCH4;ACO2;PAX1;PAX6;PDGFRA;SERPINB5;PITX1;PITX2;PKD1;PML;ATP7B;PPAT;CCDC40;BTBD7;MESP1;MAP2K1;PROP1;PTEN;RAP1GAP;RARA;RREB1;SFRP1;STRA6;SHH;GNPNAT1…
GO:0055085	transmembrane transport	2.51999e-05	0.00470996	AKAP9;SLC25A13;SLC17A2;TOMM40;TIMM44;CHERP;SLC34A2;SLC12A7;RALBP1;YWHAQ;SLC38A3;WWP2;CORO1A;CHRNA1;CHRNA2;CHRNG;SLC22A12;PANX3;SLC26A8;GRIN3A;CATSPER1;CATSPER2;CLCN1;CLCN2;SFXN2;CLIC1;SLC15A4;ANO4;SLC24A4;SLC25A29;SPNS2;CNGB1;JSRP1;ZFAND2B;COX6B1;COX7A1;COX11;SVOPL;TMEM37;SLC38A8;SLC16A14;CYB5A;CYB561;DENND5B;DDIT3;KCNG3;DPP6;EIF2S1;ANO6;STOM;AKT1;F2R;SLC29A4;FHL1;RASA3;ABCF1;NEDD4L;ZDHHC17;ATP13…
GO:0022604	regulation of cell morphogenesis	2.53431e-05	0.00470996	CDH4;UST;NET1;DLC1;CDC42EP2;BAIAP2;STK25;SEMA6B;CDC42EP3;CORO1A;ARAP1;FGD4;CRABP2;CSNK1D;CSNK1G2;CDC42EP5;FGD5;CUX1;DOCK1;EFNA1;UNC13D;EPHB3;RIMS1;UNC13A;SPG20;PLXND1;EPB41L3;KANK1;NEDD4L;OBSL1;ABL1;BAMBI;DISC1;ANAPC2;SH3KBP1;NRG1;ID1;APOE;ITGB2;SLC26A5;KEL;ARHGDIA;MAG;MAPT;MKLN1;NFATC4;NGFR;NTRK2;PAK3;PARK2;TNFRSF12A;TRPV2;SEMA5B;FBLIM1;PLXNA3;PRPF40A;MAP2K1;CDC42SE1;SMURF1;ATP10A;PTEN;SHROOM3;P…
GO:0006812	cation transport	2.74339e-05	0.00499005	AKAP9;SLC17A2;CHERP;SLC34A2;SLC12A7;SLC38A3;WWP2;CORO1A;CHRNA1;CHRNA2;CHRNG;PANX3;GRIN3A;CATSPER1;CATSPER2;SLC15A4;SLC24A4;CNGB1;JSRP1;COX6B1;COX7A1;COX11;TMEM37;SLC38A8;NKX2-5;CTGF;CYB5A;CYP27B1;DENND5B;DDIT3;BHLHA15;KCNG3;DPP6;ANO6;STOM;AKT1;F2R;FHL1;RASA3;LMTK2;NEDD4L;ATP13A2;KCNH4;KCNH3;PANX1;ATP6V1C2;FTH1;ABL1;FAM26E;SLC41A1;MCOLN2;PCSK9;SERINC5;KCNG2;SLC13A4;GCK;CNNM4;KCNMB3;GNAI2;SLC24A5;S…
GO:0000902	cell morphogenesis	2.81358e-05	0.00501111	CDH4;UST;FLOT1;NET1;DLC1;CDC42EP2;BAIAP2;CAP1;STK25;SEMA6B;CDC42EP3;SPINT2;CHL1;NES;CORO1A;KLK8;ARAP1;FGD4;CLDN3;CRABP2;ZNF280B;CSNK1D;CSNK1G2;CDC42EP5;FGD5;CUX1;CNTN4;ZFPM1;DOCK1;DVL1;EFNA1;EFNA4;CELSR3;EPHA2;UNC13D;EMX1;EP300;EPHB3;ERBB2;ETV1;FGFR2;RIMS1;PALLD;UNC13A;SIPA1L3;SPG20;PLXND1;EPB41L3;KANK1;NEDD4L;OBSL1;ABL1;BAMBI;ZNF385A;GATA3;NKX2-8;DISC1;GP1BA;GRB2;TFCP2L1;ANAPC2;SH3KBP1;NRG1;ID1;…
GO:0048705	skeletal system morphogenesis	3.22094e-05	0.00557573	COL1A1;COL13A1;GSC;CTGF;FBN2;FGFR1;FGFR2;ALPL;GNAS;ANKRD11;HOXA3;HOXB8;HOXD4;HOXD9;FMN1;INSIG1;IFITM5;LHX1;LRP5;MDFI;MMP16;NAB2;ROR2;P2RX7;PAX1;PDGFRA;PKD1;CSGALNACT1;CYP26B1;DSCAML1;WDR48;RARA;RARB;PLEKHA1;SFRP1;SFRP4;BMP1;SKI;BMP6;BMP7;BMPR1B;STC1;TBX15;TEK;TGFBR2;WNT7A;GRHL2;AXIN1;PRKRA;RUNX2;TBX4;IFT140
GO:0022603	regulation of anatomical structure morphogenesis	3.26104e-05	0.00557573	PDCD6;CDH4;UST;FLOT1;NET1;DLC1;CDC42EP2;BAIAP2;STK25;SEMA6B;HTATIP2;CDC42EP3;CORO1A;AKAP13;PHB2;OMA1;ARAP1;FGD4;ARHGEF19;COL5A2;CRABP2;CSF1;CSNK1D;CSNK1G2;CDC42EP5;CTSH;FGD5;CUX1;DOCK1;DVL1;DVL2;EFNA1;CELSR3;EPHA2;UNC13D;EMP2;EPHB3;ERBB2;ETS1;ETV5;GPC4;FGF1;FGFR1;FGFR2;RIMS1;UNC13A;SPG20;PLXND1;EPB41L3;KANK1;SULF1;FLT3LG;FLT4;NEDD4L;OBSL1;ABL1;BAMBI;GATA2;GATA3;GATA4;DISC1;GNG5;GPR4;ANGPT2;HIPK2;…
GO:0001503	ossification	3.36227e-05	0.00563609	CDK6;LRRC17;FSTL3;SYNCRIP;CLIC1;SP7;COL1A1;COL5A2;COL13A1;CSF1;VCAN;CTGF;CYP27B1;JAG1;ANO6;EPHA2;AHSG;TAPT1;AKT1;ESRRA;FBN2;FGFR2;FHL2;SBNO2;ALPL;SND1;GNAS;SOX8;HSD17B4;ID1;ID3;BMP8A;IFITM5;LEP;LRP5;NBR1;ACHE;MMP16;MYOG;NAB2;ROR2;P2RX7;ATP5B;DHH;TRPM4;LGR4;PRKACA;CSGALNACT1;SMURF1;PTH1R;RPS15;RYR1;SFRP1;SHH;BMP1;SKI;BMP6;BMP7;BMPR1B;SOX2;SP3;STC1;TEK;KLF10;TPM4;HIRA;WNT5A;ZBTB16;FBXL15;CALCA;C14o…
GO:0007264	small GTPase mediated signal transduction	3.66044e-05	0.00601791	ARL4C;FLOT1;RASGRP2;NET1;DLC1;CDC42EP2;CDC42EP3;STAMBP;RALBP1;RAB40B;YWHAQ;RAPGEF4;RASSF1;AKAP13;ARAP1;AGAP1;AGAP3;TAGAP;FGD4;ARHGEF19;CSF1;CDC42EP5;FGD5;PLEKHG4B;REM2;DOCK1;FLCN;F2R;FBP1;RASGEF1A;SPATA13;RASA3;ARHGEF15;SIPA1L3;RAP1GAP2;RGL1;KANK1;MCF2L;KCTD13;RASGEF1C;RASGRP3;RGL4;ARHGEF16;RND1;GPR4;KSR2;LPAR4;NKIRAS2;NKIRAS1;RABL3;GRB2;REM1;ABR;RHOD;NRG1;RAB37;APOE;ITGB1;ITPKB;JUN;ARF1;RAB15;RN…
GO:0048729	tissue morphogenesis	4.17495e-05	0.00673428	DLC1;SPINT2;PHB2;COL4A1;ARHGEF19;XIRP2;BBS5;CSF1;CSNK2B;NKX2-5;CTSH;ZFPM1;JAG1;DVL1;DVL2;CELSR3;EPHA2;ETV5;EYA2;GPC4;FGF1;FGFR1;FGFR2;PLXND1;KDM6B;SULF1;ASTN2;ABL1;SOSTDC1;IFT172;GATA3;GATA4;KAT2A;GRB2;GSN;SOX8;NRG1;HHEX;APAF1;FMN1;PDX1;ITGB1;KRT17;HES5;LHX1;LRP5;MYC;MYLK;NF2;NFATC4;NOTCH4;ROR1;ROR2;PAX2;PAX7;PCDH8;SERPINB5;PITX2;PKD1;PML;CCDC40;TMEM100;LGR4;BTBD7;PRKAR1A;MESP1;PSMA2;PSMB1;PSMB8;…
GO:0045595	regulation of cell differentiation	4.33757e-05	0.00686702	CDH4;NR1H3;UST;CDK6;FLOT1;LRRC17;FSTL3;NET1;BAIAP2;MAD2L2;CEACAM5;STK25;SEMA6B;ANP32B;RGS14;DLL3;TCFL5;PPP1R13L;WIF1;KLK8;AKAP13;PGLYRP2;CLIC1;CLPTM1;SP7;COL1A1;COL5A2;CD109;CRABP2;CSF1;CSNK1D;KCTD11;NKX2-5;CTGF;CTNNA1;CUX1;CNTN4;CYP27B1;ZFPM1;DDIT3;BHLHA15;DOCK1;JAG1;DTX1;DVL1;EDNRB;EFNA1;EIF4G1;ELF5;FLCN;UNC13D;EMP2;EMX1;EPHB3;ERBB2;AKT1;ESRRA;ETS1;ETV5;FANCA;FANCD2;FBN2;SDK1;FERD3L;FGFR1;FGFR2…
GO:0030029	actin filament-based process	4.57336e-05	0.00710866	DNAJB6;ARPC1B;SORBS3;DLC1;CDC42EP2;BAIAP2;MAD2L2;CAP1;NEBL;CDC42EP3;CORO1A;LDB3;AKAP13;PRKCDBP;SYNPO;ARAP1;FGD4;WHAMM;CNN2;ARHGEF19;XIRP2;PLEKHH2;CDC42EP5;NKX2-5;CTGF;CTNNA1;FGD5;DSG2;EMP2;EPB41;ARHGEF15;LIMCH1;PALLD;EPB41L3;KANK1;SYNE2;NEDD4L;OBSL1;ABL1;KCTD13;FRMD3;GATA4;RND1;GRB2;ABR;PHPT1;PYCARD;GSN;RHOD;ID1;FMN1;INSRR;ITGB1;ITGB5;ARF1;KCNJ5;KCNQ1;RND3;ARHGDIA;LRP1;ATXN3;MKLN1;MOBP;MYBPC2;MYO…
GO:0098655	cation transmembrane transport	4.8773e-05	0.00736783	AKAP9;SLC17A2;CHERP;SLC34A2;SLC12A7;SLC38A3;WWP2;CORO1A;CHRNA1;CHRNA2;CHRNG;GRIN3A;CATSPER1;CATSPER2;SLC24A4;CNGB1;JSRP1;COX6B1;COX7A1;COX11;TMEM37;CYB5A;DENND5B;DDIT3;KCNG3;DPP6;ANO6;STOM;F2R;FHL1;RASA3;NEDD4L;ATP13A2;KCNH4;KCNH3;PANX1;ATP6V1C2;ABL1;FAM26E;SLC41A1;MCOLN2;PCSK9;KCNG2;SLC13A4;CNNM4;KCNMB3;SLC24A5;GRIN2A;GRIN2C;GRM7;TRPM5;KCNIP3;KCNIP2;EHD3;HTR1B;ITPR2;KCNA6;ARF1;KCNF1;KCNJ5;KCNJ12…
GO:0010942	positive regulation of cell death	4.91246e-05	0.00736783	PDCD6;BCL2L10;BCL2L11;NET1;DLC1;UNC13B;ATG7;ANP32B;TXNIP;CTSC;MLLT11;YWHAQ;CHEK2;AKAP13;EGLN3;FGD4;CTGF;CTNNA1;CTSH;DAXX;DDIT3;DNMT3A;EIF2S1;ANO6;FLCN;AKT1;F2R;PXT1;MCF2L;ZNF346;ABL1;PCSK9;BBC3;CIDEB;ARHGEF16;GRIK2;ABR;GRIN2A;PYCARD;LGALS13;PDIA3;GSN;APAF1;ID3;IGF2R;FAS;IL12A;PDX1;ITGA1;ITGB1;JUN;LCK;LEP;LYN;MAPT;MAP3K9;MYC;NFATC4;NGFR;NTRK1;P2RX7;G0S2;NOX4;PAK3;ARHGEF3;PARK2;PAWR;TNFRSF12A;PDGFR…
GO:0016337	single organismal cell-cell adhesion	5.13418e-05	0.00756761	DNAJB6;MICA;MPZL2;CDK6;FLOT1;FSTL3;MAD2L2;CEACAM5;SPINT2;MALT1;CORO1A;PKP3;CLIC1;CLPTM1;CCR6;COL13A1;MAP3K8;PLEKHA7;CTNNA1;CNTN4;NKX2-3;ZFPM1;DDOST;DSG2;DTX1;ELANE;EPHB3;ERBB2;AKT1;ETS1;FANCA;FANCD2;FNDC3A;JMJD6;IL27;ABL1;GATA3;CYFIP2;GNAS;GP1BA;GRB2;PYCARD;GSN;HLA-DMB;HLA-DOA;HLA-E;HLA-G;ICAM2;ICAM4;RNASE10;CLEC4G;FAS;IL7;IL12A;IL15;ITGAD;ITGAX;ITGB1;ITGB2;ITGB5;ITPKB;JAK3;LAMB1;LCK;LEP;LGALS1;L…
GO:0051130	positive regulation of cellular component organization	5.54386e-05	0.00780695	PDCD6IP;BCL2L11;CDH4;HUWE1;ARPC1B;SORBS3;FLOT1;AKAP8;NET1;NPM2;PEMT;CDC42EP2;BAIAP2;STK25;UNC13B;CDC42EP3;NES;SEPT9;LMAN2;MLLT11;YWHAQ;CORO1A;PHB2;SYNPO;ARAP1;WHAMM;COL16A1;CRABP2;NEK7;CDC42EP5;NKX2-5;CTGF;CUX1;DDX11;DOCK1;DVL1;ANO6;EPHA2;AHSG;EIF4G1;UNC13D;TAPT1;STOM;EPHB3;ERBB2;ERCC1;AKT1;ACSL3;FGFR1;CLSTN1;ARHGEF15;RIMS1;UNC13A;FLT3LG;CLEC16A;NEDD4L;OBSL1;PCSK9;RAB3GAP2;PTPN23;AUTS2;GATA2;GATA…
GO:0006357	regulation of transcription from RNA polymerase II promoter	5.55702e-05	0.00780695	NR1H3;SORBS3;CDK6;CDK8;FSTL3;IKZF1;MAD2L2;HTATIP2;HEXIM1;ARID3B;TXNIP;RAI1;ZNF274;PPP1R13L;ARID5A;EHMT2;SLC38A3;WWP2;CHD3;EGLN3;RBPJL;CKS2;ZNF641;SP7;CREBBP;ATF6B;TCP10L;ZNF280B;GSC;SIX5;NKX2-5;GLIS1;CUX1;NKX2-3;ZFPM1;DBP;DDIT3;AEBP1;RNF168;BHLHA15;BMPER;GLIS3;ZNF431;DNMT3A;JAG1;ARID3A;ATN1;EBF1;EDNRB;EFNA1;ELANE;CC2D1B;ELF5;FOXD4L1;FLCN;EP300;AKT1;ESRRA;ETS1;ETV1;ETV5;FOXK1;FERD3L;FGF1;FGFR1;FGF…
GO:1902105	regulation of leukocyte differentiation	5.57052e-05	0.00780695	CDK6;LRRC17;FSTL3;PGLYRP2;CLPTM1;CSF1;ZFPM1;DTX1;ERBB2;ESRRA;FANCA;FANCD2;ACIN1;FLT3LG;IL27;GATA2;GATA3;GNAS;HLA-DOA;HLA-G;FAS;IL7;IL12A;IL15;ITPKB;JAK3;JUN;LGALS1;LYN;MITF;MYC;ROR2;IL20;PRKCA;PCID2;PRKCZ;CYP26B1;RARA;RB1;SFRP1;SHB;SHH;TAL1;TGFBR2;KLF10;TLR3;ZBTB16;CARD11;CUL4A;TNFSF11;RUNX1;VNN1;SART1;CD83;CD27;SOCS5;CD74
GO:0071822	protein complex subunit organization	5.96095e-05	0.00811017	BCL2L11;USH1C;ARPC1B;AKAP9;FLOT1;NPM2;TUBGCP3;CDC42EP2;BAIAP2;UNC13B;MRPL28;CDC42EP3;CENPF;CTSC;NES;SEPT9;MALT1;TMED10;CORO1A;CHRNA2;C1QTNF5;CCDC151;PANX3;SNAP47;WHAMM;KIF19;MRPL10;CNGB1;COL1A1;CHMP4B;COL5A2;ACMSD;COL11A2;PLEKHH2;COL16A1;COX11;CLDN3;CREBBP;CRYAB;TMEM120B;CSNK1D;CSNK2B;KCTD11;CDC42EP5;NKX2-5;EXOC8;CTNNA1;HSCB;ADSL;CCDC63;AKR1C1;KCNG3;DVL1;DVL2;ANO6;EIF4G1;KCTD6;EP300;EPB41;STOM;ER…
GO:0034220	ion transmembrane transport	5.97661e-05	0.00811017	AKAP9;SLC25A13;SLC17A2;CHERP;SLC34A2;SLC12A7;YWHAQ;SLC38A3;WWP2;CORO1A;CHRNA1;CHRNA2;CHRNG;SLC26A8;GRIN3A;CATSPER1;CATSPER2;CLCN1;CLCN2;SFXN2;CLIC1;ANO4;SLC24A4;CNGB1;JSRP1;COX6B1;COX7A1;COX11;TMEM37;SLC38A8;CYB5A;DENND5B;DDIT3;KCNG3;DPP6;ANO6;STOM;AKT1;F2R;FHL1;RASA3;NEDD4L;ATP13A2;KCNH4;KCNH3;PANX1;ATP6V1C2;ABL1;FAM26E;SLC41A1;MCOLN2;PCSK9;KCNG2;SLC13A4;CNNM4;KCNMB3;SLC24A5;SLC13A5;SLC26A11;SLC…
GO:0048584	positive regulation of response to stimulus	6.19133e-05	0.00824566	BCL2L11;NR1H3;ARPC1B;SORBS3;FLOT1;BAIAP2;STK25;UNC13B;HEXIM1;RRAGA;CTSC;TRAF3IP2;STARD10;MALT1;EDAR;ERP29;MLLT11;YWHAQ;RBPMS;MAP4K1;AKAP13;PRKCDBP;PHB2;PGLYRP2;ARAP1;PIK3AP1;CCR6;COL1A1;RFTN2;MAP3K8;CREBBP;CSF1;CSNK1D;CSNK2A1;CSNK2B;CTF1;CTGF;CTNNA1;CTSB;CTSH;CYP27B1;DAXX;DENND1B;AKR1C2;DDIT3;RNF168;DDX11;CFD;BMPER;DOCK1;JAG1;DVL1;DVL2;EFNA1;ANO6;ELANE;FLCN;EMP2;EP300;ERBB2;AKT1;ERCC6;ERN1;ESRRA;…
GO:0098662	inorganic cation transmembrane transport	6.26936e-05	0.00824566	AKAP9;SLC17A2;CHERP;SLC34A2;SLC12A7;WWP2;CORO1A;GRIN3A;CATSPER1;CATSPER2;SLC24A4;CNGB1;JSRP1;COX6B1;COX7A1;COX11;TMEM37;CYB5A;DENND5B;DDIT3;KCNG3;DPP6;ANO6;STOM;F2R;FHL1;RASA3;NEDD4L;KCNH4;KCNH3;PANX1;ATP6V1C2;ABL1;SLC41A1;MCOLN2;PCSK9;KCNG2;SLC13A4;CNNM4;KCNMB3;SLC24A5;GRIN2A;GRM7;TRPM5;KCNIP3;KCNIP2;EHD3;HTR1B;ITPR2;KCNA6;ARF1;KCNF1;KCNJ5;KCNJ12;KCNN3;KCNQ1;KEL;LCK;LYN;ATP12A;ATP1B1;ATP2A1;NPPA…
GO:0043068	positive regulation of programmed cell death	7.032e-05	0.00910857	PDCD6;BCL2L10;BCL2L11;NET1;DLC1;UNC13B;ATG7;ANP32B;TXNIP;CTSC;MLLT11;YWHAQ;CHEK2;AKAP13;EGLN3;FGD4;CTGF;CTNNA1;CTSH;DDIT3;EIF2S1;ANO6;FLCN;AKT1;F2R;PXT1;MCF2L;ZNF346;ABL1;PCSK9;BBC3;CIDEB;ARHGEF16;GRIK2;ABR;GRIN2A;PYCARD;LGALS13;PDIA3;GSN;APAF1;ID3;IGF2R;FAS;IL12A;ITGA1;ITGB1;JUN;LCK;LEP;LYN;MAPT;MAP3K9;MYC;NFATC4;NGFR;NTRK1;P2RX7;G0S2;NOX4;PAK3;ARHGEF3;PARK2;PAWR;TNFRSF12A;PDGFRB;PITX3;PML;ING3;…
GO:0035239	tube morphogenesis	7.20711e-05	0.00918204	BCL2L11;DLC1;SPINT2;EDAR;PHB2;COL4A1;BBS5;CSF1;CSNK2B;NKX2-5;CTSH;NKX2-3;DVL1;DVL2;EPHA2;EPHB3;ETV5;FGF1;FGFR2;PLXND1;SOSTDC1;IFT172;GATA3;GATA4;KAT2A;SOX8;HHEX;APAF1;FMN1;HES5;LHX1;LRP5;MYC;NFATC4;NOTCH4;PAX2;PDGFRA;PITX2;PKD1;PML;CCDC40;LGR4;MESP1;SALL4;CC2D2A;SHROOM3;RALA;RARA;SFRP1;STRA6;SFRP5;SHH;SKI;NDRG4;WNK4;BMP7;SPINT1;ST14;HNF1B;TCF7;TGFBR2;TGM2;TSC2;WNT1;WNT5A;WT1;DDR1;IRX3;GRHL2;FZD1;…
GO:0071363	cellular response to growth factor stimulus	7.30353e-05	0.00918204	PDCD6;FSTL3;SPINT2;CORO1A;PTP4A3;COL1A1;CD109;CSNK1D;NKX2-5;CTGF;BMPER;EEF2;FLCN;ERBB2;AKT1;ERN1;FBN2;FGF1;FGFR1;FGFR2;NCBP2;PEG10;ZNF423;SPG20;SULF1;FLT4;ABL1;BAMBI;GALNT3;SOSTDC1;GATA3;GATA4;KAT2A;GDF1;ANGPT2;GRB2;GRB10;HIPK2;HHEX;APAF1;HNRNPA1;HNRNPH1;HPGD;ID1;BMP8A;ITGB1;ITGB5;JUN;HES5;GDF6;LHX1;VWC2L;LTBP2;MYOG;NGFR;NTRK1;NTRK2;ROR2;OPRD1;NOX4;PAX2;PDGFRA;PDGFRB;PITX3;PML;PELO;POLR2F;POLR2H;…
GO:0043065	positive regulation of apoptotic process	7.46456e-05	0.00918422	PDCD6;BCL2L10;BCL2L11;NET1;DLC1;UNC13B;ATG7;ANP32B;TXNIP;CTSC;MLLT11;YWHAQ;CHEK2;AKAP13;EGLN3;FGD4;CTGF;CTNNA1;CTSH;DDIT3;EIF2S1;ANO6;FLCN;AKT1;F2R;PXT1;MCF2L;ZNF346;ABL1;PCSK9;BBC3;CIDEB;ARHGEF16;GRIK2;ABR;GRIN2A;PYCARD;LGALS13;PDIA3;GSN;APAF1;ID3;IGF2R;FAS;IL12A;ITGA1;ITGB1;JUN;LCK;LEP;LYN;MAPT;MAP3K9;MYC;NFATC4;NGFR;P2RX7;G0S2;NOX4;PAK3;ARHGEF3;PARK2;PAWR;TNFRSF12A;PDGFRB;PITX3;PML;ING3;PTEN;P…
GO:0031328	positive regulation of cellular biosynthetic process	7.52013e-05	0.00918422	NR1H3;CDK8;FSTL3;IKZF1;NPM2;PEMT;MAD2L2;CAP1;ARID3B;RAI1;MLLT11;SLC38A3;WWP2;CHEK2;RBPJL;ADCY9;CIRBP;CKS1B;CKS2;SP7;COL1A1;CREBBP;ATF6B;NEK7;SIX5;NKX2-5;GLIS1;NKX2-3;ZFPM1;DBP;DDIT3;DDX11;BHLHA15;GLIS3;DRD5;JAG1;ARID3A;DVL1;DVL2;EBF1;EEF2;PAOX;ELANE;ELF5;FLCN;EP300;ERBB2;AKT1;ERCC6;ESRRA;ETS1;ETV1;ETV5;MECOM;F2R;ACSL3;FOXK1;FGF1;FGFR1;FGFR2;FHL2;SBNO2;CAND2;ZNF423;KDM6B;PASK;LARP4B;FLT3LG;CAMTA1;…
GO:0002064	epithelial cell development	7.90872e-05	0.00952277	CDK6;SPINT2;CLDN3;DNASE1L2;JAG1;EPHA2;FGFR1;FNDC3A;PALLD;SIPA1L3;GPR4;GPX1;TFCP2L1;SOX8;HSD17B4;ID1;LAMB2;MYO7A;NOTCH4;NPHS1;NTRK1;PAX6;PDE4D;HYDIN;C1GALT1;SHROOM3;ACTA2;RARA;RARB;RDX;SDC1;BCL11B;BMP6;ST14;STC1;TJP1;WNT5A;WNT7A;NPHS2;GRHL2;COL18A1;RAB1B;TMEM79;MYADM;S1PR2;SLC9A3R1;NUP93;RAPGEF2;CDC42
GO:0001944	vasculature development	8.876e-05	0.0101962	PDCD6;ANP32B;HTATIP2;ADAMTS6;PLCD3;MMP21;COL1A1;COL4A1;COL15A1;NKX2-5;CTGF;CTSH;DDIT3;BMPER;JAG1;EFNA1;EPHA2;EMP2;ENPEP;EPHB3;ERBB2;AKT1;ETS1;FGF1;FGFR1;FGFR2;ARHGEF15;FOXS1;PLXND1;JMJD6;SULF1;FLT4;GATA2;GATA4;GPR4;ANGPT1;CXCL17;ANGPT2;GPX1;HIPK2;GTF2I;HHEX;HOXA3;HPGD;APOB;ID1;APOE;ITGB1;ITGB2;JUN;LEP;LOXL1;LOXL2;LRP1;LRP5;LYL1;MYLK;NFATC4;NGFR;NOTCH4;NOV;NTRK2;SERPINE1;ATP5B;PAX6;EGFL7;TNFRSF12A…
GO:0051049	regulation of transport	8.95426e-05	0.0101962	PDCD6IP;BCL2L11;NR1H3;HUWE1;AKAP9;FLOT1;PEMT;LYPLA1;ACAA2;UNC13B;CHERP;ANP32B;CORIN;NMU;EDAR;LMAN2;ERP29;YWHAQ;SLC38A3;RBPMS;WWP2;RAPGEF4;CORO1A;BTBD9;CATSPER1;CATSPER2;CLCN1;CLCN2;CLIC1;TBC1D16;JSRP1;TMEM37;CRYAB;C2CD4A;NKX2-5;KCNG3;DPP6;EDNRB;ANO6;AHSG;UNC13D;ENSA;STOM;ERBB2;AKT1;F2R;ACSL3;FGFR1;FHL1;NCBP2;RIMS1;UNC13A;TBC1D9B;TBC1D2B;ZC3H3;PASK;KANK1;SYT11;FBXW11;NEDD4L;ATP13A2;SIRT3;KCNH4;KCN…
GO:0010557	positive regulation of macromolecule biosynthetic process	8.98362e-05	0.0101962	NR1H3;CDK8;FSTL3;IKZF1;NPM2;MAD2L2;ARID3B;RAI1;MLLT11;SLC38A3;WWP2;CHEK2;RBPJL;CIRBP;CKS1B;CKS2;SP7;COL1A1;CREBBP;ATF6B;NEK7;SIX5;NKX2-5;GLIS1;CTGF;NKX2-3;ZFPM1;DBP;DDIT3;DDX11;BHLHA15;GLIS3;JAG1;ARID3A;DVL1;DVL2;EBF1;EEF2;ELANE;ELF5;FLCN;EP300;ERBB2;AKT1;ERCC6;ESRRA;ETS1;ETV1;ETV5;MECOM;F2R;FOXK1;FGF1;FGFR1;FGFR2;FHL2;SBNO2;CAND2;ZNF423;KDM6B;PASK;LARP4B;FLT3LG;CAMTA1;FBXW11;TARDBP;BRD4;SSBP3;IL…
GO:0007010	cytoskeleton organization	9.15667e-05	0.0101962	PDCD6IP;DNAJB6;ARPC1B;AKAP9;SORBS3;MAEA;DLC1;TUBGCP3;CDC42EP2;BAIAP2;MAD2L2;CAP1;NEBL;CDC42EP3;SPAG5;RGS14;NES;ACTL7B;CHD3;CORO1A;LDB3;RASSF1;CHEK2;AKAP13;PRKCDBP;SYNPO;CCDC151;ARAP1;FGD4;WHAMM;KIF19;CNN2;ARHGEF19;CHMP4B;XIRP2;PLEKHH2;NEK7;CRYAB;CSNK1D;CDC42EP5;NKX2-5;CTGF;CTNNA1;FGD5;CCDC63;DOCK1;DVL1;EHHADH;EMP2;TUBB;EPB41;RSPH9;ARHGEF15;MAST1;LIMCH1;PALLD;MAST3;SIPA1L3;EPB41L3;KANK1;SYNE2;SYNM…
GO:0006461	protein complex assembly	9.16452e-05	0.0101962	BCL2L11;USH1C;ARPC1B;AKAP9;FLOT1;NPM2;TUBGCP3;CDC42EP2;BAIAP2;UNC13B;CDC42EP3;CENPF;CTSC;SEPT9;MALT1;TMED10;CORO1A;CHRNA2;C1QTNF5;CCDC151;PANX3;SNAP47;WHAMM;CNGB1;COL1A1;CHMP4B;ACMSD;COL16A1;COX11;CLDN3;CREBBP;CRYAB;TMEM120B;CSNK1D;CSNK2B;KCTD11;CDC42EP5;NKX2-5;EXOC8;CTNNA1;HSCB;ADSL;CCDC63;AKR1C1;KCNG3;DVL2;ANO6;EIF4G1;KCTD6;EP300;EPB41;STOM;ERCC1;ALAD;FANCA;FARSA;TYSND1;FBP1;RIMS1;UNC13A;CAND2;…
GO:1902531	regulation of intracellular signal transduction	9.18364e-05	0.0101962	PDCD6;BCL2L10;BCL2L11;SORBS3;FLOT1;NET1;DLC1;STK25;HEXIM1;STAMBP;RGS14;RRAGA;TRAF3IP2;PPP1R13L;NPFFR2;MALT1;EDAR;EHMT2;RALBP1;ERP29;CHD3;MAP4K1;CHEK2;AKAP13;PRKCDBP;PHB2;ARAP1;TAGAP;PIK3AP1;FGD4;JSRP1;ARHGEF19;PIGU;MAP3K8;CSF1;CSNK2A1;CSNK2B;CTF1;CTGF;FGD5;PLEKHG4B;DAXX;AKR1C2;DDIT3;BMPER;RCAN1;DUSP4;DVL2;EFNA1;EPHA2;ELANE;FLCN;EP300;ERBB2;AKT1;ERCC6;ERN1;MECOM;F2R;F7;F10;FBP1;RASGEF1A;SPATA13;FG…
GO:0070271	protein complex biogenesis	9.63642e-05	0.0105364	BCL2L11;USH1C;ARPC1B;AKAP9;FLOT1;NPM2;TUBGCP3;CDC42EP2;BAIAP2;UNC13B;CDC42EP3;CENPF;CTSC;SEPT9;MALT1;TMED10;CORO1A;CHRNA2;C1QTNF5;CCDC151;PANX3;SNAP47;WHAMM;CNGB1;COL1A1;CHMP4B;ACMSD;COL16A1;COX11;CLDN3;CREBBP;CRYAB;TMEM120B;CSNK1D;CSNK2B;KCTD11;CDC42EP5;NKX2-5;EXOC8;CTNNA1;HSCB;ADSL;CCDC63;AKR1C1;KCNG3;DVL2;ANO6;EIF4G1;KCTD6;EP300;EPB41;STOM;ERCC1;ALAD;FANCA;FARSA;TYSND1;FBP1;RIMS1;UNC13A;CAND2;…
GO:1905114	cell surface receptor signaling pathway involved in cell-cell signaling	9.86759e-05	0.0105364	MAD2L2;UNC13B;WIF1;COL1A1;ARHGEF19;GSC;CSNK1D;CSNK1G2;CSNK2A1;CSNK2B;NOTUM;NKX2-5;DDIT3;DVL1;DVL2;CELSR3;AKT1;GPC4;FGFR2;IGSF9B;RIMS1;HECW1;KANK1;SULF1;FBXW11;ATP6V1C2;ABL1;BAMBI;SOSTDC1;GATA3;DISC1;RSPO1;GRK5;GRB10;GRIK2;GRIN2A;GRIN2C;HHEX;APOE;LRP1;LRP5;MARK1;MCC;MDFI;CCDC88C;MYC;NFATC4;ROR1;ROR2;PARK2;SHANK1;RNF138;DCDC2;PFDN5;PITX2;TRPM4;LGR4;MESP1;PRKCZ;PROP1;PSMA2;PSMB1;PSMB8;PSMC5;PSMD7;SM…
GO:0042325	regulation of phosphorylation	0.000101477	0.0105364	AKAP9;SORBS3;FLOT1;CTDSPL;AKAP8;ADARB1;MAD2L2;STK25;HEXIM1;RGS14;NPFFR2;MALT1;EDAR;ERP29;RBPMS;MAP4K1;CHEK2;AKAP13;PRKCDBP;DUSP12;PHB2;ADCY9;CKS1B;CKS2;MAP3K8;CD109;COX11;CSF1;CSNK1D;CSNK2B;CTF1;CTGF;DAXX;BMPER;DUSP4;DVL1;DVL2;EDNRB;EFNA1;CELSR3;EPHA2;AHSG;EIF4G1;ELANE;FLCN;EMP2;ERBB2;AKT1;ERCC6;ERN1;MECOM;F2R;ACSL1;FBP1;KCTD20;FGF1;FGFR1;FGFR2;FLT3LG;FLT4;SIRT3;TARDBP;BRD4;ALOX12B;ABL1;PYDC1;GBA…
GO:0032989	cellular component morphogenesis	0.000101757	0.0105364	CDH4;UST;FLOT1;NET1;DLC1;CDC42EP2;BAIAP2;CAP1;STK25;SEMA6B;NEBL;CDC42EP3;SPINT2;CHL1;NES;CORO1A;LDB3;KLK8;AKAP13;ARAP1;FGD4;CLDN3;CRABP2;ZNF280B;CSNK1D;CSNK1G2;CDC42EP5;NKX2-5;FGD5;CUX1;CNTN4;ZFPM1;DOCK1;DVL1;EFNA1;EFNA4;CELSR3;EPHA2;UNC13D;EMX1;EP300;EPHB3;ERBB2;ETV1;FGFR2;RIMS1;PALLD;UNC13A;SIPA1L3;SPG20;PLXND1;EPB41L3;KANK1;NEDD4L;OBSL1;ABL1;BAMBI;ZNF385A;GATA3;NKX2-8;DISC1;GP1BA;GRB2;TFCP2L1;…
GO:0002009	morphogenesis of an epithelium	0.000102664	0.0105364	DLC1;SPINT2;PHB2;COL4A1;ARHGEF19;BBS5;CSF1;CSNK2B;NKX2-5;CTSH;JAG1;DVL1;DVL2;CELSR3;EPHA2;ETV5;GPC4;FGF1;FGFR1;FGFR2;PLXND1;SULF1;ASTN2;ABL1;SOSTDC1;IFT172;GATA3;GATA4;KAT2A;GRB2;GSN;SOX8;HHEX;APAF1;FMN1;PDX1;KRT17;HES5;LHX1;LRP5;MYC;NFATC4;NOTCH4;ROR1;ROR2;PAX2;PCDH8;SERPINB5;PITX2;PKD1;PML;CCDC40;LGR4;BTBD7;MESP1;PSMA2;PSMB1;PSMB8;PSMC5;PSMD7;SMURF1;SALL4;PSMD11;PSMD12;PSME2;CC2D2A;SHROOM3;RALA…
GO:0006811	ion transport	0.000103601	0.0105364	AKAP9;SLC25A13;SLC17A2;TOMM40;UNC13B;CHERP;SLC34A2;NPC2;SLC12A7;STARD10;YWHAQ;SLC38A3;SLC27A2;WWP2;CORO1A;CHRNA1;CHRNA2;CHRNG;OSBPL5;SLC22A12;PANX3;SLC26A8;GRIN3A;CATSPER1;CATSPER2;CLCN1;CLCN2;SFXN2;CLIC1;SLC15A4;ANO4;SLC24A4;CNGB1;JSRP1;SLCO6A1;COX6B1;COX7A1;COX11;TMEM37;SLC38A8;NKX2-5;CTGF;SLC16A14;CYB5A;CYP27B1;DENND5B;AKR1C1;DDIT3;BHLHA15;KCNG3;DPP6;ANO6;STOM;AKT1;F2R;ACSL1;ACSL3;FGFR1;FHL1;R…
GO:0072358	cardiovascular system development	0.000104287	0.0105364	PDCD6;ANP32B;HTATIP2;ADAMTS6;PLCD3;MMP21;COL1A1;COL4A1;COL15A1;NKX2-5;CTGF;CTSH;DDIT3;BMPER;JAG1;EFNA1;EPHA2;EMP2;ENPEP;EPHB3;ERBB2;AKT1;ETS1;FGF1;FGFR1;FGFR2;ARHGEF15;FOXS1;PLXND1;JMJD6;SULF1;FLT4;GATA2;GATA4;GPR4;ANGPT1;CXCL17;ANGPT2;GPX1;HIPK2;GTF2I;HHEX;HOXA3;HPGD;APOB;ID1;APOE;ITGB1;ITGB2;JUN;KCNQ1;LEP;LOXL1;LOXL2;LRP1;LRP5;LYL1;MYLK;NFATC4;NGFR;NOTCH4;NOV;NTRK2;SERPINE1;ATP5B;PAX6;EGFL7;TNF…
GO:0001568	blood vessel development	0.00010476	0.0105364	PDCD6;HTATIP2;ADAMTS6;PLCD3;MMP21;COL1A1;COL4A1;COL15A1;NKX2-5;CTGF;CTSH;DDIT3;BMPER;JAG1;EFNA1;EPHA2;EMP2;ENPEP;EPHB3;ERBB2;AKT1;ETS1;FGF1;FGFR1;FGFR2;FOXS1;PLXND1;JMJD6;SULF1;FLT4;GATA2;GATA4;GPR4;ANGPT1;CXCL17;ANGPT2;GPX1;HIPK2;GTF2I;HHEX;HOXA3;HPGD;APOB;ID1;APOE;ITGB1;ITGB2;JUN;LEP;LOXL1;LOXL2;LRP1;LRP5;LYL1;MYLK;NFATC4;NGFR;NOTCH4;NOV;NTRK2;SERPINE1;ATP5B;PAX6;EGFL7;TNFRSF12A;PDGFRA;PDGFRB;P…
GO:0098660	inorganic ion transmembrane transport	0.000108942	0.0108296	AKAP9;SLC17A2;CHERP;SLC34A2;SLC12A7;WWP2;CORO1A;SLC26A8;GRIN3A;CATSPER1;CATSPER2;CLCN1;CLCN2;CLIC1;ANO4;SLC24A4;CNGB1;JSRP1;COX6B1;COX7A1;COX11;TMEM37;CYB5A;DENND5B;DDIT3;KCNG3;DPP6;ANO6;STOM;F2R;FHL1;RASA3;NEDD4L;KCNH4;KCNH3;PANX1;ATP6V1C2;ABL1;SLC41A1;MCOLN2;PCSK9;KCNG2;SLC13A4;CNNM4;KCNMB3;SLC24A5;SLC26A11;GRIN2A;GRM7;TRPM5;KCNIP3;KCNIP2;EHD3;HTR1B;ITPR2;KCNA6;ARF1;KCNF1;SLC26A5;KCNJ5;KCNJ12;K…
GO:0051173	positive regulation of nitrogen compound metabolic process	0.000111514	0.0109579	NR1H3;CDK8;FSTL3;IKZF1;NPM2;MAD2L2;CAP1;ARID3B;RAI1;MLLT11;SLC38A3;WWP2;CHEK2;RBPJL;ADCY9;CIRBP;CKS1B;CKS2;SP7;COL1A1;CREBBP;ATF6B;NEK7;SIX5;NKX2-5;GLIS1;NKX2-3;ZFPM1;DBP;DDIT3;RNF168;DDX11;BHLHA15;GLIS3;DRD5;JAG1;ARID3A;DVL1;DVL2;EBF1;EEF2;PAOX;ELF5;FLCN;EP300;ERBB2;ERCC1;AKT1;ERCC6;ERN1;ESRRA;ETS1;ETV1;ETV5;MECOM;EYA2;F2R;ACSL3;FOXK1;FGF1;FGFR1;FGFR2;FHL2;SBNO2;NCBP2;CAND2;ZNF423;KDM6B;PASK;LAR…
GO:0009891	positive regulation of biosynthetic process	0.000112806	0.0109588	NR1H3;CDK8;FSTL3;IKZF1;NPM2;PEMT;MAD2L2;CAP1;ARID3B;RAI1;MLLT11;SLC38A3;WWP2;CHEK2;RBPJL;ADCY9;CIRBP;CKS1B;CKS2;SP7;COL1A1;CREBBP;ATF6B;NEK7;SIX5;NKX2-5;GLIS1;CTGF;NKX2-3;ZFPM1;DBP;DDIT3;DDX11;BHLHA15;GLIS3;DRD5;JAG1;ARID3A;DVL1;DVL2;EBF1;EEF2;PAOX;ELANE;ELF5;FLCN;EP300;ERBB2;AKT1;ERCC6;ESRRA;ETS1;ETV1;ETV5;MECOM;F2R;ACSL3;FOXK1;FGF1;FGFR1;FGFR2;FHL2;SBNO2;CAND2;ZNF423;KDM6B;PASK;LARP4B;FLT3LG;CA…
GO:0051336	regulation of hydrolase activity	0.000115733	0.0110356	PDCD6;BCL2L10;BCL2L11;CST8;DNAJB6;NR1H3;AKAP9;RASGRP2;NET1;DLC1;CD2BP2;CDC42EP2;ANP32B;CDC42EP3;RGS14;SPINT2;RALBP1;ADAP1;RAPGEF4;AKAP13;EGLN3;SNX18;ARAP1;AGAP1;AGAP3;TAGAP;TMEM132D;FGD4;TBC1D16;ARHGEF19;COL6A3;CD109;WFDC3;CSNK2A1;CSNK2B;CDC42EP5;CTGF;CTSH;FGD5;PLEKHG4B;DENND5B;DENND1B;DDX11;DOCK1;DVL2;EIF2S1;EPHA2;AHSG;EIF5;FLCN;EPHB3;ERBB2;AKT1;ERN1;F2R;RASGEF1A;SPATA13;FGF1;FGFR1;FGFR2;RASA3;D…
GO:0016055	Wnt signaling pathway	0.000116178	0.0110356	MAD2L2;WIF1;COL1A1;ARHGEF19;GSC;CSNK1D;CSNK1G2;CSNK2A1;CSNK2B;NOTUM;NKX2-5;DDIT3;DVL1;DVL2;CELSR3;GPC4;FGFR2;HECW1;KANK1;SULF1;FBXW11;ATP6V1C2;ABL1;BAMBI;SOSTDC1;GATA3;DISC1;RSPO1;GRK5;GRB10;HHEX;APOE;LRP1;LRP5;MARK1;MCC;MDFI;CCDC88C;MYC;NFATC4;ROR1;ROR2;PARK2;RNF138;DCDC2;PFDN5;PITX2;TRPM4;LGR4;MESP1;PROP1;PSMA2;PSMB1;PSMB8;PSMC5;PSMD7;SMURF1;PSMD11;PSMD12;PSME2;PTEN;CHD8;RPS27A;RYK;SDC1;SFRP1;S…
GO:0030036	actin cytoskeleton organization	0.000125437	0.011729	DNAJB6;ARPC1B;SORBS3;DLC1;CDC42EP2;BAIAP2;MAD2L2;CAP1;NEBL;CDC42EP3;CORO1A;LDB3;AKAP13;PRKCDBP;SYNPO;ARAP1;FGD4;WHAMM;CNN2;ARHGEF19;XIRP2;PLEKHH2;CDC42EP5;NKX2-5;CTGF;CTNNA1;FGD5;EMP2;EPB41;ARHGEF15;LIMCH1;PALLD;EPB41L3;KANK1;OBSL1;ABL1;KCTD13;FRMD3;RND1;GRB2;ABR;PHPT1;PYCARD;GSN;RHOD;ID1;FMN1;INSRR;ITGB1;ITGB5;ARF1;RND3;ARHGDIA;LRP1;ATXN3;MKLN1;NF2;NPHS1;NOX4;PAK3;PARK2;PAWR;VILL;SHANK1;SPTBN5;P…
GO:0198738	cell-cell signaling by wnt	0.000126222	0.011729	MAD2L2;WIF1;COL1A1;ARHGEF19;GSC;CSNK1D;CSNK1G2;CSNK2A1;CSNK2B;NOTUM;NKX2-5;DDIT3;DVL1;DVL2;CELSR3;GPC4;FGFR2;HECW1;KANK1;SULF1;FBXW11;ATP6V1C2;ABL1;BAMBI;SOSTDC1;GATA3;DISC1;RSPO1;GRK5;GRB10;HHEX;APOE;LRP1;LRP5;MARK1;MCC;MDFI;CCDC88C;MYC;NFATC4;ROR1;ROR2;PARK2;RNF138;DCDC2;PFDN5;PITX2;TRPM4;LGR4;MESP1;PROP1;PSMA2;PSMB1;PSMB8;PSMC5;PSMD7;SMURF1;PSMD11;PSMD12;PSME2;PTEN;CHD8;RPS27A;RYK;SDC1;SFRP1;S…
GO:0009719	response to endogenous stimulus	0.00013139	0.012031	NR1H3;AKAP9;AKAP8;FSTL3;PEMT;BAIAP2;ATG7;TXNIP;SPINT2;RRAGA;NPFFR2;TMED10;ABHD2;CORO1A;AKAP13;PHB2;CBX3;CHRNA1;CHRNA2;CHRNG;FBXO32;ADCY9;CATSPER1;CATSPER2;COL1A1;COL4A1;COL5A2;COL16A1;CD109;CRHR2;CSH1;CSNK1D;CSNK2B;NKX2-5;CTGF;CTNNA1;CTSB;CTSH;CYP2E1;CYP11B2;DAXX;AKR1C1;AKR1C2;DDX11;BMPER;TRDMT1;DNMT3A;AGRP;DRD5;JAG1;DSG2;EEF2;AHSG;FLCN;EP300;ERBB2;AKT1;ALAD;ESRRA;F7;ACSL1;FBN2;SDK1;FGF1;FGFR1;FG…
GO:0030198	extracellular matrix organization	0.000132286	0.012031	DNAJB6;FLOT1;SPINT2;B4GALT7;COL1A1;COL4A1;COL5A2;COL6A3;COL11A2;COL13A1;COL16A1;EGFLAM;VCAN;CTGF;EXOC8;CCDC80;ELANE;ETS1;FBN2;SULF1;ABL1;GPX1;C6orf15;GSN;HAS3;ICAM2;ICAM4;ITGA1;ITGAD;ITGAE;ITGAX;ITGB1;ITGB2;ITGB5;LAMB1;LAMB2;LOXL1;LOXL2;LRP1;LTBP2;MMP15;MMP16;CTRB2;NFKB2;NPHS1;COL5A3;SERPINE1;PDGFRA;SERPINB5;CSGALNACT1;HPSE2;RIC8A;SMOC2;KIF9;BMP1;FSCN1;SPINT1;TNXB;COL14A1;WT1;DDR1;ADAMTS20;COL18A…
GO:0021915	neural tube development	0.000138635	0.0124757	DLC1;SPINT2;GSC;DVL1;DVL2;EPHA2;FERD3L;GPR161;SSBP3;IFT172;KAT2A;APAF1;ITPK1;HES5;PAX2;PAX6;PAX7;PKD1;AMBRA1;SALL4;CC2D2A;SHROOM3;RALA;RARA;SFRP1;SHH;SKI;BMP7;SPINT1;ST14;TCF7;TSC2;WNT1;WNT5A;GRHL2;FZD1;CHRD;GORAB;LHX2;KIF20B;IFT140
GO:2000026	regulation of multicellular organismal development	0.00014072	0.0125314	PDCD6;CDH4;UST;CDK6;FLOT1;LRRC17;FSTL3;BAIAP2;MAD2L2;STK25;SEMA6B;HTATIP2;CENPF;RGS14;DLL3;USP19;KLK8;PHB2;PGLYRP2;CLPTM1;COL1A1;ARHGEF19;COL5A2;CD109;CRABP2;CSF1;CSNK1D;KCTD11;NKX2-5;CTGF;CTNNA1;CTSH;CUX1;CNTN4;CYP27B1;ZFPM1;DDIT3;JAG1;DTX1;DVL1;DVL2;EDNRB;EFNA1;CELSR3;ANO6;EPHA2;AHSG;EIF4G1;FLCN;EMP2;EMX1;TAPT1;EPHB3;ERBB2;AKT1;ESRRA;ETS1;ETV5;FANCA;FANCD2;FBN2;SDK1;FERD3L;GPC4;FGF1;FGFR1;FGFR2…
GO:0043062	extracellular structure organization	0.000146092	0.0128757	DNAJB6;FLOT1;SPINT2;B4GALT7;COL1A1;COL4A1;COL5A2;COL6A3;COL11A2;COL13A1;COL16A1;EGFLAM;VCAN;CTGF;EXOC8;CCDC80;ELANE;ETS1;FBN2;SULF1;ABL1;GPX1;C6orf15;GSN;HAS3;ICAM2;ICAM4;ITGA1;ITGAD;ITGAE;ITGAX;ITGB1;ITGB2;ITGB5;LAMB1;LAMB2;LOXL1;LOXL2;LRP1;LTBP2;MMP15;MMP16;CTRB2;NFKB2;NPHS1;COL5A3;SERPINE1;PDGFRA;SERPINB5;CSGALNACT1;HPSE2;RIC8A;SMOC2;KIF9;BMP1;FSCN1;SPINT1;TNXB;COL14A1;WT1;DDR1;ADAMTS20;COL18A…
GO:0051259	protein oligomerization	0.000160496	0.0138727	BCL2L11;FLOT1;NPM2;SEPT9;MALT1;TMED10;CHRNA2;C1QTNF5;PANX3;CNGB1;COL1A1;CHMP4B;ACMSD;CLDN3;CRYAB;TMEM120B;KCTD11;CTNNA1;HSCB;ADSL;AKR1C1;KCNG3;DVL2;KCTD6;STOM;ALAD;FARSA;TYSND1;FBP1;SYT11;PDSS1;PANX1;KCTD13;KCNG2;GBA;GLUL;GOLGA2;KCTD1;GRB2;EHD3;APAF1;VWA2;IGF1R;FAS;KCNA6;KCNF1;SLC26A5;KCNJ12;NBR1;MAPT;MAT2A;ACHE;CCDC88C;TRIM72;OAT;OPRD1;P2RX4;P2RX7;CRBN;SPTBN5;CAB39;PEX14;ZNHIT6;PPAT;PRKCZ;PEX5;W…
GO:0072511	divalent inorganic cation transport	0.000160699	0.0138727	CHERP;CORO1A;GRIN3A;CATSPER1;CATSPER2;SLC24A4;JSRP1;TMEM37;CTGF;CYP27B1;DENND5B;DDIT3;BHLHA15;ANO6;F2R;RASA3;PANX1;ABL1;SLC41A1;MCOLN2;GCK;CNNM4;GNAI2;SLC24A5;GRIN2A;GRM6;GRM7;TRPM5;EHD3;HTR1B;ITPR2;LCK;LYN;MYLK;ATP1B1;ATP2A1;NPPA;ATP2A2;ATP2B4;OPRD1;P2RX4;P2RX5;P2RX7;TRPV2;PDE4D;PDGFRB;PKD1;PML;TLR9;TMCO1;TRPM4;SLC39A4;PRKACA;PRKCB;CHRNA10;JPH2;JPH3;MRS2;CACHD1;CACNG6;BDKRB1;RYR1;CCL2;SLC39A8;SL…
GO:0071772	response to BMP	0.000163896	0.0138727	FSTL3;SPINT2;NKX2-5;BMPER;ZNF423;SPG20;SULF1;ABL1;SOSTDC1;GATA3;GATA4;GDF1;HIPK2;ID1;BMP8A;HES5;GDF6;VWC2L;ROR2;PELO;TMEM100;RGMA;SMURF1;SFRP1;SFRP4;GREM2;BMP1;SKI;BMP6;BMP7;BMPR1B;SPINT1;WNT1;WNT5A;ZNF8;FBXL15;FZD1;RUNX2;CHRD
GO:0071773	cellular response to BMP stimulus	0.000163896	0.0138727	FSTL3;SPINT2;NKX2-5;BMPER;ZNF423;SPG20;SULF1;ABL1;SOSTDC1;GATA3;GATA4;GDF1;HIPK2;ID1;BMP8A;HES5;GDF6;VWC2L;ROR2;PELO;TMEM100;RGMA;SMURF1;SFRP1;SFRP4;GREM2;BMP1;SKI;BMP6;BMP7;BMPR1B;SPINT1;WNT1;WNT5A;ZNF8;FBXL15;FZD1;RUNX2;CHRD
GO:0006816	calcium ion transport	0.000170573	0.0142964	CHERP;CORO1A;GRIN3A;CATSPER1;CATSPER2;SLC24A4;JSRP1;TMEM37;CTGF;CYP27B1;DENND5B;DDIT3;BHLHA15;ANO6;F2R;RASA3;PANX1;ABL1;MCOLN2;GCK;GNAI2;SLC24A5;GRIN2A;GRM6;GRM7;TRPM5;EHD3;HTR1B;ITPR2;LCK;LYN;MYLK;ATP1B1;ATP2A1;NPPA;ATP2A2;ATP2B4;OPRD1;P2RX4;P2RX5;P2RX7;TRPV2;PDE4D;PDGFRB;PKD1;PML;TLR9;TMCO1;TRPM4;PRKACA;PRKCB;CHRNA10;JPH2;JPH3;CACHD1;CACNG6;BDKRB1;RYR1;CCL2;SLC3A2;SLC8A2;STC1;TPT1;TRPC4;TRPM2;T…
GO:0046578	regulation of Ras protein signal transduction	0.000175457	0.0145629	FLOT1;NET1;DLC1;STAMBP;AKAP13;FGD4;ARHGEF19;CSF1;FGD5;PLEKHG4B;FLCN;F2R;FBP1;RASGEF1A;SPATA13;RASA3;ARHGEF15;KANK1;MCF2L;KCTD13;ARHGEF16;GPR4;LPAR4;ABR;NRG1;APOE;ITGB1;ITPKB;ARHGDIA;MYO9B;NTRK1;ARHGEF3;PDGFRB;EPS8L1;PLEKHG5;PLEKHG1;RASA2;RDX;OBSCN;RASAL1;TNK1;SYNGAP1;ARHGEF7;SQSTM1;FGD3;CYTH3;CYTH2;ARHGEF10;IQSEC1
GO:0070838	divalent metal ion transport	0.00018558	0.0152551	CHERP;CORO1A;GRIN3A;CATSPER1;CATSPER2;SLC24A4;JSRP1;TMEM37;CTGF;CYP27B1;DENND5B;DDIT3;BHLHA15;ANO6;F2R;RASA3;PANX1;ABL1;SLC41A1;MCOLN2;GCK;CNNM4;GNAI2;SLC24A5;GRIN2A;GRM6;GRM7;TRPM5;EHD3;HTR1B;ITPR2;LCK;LYN;MYLK;ATP1B1;ATP2A1;NPPA;ATP2A2;ATP2B4;OPRD1;P2RX4;P2RX5;P2RX7;TRPV2;PDE4D;PDGFRB;PKD1;PML;TLR9;TMCO1;TRPM4;SLC39A4;PRKACA;PRKCB;CHRNA10;JPH2;JPH3;MRS2;CACHD1;CACNG6;BDKRB1;RYR1;CCL2;SLC39A8;SL…
GO:0072001	renal system development	0.000187799	0.0152904	BCL2L11;FSTL3;CENPF;TMED10;COL4A1;CTSH;BMPER;JAG1;FLCN;ENPEP;FGF1;FGFR1;FGFR2;JMJD6;SULF1;PCSK9;GATA3;GPR4;ANGPT1;ANGPT2;KLF15;SOX8;ID3;FMN1;HES5;LAMB2;LHX1;ARL3;MPST;MYC;NPHS1;ODC1;PAX2;PDGFRA;PDGFRB;PKD1;PPAT;DCHS2;LGR4;C1GALT1;ACTA2;RARA;RARB;SDC1;SFRP1;STRA6;SHH;WNK4;BMP6;BMP7;HNF1B;UMOD;UPK3A;WNT1;WNT5A;WT1;ZBTB16;NPHS2;IRX3;LZTS2;PROM1;DLG5;NUP93;IFT140
GO:0033365	protein localization to organelle	0.000209391	0.0168876	BCL2L11;DNAJB6;HUWE1;PEMT;TOMM40;TIMM44;CHERP;SPAG5;TXNIP;EDAR;KDELR1;YWHAQ;RBPMS;PHB2;CNGB1;COL1A1;CHMP4B;ZFAND2B;VTI1A;CSNK1D;DDIT3;DVL1;FLCN;AKT1;F2R;KANK1;SYT11;SYNE2;FBXW11;SYNE1;OBSL1;RPL13A;NR5A1;RAB3GAP2;BAMBI;SAMM50;RPL36;KAT2A;TIMM8B;GLS2;DISC1;SIAH3;ANGPT1;PDIA3;SNX10;TNPO2;NRG1;HHEX;HSPA1L;ITGAX;JAK3;JUN;ATP9B;KCNN3;KPNA1;C2orf71;LEP;RGPD1;TOMM5;ARL2;MAPT;MDFI;NF2;NGFR;NOV;OPRD1;SPRN;…
GO:0001822	kidney development	0.000216882	0.0173283	BCL2L11;FSTL3;CENPF;TMED10;CTSH;BMPER;JAG1;FLCN;ENPEP;FGF1;FGFR1;FGFR2;JMJD6;SULF1;PCSK9;GATA3;GPR4;ANGPT1;ANGPT2;KLF15;SOX8;ID3;FMN1;HES5;LAMB2;LHX1;ARL3;MPST;MYC;NPHS1;ODC1;PAX2;PDGFRA;PDGFRB;PKD1;PPAT;DCHS2;LGR4;C1GALT1;ACTA2;RARA;RARB;SDC1;SFRP1;STRA6;SHH;WNK4;BMP6;BMP7;HNF1B;UMOD;UPK3A;WNT1;WT1;ZBTB16;NPHS2;IRX3;LZTS2;PROM1;DLG5;NUP93
GO:0031344	regulation of cell projection organization	0.000225672	0.0175483	CDH4;USH1C;UST;CDC42EP2;BAIAP2;STK25;SEMA6B;CDC42EP3;SEPT9;KLK8;CCDC151;ARAP1;TBC1D16;CRABP2;CDC42EP5;CUX1;DVL1;EFNA1;EPHA2;TAPT1;EPHB3;AKT1;SDK1;FGFR1;RIMS1;UNC13A;TBC1D9B;TBC1D2B;RAP1GAP2;SPG20;PLXND1;KANK1;SYNE2;NEDD4L;OBSL1;ABL1;GATA3;KAT2A;DISC1;ANAPC2;NRG1;ID1;APOE;ARF1;KEL;LGALS1;ARHGDIA;LRP1;LYN;MAG;MAPT;NFATC4;NGFR;NTRK1;NTRK2;P2RX7;PAK3;PARK2;SHANK1;TNFRSF12A;TRPV2;DCDC2;ATP8A2;PMP22;SE…
GO:0048568	embryonic organ development	0.000226207	0.0175483	DNAJB6;SPINT2;NES;PPP1R13L;PLCD3;USH1G;BBS5;GSC;NKX2-5;ZFPM1;DVL1;DVL2;EFNA1;EPHA2;ERCC1;AKT1;FBN2;FGFR1;FGFR2;FLT3LG;IFT172;GATA2;GATA3;GATA4;GNAS;GRB2;HIPK2;ABR;HHEX;HOXA3;HOXB8;HOXD4;HOXD9;ID3;INSIG1;LHX1;MDFI;MMP16;MYO7A;NEUROG1;ROR2;OTX1;PAX2;PAX6;PDGFRA;ATP8A2;PITX2;PKD1;MBD3;CCDC40;MESP1;MAP2K1;CHRNA10;DSCAML1;CC2D2A;WDR48;RARA;RARB;VPS52;SCT;STRA6;SHH;NDRG4;BMP7;SP3;SPINT1;ST14;TAL1;TBX15…
GO:0030111	regulation of Wnt signaling pathway	0.000231228	0.0175483	MAD2L2;WIF1;COL1A1;GSC;CSNK1D;CSNK2A1;NOTUM;NKX2-5;DDIT3;DVL1;DVL2;FGFR2;HECW1;KANK1;SULF1;ATP6V1C2;ABL1;BAMBI;SOSTDC1;DISC1;RSPO1;GRB10;HHEX;APOE;LRP1;LRP5;MCC;MDFI;NFATC4;ROR2;PARK2;DCDC2;PFDN5;TRPM4;LGR4;MESP1;PSMA2;PSMB1;PSMB8;PSMC5;PSMD7;PSMD11;PSMD12;PSME2;CHD8;RPS27A;SFRP1;SFRP4;SFRP5;SHH;SIAH2;SKI;SOX2;HNF1B;TCF7L2;TERT;TSC2;WNT1;WNT5A;WNT7A;KREMEN2;CDC73;LRRK1;AXIN1;SOX7;LZTS2;NKD2;RGS20
GO:0060562	epithelial tube morphogenesis	0.000231228	0.0175483	DLC1;SPINT2;PHB2;COL4A1;BBS5;CSF1;CSNK2B;NKX2-5;CTSH;DVL1;DVL2;EPHA2;ETV5;FGF1;FGFR2;PLXND1;SOSTDC1;IFT172;GATA3;GATA4;KAT2A;SOX8;HHEX;APAF1;FMN1;HES5;LHX1;LRP5;MYC;NFATC4;NOTCH4;PAX2;PITX2;PKD1;PML;CCDC40;LGR4;MESP1;SALL4;CC2D2A;SHROOM3;RALA;RARA;SFRP1;SHH;SKI;NDRG4;WNK4;BMP7;SPINT1;ST14;HNF1B;TGFBR2;TSC2;WNT1;WNT5A;WT1;DDR1;IRX3;GRHL2;FZD1;FOXH1;STARD13;DLG5;LHX2;HAND1;NTN1;KIF20B
GO:0051056	regulation of small GTPase mediated signal transduction	0.000231854	0.0175483	FLOT1;NET1;DLC1;STAMBP;RALBP1;AKAP13;ARAP1;TAGAP;FGD4;ARHGEF19;CSF1;FGD5;PLEKHG4B;FLCN;F2R;FBP1;RASGEF1A;SPATA13;RASA3;ARHGEF15;SIPA1L3;RAP1GAP2;KANK1;MCF2L;KCTD13;ARHGEF16;GPR4;LPAR4;ABR;RHOD;NRG1;APOE;ITGB1;ITPKB;ARHGDIA;MYO9B;NTRK1;ARHGEF3;GMIP;PDGFRB;PIK3R2;RHOF;EPS8L1;RALGAPA2;PLEKHG5;PLEKHG1;RAP1GAP;RASA2;RDX;SIPA1;TSC2;OBSCN;RASAL1;TNK1;SYNGAP1;ARHGEF7;SQSTM1;FGD3;STARD13;CYTH3;CYTH2;TRIP1…
GO:0072359	circulatory system development	0.000231952	0.0175483	PDCD6;DLC1;NEBL;ANP32B;HTATIP2;HEXIM1;PPP1R13L;ADAMTS6;AKAP13;PLCD3;MMP21;COL1A1;COL4A1;XIRP2;BBS5;COL15A1;NKX2-5;CTGF;CTSH;ZFPM1;DDIT3;BMPER;JAG1;DSG2;DVL2;APLNR;ECE1;EFNA1;EPHA2;EMP2;ENPEP;EP300;EPHB3;ERBB2;AKT1;ETS1;FGF1;FGFR1;FGFR2;FHL2;ARHGEF15;TCF25;FOXS1;PLXND1;KDM6B;JMJD6;SULF1;FLT4;OBSL1;IFT172;GATA2;GATA3;GATA4;KAT2A;GNG5;GPR4;PROX2;ANGPT1;NEK8;CXCL17;ANGPT2;GPX1;HIPK2;GTF2I;GYS1;NRG1;H…
GO:0007167	enzyme linked receptor protein signaling pathway	0.000238992	0.0179223	PDCD6;ARPC1B;FSTL3;BAIAP2;TXNIP;RGS14;RBPMS;PTP4A3;ARAP1;COL1A1;COL4A1;CD109;CSF1;CSH1;CSNK2B;NKX2-5;CTF1;CTGF;BMPER;DOCK1;EFNA1;EFNA4;EPHA2;AHSG;FLCN;EPHB3;ERBB2;AKT1;F7;FBN2;FGF1;FGFR1;FGFR2;NCBP2;PEG10;ZNF423;SPG20;ZC3H3;KANK1;SULF1;FLT4;FRK;ATP6V1C2;ABL1;STXBP4;BAMBI;GALNT3;SOSTDC1;GATA3;GATA4;GDF1;GFRA1;CYFIP2;ANGPT1;ANGPT2;GRB2;GRB10;GIT1;HIPK2;SH3KBP1;NRG1;HHEX;HNRNPA1;HNRNPH1;HPGD;ID1;VWA…
GO:0033554	cellular response to stress	0.000249274	0.0185308	PDCD6;BCL2L10;BCL2L11;DNAJB6;MICA;HUWE1;CDK6;FLOT1;NET1;NDRG1;ACAA2;MAD2L2;STK25;ATG7;ERN2;RGS14;RRAGA;PTGES3;CHL1;USP19;EDAR;EHMT2;PDIA5;ERP29;SLC38A3;TLK2;MAP4K1;CHEK2;KLK8;EGLN3;INO80C;CORT;MAP3K8;SPATA18;CREBBP;ATF6B;CRYAB;CSNK1D;CDC42EP5;UBE2U;CTGF;CTNNA1;DTX3L;PPP4R2;VKORC1L1;DAXX;DDIT3;RNF168;DDX11;BHLHA15;DNMT3A;ARID3A;DVL2;EEF2;EIF2S1;EPHA2;EIF4G1;EP300;ERCC1;AKT1;ERCC6;ERN1;ETS1;ETV5;ME…
GO:0048534	hematopoietic or lymphoid organ development	0.000251985	0.0185708	BCL2L11;TSPAN2;TRIM10;CDK6;LRRC17;FSTL3;MAEA;IKZF1;MALT1;TUSC2;PGLYRP2;MMP21;CLPTM1;SP7;CCR6;SPNS2;CD109;CSF1;TMEM190;NKX2-5;NKX2-3;ZFPM1;JAG1;DTX1;EEF2;EPHA2;FLCN;EP300;EPHB3;ERBB2;ERCC1;ESRRA;ETS1;MECOM;FANCA;FANCD2;FGFR2;SBNO2;ACIN1;SIPA1L3;JMJD6;FLT3LG;SSBP3;IL27;ABL1;GABPA;COL24A1;ZNF385A;GATA2;GATA3;GNAS;ANGPT1;HIPK2;SNX10;HHEX;HLA-DOA;HLA-G;HOXA3;HOXA9;HOXB8;FAS;IL7;IL12A;IL15;ITGB1;ITPKB;…
GO:0045597	positive regulation of cell differentiation	0.000268959	0.0196524	CDH4;FLOT1;NET1;BAIAP2;STK25;RGS14;PPP1R13L;WIF1;CLIC1;SP7;COL1A1;CRABP2;CSF1;CSNK1D;KCTD11;NKX2-5;CTGF;CTNNA1;CUX1;CYP27B1;DOCK1;JAG1;DVL1;EIF4G1;UNC13D;AKT1;ETS1;ETV5;FBN2;FGFR1;ACIN1;RIMS1;UNC13A;FLT3LG;NEDD4L;OBSL1;ABL1;BAMBI;ZNF385A;GATA2;GATA3;GATA4;DISC1;PRPF19;GNAS;METRNL;ANAPC2;SOX8;NRG1;HLA-G;APOB;APOE;IL7;IL12A;IL15;ITPKB;JUN;ARF1;GDF6;LEP;LGALS1;ARHGDIA;LHX1;LOXL2;VWC2L;LRP5;LTBP3;LYN…
GO:0045935	positive regulation of nucleobase-containing compound metabolic process	0.000277375	0.0200616	NR1H3;CDK8;FSTL3;IKZF1;NPM2;MAD2L2;CAP1;ARID3B;RAI1;MLLT11;SLC38A3;WWP2;CHEK2;RBPJL;ADCY9;CKS1B;CKS2;SP7;COL1A1;CREBBP;ATF6B;NEK7;SIX5;NKX2-5;GLIS1;NKX2-3;ZFPM1;DBP;DDIT3;RNF168;DDX11;BHLHA15;GLIS3;DRD5;JAG1;ARID3A;DVL1;DVL2;EBF1;ELF5;FLCN;EP300;ERBB2;ERCC1;AKT1;ERCC6;ERN1;ESRRA;ETS1;ETV1;ETV5;MECOM;EYA2;F2R;FOXK1;FGF1;FGFR1;FGFR2;FHL2;SBNO2;NCBP2;CAND2;ZNF423;KDM6B;FLT3LG;CAMTA1;FBXW11;GPR161;TA…
GO:0002521	leukocyte differentiation	0.000281556	0.0200616	TSPAN2;CDK6;LRRC17;FSTL3;IKZF1;MALT1;TUSC2;PGLYRP2;CLPTM1;CCR6;CD109;CSF1;NKX2-3;ZFPM1;DTX1;EPHA2;EP300;ERBB2;ESRRA;FANCA;FANCD2;SBNO2;ACIN1;JMJD6;FLT3LG;IL27;ABL1;GATA2;GATA3;GNAS;SNX10;HHEX;HLA-DOA;HLA-G;FAS;IL7;IL12A;IL15;ITGB1;ITPKB;JAK3;JUN;LCK;LEP;LGALS1;LYL1;LYN;MITF;MYC;NTRK1;ROR2;IL20;PAX1;PIK3CD;PRKCA;PCID2;PRKCZ;LRRC8A;PRTN3;CYP26B1;RARA;RB1;SFRP1;SHB;SHH;BCL11B;SP3;TAL1;TCF7;TGFBR2;KL…
GO:1903706	regulation of hemopoiesis	0.000281599	0.0200616	CDK6;LRRC17;FSTL3;PGLYRP2;CLPTM1;CSF1;ZFPM1;JAG1;DTX1;FLCN;ERBB2;ESRRA;ETS1;FANCA;FANCD2;ACIN1;FLT3LG;IL27;GABPA;GATA2;GATA3;GNAS;HLA-DOA;HLA-G;HOXA9;HOXB8;FAS;IL7;IL12A;IL15;ITPKB;JAK3;JUN;HES5;LEP;LGALS1;LYN;MEIS2;MITF;MYC;ROR2;IL20;PRKCA;PCID2;PRKCZ;CYP26B1;RARA;RB1;SFRP1;SHB;SHH;TAL1;TGFBR2;KLF10;TLR3;ZFP36;ZBTB16;CDC73;CARD11;CUL4A;TNFSF11;RUNX1;VNN1;SART1;CD83;CD27;SOCS5;CD74
GO:0035019	somatic stem cell population maintenance	0.000286226	0.0202227	ELF5;ZHX2;GATA2;LRP5;PAX2;POLR2F;POLR2H;POLR2J;POU5F1;SALL4;PRDM16;PRDM14;SFRP1;SKI;BMP7;SOX2;HNF1B;TDGF1;KLF10;WNT7A;NANOG;CUL4A
GO:0019220	regulation of phosphate metabolic process	0.000300692	0.0210706	AKAP9;SORBS3;FLOT1;CTDSPL;AKAP8;DLC1;ADARB1;CD2BP2;MAD2L2;CAP1;STK25;HEXIM1;RGS14;NPFFR2;MALT1;EDAR;ERP29;RBPMS;MAP4K1;CHEK2;AKAP13;PRKCDBP;DUSP12;PHB2;ADCY9;CKS1B;CKS2;TMEM132D;ACMSD;MAP3K8;CD109;COX11;CSF1;CSNK1D;CSNK2B;CTF1;CTGF;DAXX;OXER1;BMPER;DRD5;DUSP4;DVL1;DVL2;EDNRB;EFNA1;CELSR3;EPHA2;AHSG;EIF4G1;ELANE;FLCN;EMP2;ENSA;ERBB2;AKT1;ERCC6;ERN1;MECOM;F2R;ACSL1;ACSL3;FBP1;KCTD20;FGF1;FGFR1;FGFR…
GO:0051174	regulation of phosphorus metabolic process	0.000306454	0.0212998	AKAP9;SORBS3;FLOT1;CTDSPL;AKAP8;DLC1;ADARB1;CD2BP2;MAD2L2;CAP1;STK25;HEXIM1;RGS14;NPFFR2;MALT1;EDAR;ERP29;RBPMS;MAP4K1;CHEK2;AKAP13;PRKCDBP;DUSP12;PHB2;ADCY9;CKS1B;CKS2;TMEM132D;ACMSD;MAP3K8;CD109;COX11;CSF1;CSNK1D;CSNK2B;CTF1;CTGF;DAXX;OXER1;BMPER;DRD5;DUSP4;DVL1;DVL2;EDNRB;EFNA1;CELSR3;EPHA2;AHSG;EIF4G1;ELANE;FLCN;EMP2;ENSA;ERBB2;AKT1;ERCC6;ERN1;MECOM;F2R;ACSL1;ACSL3;FBP1;KCTD20;FGF1;FGFR1;FGFR…
GO:0070727	cellular macromolecule localization	0.000312203	0.0215244	PDCD6;BCL2L11;DNAJB6;HUWE1;FLOT1;PEMT;LYPLA1;TOMM40;TIMM44;CHERP;ANP32B;SPAG5;TXNIP;RRAGA;EDAR;KDELR1;AP3M2;ERP29;YWHAQ;TMED10;RBPMS;PKP3;SNX18;PHB2;EXOC3;TBC1D16;CNGB1;COL1A1;CHMP4B;RFTN2;ZFAND2B;COPA;VTI1A;CSNK1D;TTC7B;EXOC8;CTNNA1;DDIT3;DPP6;DVL1;DVL2;EPHA2;FLCN;EMP2;TSNARE1;STOM;ERBB2;AKT1;ETV5;F2R;ACSL3;COPZ1;RIMS1;TBC1D9B;TBC1D2B;EPB41L3;KANK1;SYT11;SYNE2;ASTN2;FBXW11;NEDD4L;SYNE1;OBSL1;ATP…
GO:0045184	establishment of protein localization	0.000324791	0.0222131	PDCD6IP;PDCD6;BCL2L11;NR1H3;HUWE1;FLOT1;AKAP8;PEMT;LYPLA1;TOMM40;TIMM44;UNC13B;CHERP;ATG7;ANP32B;TXNIP;CENPF;EXOC5;TRAF3IP2;EDAR;KDELR1;AP3M2;LMAN2;ERP29;YWHAQ;TMED10;RBPMS;WWP2;RAPGEF4;PKP3;SNX18;PHB2;EXOC3;C1QTNF5;AGAP1;SLC15A4;TBC1D16;COL1A1;GOLT1A;CHMP4B;BBS5;RFTN2;ZFAND2B;COPA;CBLN4;VTI1A;TTC7B;EXOC8;DENND1B;DDIT3;EPHA2;ENSA;TSNARE1;STOM;ERBB2;AKT1;F2R;ACSL3;COG2;COPZ1;LMTK2;RIMS1;MON2;TBC1D…
GO:0072594	establishment of protein localization to organelle	0.00035019	0.0237601	BCL2L11;HUWE1;PEMT;TOMM40;TIMM44;CHERP;TXNIP;EDAR;YWHAQ;RBPMS;PHB2;CHMP4B;ZFAND2B;VTI1A;DDIT3;AKT1;F2R;KANK1;FBXW11;RPL13A;RAB3GAP2;BAMBI;SAMM50;RPL36;KAT2A;TIMM8B;GLS2;SIAH3;ANGPT1;PDIA3;TNPO2;NRG1;HSPA1L;ITGAX;JAK3;JUN;ATP9B;KCNN3;KPNA1;LEP;RGPD1;TOMM5;MAPT;MDFI;NOV;OPRD1;SPRN;PARK2;VPS36;PEX6;PEX10;PEX14;PIK3R2;PKD1;PML;TLR9;GPN2;VPS13C;RNF31;WRAP53;H2AFY2;HHAT;TOMM22;SMURF1;USP36;PEX5;RAB6A;R…
GO:0030509	BMP signaling pathway	0.000357593	0.024023	FSTL3;NKX2-5;BMPER;ZNF423;SPG20;SULF1;ABL1;SOSTDC1;GATA4;GDF1;HIPK2;ID1;BMP8A;HES5;GDF6;VWC2L;ROR2;PELO;TMEM100;RGMA;SMURF1;SFRP1;SFRP4;GREM2;BMP1;SKI;BMP6;BMP7;BMPR1B;WNT1;WNT5A;ZNF8;FBXL15;FZD1;RUNX2;CHRD
GO:0060041	retina development in camera-type eye	0.000360983	0.024023	CLCN2;COL4A1;DIO3;SDK1;ARHGEF15;JMJD6;GNAT1;HIPK2;GRM6;SOX8;LAMB2;LHX1;LRP5;MAN2A1;ACHE;NTRK2;ATP2B4;PAX2;PAX4;PAX6;PDGFRA;PDGFRB;ATP8A2;PFDN5;SDK2;RPGRIP1;RARB;SKI;BMPR1B;MFRP;RAB11FIP4;MEGF11;PROM1;LHX2;IFT140
GO:0071900	regulation of protein serine/threonine kinase activity	0.000362494	0.024023	HEXIM1;RGS14;NPFFR2;MALT1;ERP29;MAP4K1;AKAP13;CKS1B;CKS2;MAP3K8;DAXX;DUSP4;DVL2;EFNA1;ELANE;ERBB2;AKT1;ERCC6;ERN1;F2R;ACSL1;FGF1;FGFR1;ABL1;GBA;GNAI2;CXCL17;PYCARD;GRM4;CARD10;NRG1;HHEX;APOE;IGF1R;IRAK2;ITGA1;LRP5;LYN;MAP3K9;NTRK1;ROR2;ATP2B4;P2RX7;NOX4;PAK3;PRKAG2;PDGFRB;CAB39;PKD1;PLK1;TLR9;PRKAR1A;PRKAR1B;PRKAR2B;MAP2K1;MAP2K2;MAP2K3;DUSP22;PTEN;RPTOR;RPS27A;SAA1;NOD2;SFRP1;MLST8;SHC1;AIDA;BMP…
GO:0043010	camera-type eye development	0.000366086	0.0240743	NES;PPP1R13L;CLCN2;COL4A1;CRYGA;SIX5;DIO3;JAG1;EPHA2;FBN2;SDK1;ARHGEF15;JMJD6;GATA3;GNAT1;GPD2;HIPK2;GRM6;SOX8;AQP5;JUN;HES5;LAMB2;LHX1;LRP5;MAN2A1;ACHE;NF2;NTRK2;ATP2B4;PAX2;PAX4;PAX6;PDGFRA;PDGFRB;ATP8A2;PFDN5;PITX2;PITX3;SDK2;RPGRIP1;CC2D2A;RARA;RARB;STRA6;SHH;BCL11B;SKI;BMP7;BMPR1B;SP3;TGFBR2;WNT5A;WNT7A;WT1;CACNA1C;GRHL2;MFRP;RAB11FIP4;MEGF11;PROM1;LHX2;IFT140
GO:0048468	cell development	0.000380705	0.0248446	CDH4;UST;TSPAN2;CDK6;FLOT1;NET1;MAEA;NPM2;NDRG1;BAIAP2;STK25;SEMA6B;NEBL;RGS14;SPINT2;DLL3;CHL1;C1QL1;ABHD2;LDB3;KLK8;AKAP13;TUSC2;SLC26A8;GRIN3A;CCR6;USH1G;CNGB1;CLDN3;CRABP2;ZNF280B;CSF1;CSNK1D;KCTD11;SIX5;NKX2-5;CTF1;CTNNA1;CUX1;CNTN4;CCDC63;ZFPM1;BHLHA15;DIO3;DNASE1L2;DOCK1;JAG1;DTX1;DVL1;EDNRB;EFNA1;EFNA4;CELSR3;EPHA2;EIF4G1;UNC13D;EMX1;TAPT1;EP300;EPHB3;ERBB2;ERCC1;AKT1;ETV1;ETV5;SDK1;FERD3…
GO:0065003	macromolecular complex assembly	0.000385803	0.0249866	BCL2L11;USH1C;ARPC1B;AKAP9;FLOT1;NPM2;CD2BP2;TUBGCP3;CDC42EP2;BAIAP2;UNC13B;ANP32B;CDC42EP3;CENPF;CTSC;SEPT9;MALT1;TMED10;CORO1A;CHRNA2;C1QTNF5;CIRBP;CCDC151;PANX3;SNAP47;WHAMM;CNGB1;COL1A1;HIST3H2BB;CHMP4B;ACMSD;COL16A1;COX11;CLDN3;CREBBP;CRYAB;TMEM120B;CSNK1D;CSNK2B;KCTD11;CDC42EP5;NKX2-5;EXOC8;CTNNA1;HSCB;ADSL;H2BFWT;CCDC63;DAXX;AKR1C1;KCNG3;DVL2;ANO6;EIF4G1;EIF5;KCTD6;EP300;EPB41;STOM;ERCC1;A…
GO:0009968	negative regulation of signal transduction	0.000389843	0.0250584	PDCD6;BCL2L10;NR1H3;FSTL3;DLC1;ACAA2;MAD2L2;STAMBP;RGS14;WIF1;PRKCDBP;PHB2;DDIT4L;CD109;GSC;KCTD11;NOTUM;NKX2-5;CTNNA1;DDIT3;BMPER;DUSP4;DVL1;DVL2;EPHA2;AHSG;FLCN;AKT1;MECOM;EYA2;FBN2;FBP1;RASA3;HECW1;PEG10;SPG20;KANK1;SULF1;FBXW11;SIRT3;GPR161;PRAME;ABL1;IFI6;KCTD13;BAMBI;SOSTDC1;ZNF385A;PYDC1;GATA2;GATA3;GBA;PGAP2;GP1BA;GPX1;GRB2;GRB10;HIPK2;PHPT1;PYCARD;SH3KBP1;HHEX;HTR1B;C1QL4;CYP26C1;APOE;IG…
GO:0060348	bone development	0.000403144	0.0255501	LRRC17;AKAP13;SPNS2;COL1A1;COL13A1;ZFPM1;ANO6;TAPT1;EP300;FGFR2;SULF1;ALPL;ZNF385A;IFT172;GNAS;ANKRD11;INSIG1;IFITM5;LEP;LRP5;MMP16;NAB2;PAX1;PITX2;CSGALNACT1;CYP26B1;RARA;RARB;RYR1;SFRP4;SKI;BMP6;BMPR1B;SRD5A2;STC1;TAL1;TEK;TGFBR2;WNT1;VKORC1;LRRK1;RUNX2;TNFSF11
GO:0006928	movement of cell or subcellular component	0.000405175	0.0255501	PDCD6;CDH4;ARPC1B;CDK6;NET1;DLC1;ADARB1;CAP1;SEMA6B;SPINT2;CHL1;AP3M2;ABHD2;CORO1A;PTP4A3;CCDC151;SLC26A8;ARAP1;CATSPER1;CATSPER2;CCR6;LTB4R;KIF19;SPNS2;COL1A1;ZNF280B;SIRPA;CSF1;DNHD1;CSNK2B;KLC3;CTGF;CTNNA1;CTSH;CNTN4;NKX2-3;CCDC63;BMPER;DOCK1;JAG1;DSG2;DVL1;EDNRB;EFNA1;EFNA4;CELSR3;DNAH10;ANO6;EPHA2;ELANE;FLCN;EMP2;ENPEP;TUBB;EPHB3;ERBB2;AKT1;ETS1;ETV1;F2R;F7;F10;RASGEF1A;SPATA13;RSPH9;KIF6;FG…
GO:0000122	negative regulation of transcription from RNA polymerase II promoter	0.000409308	0.0255501	NR1H3;SORBS3;CDK6;IKZF1;MAD2L2;HEXIM1;TXNIP;PPP1R13L;EHMT2;WWP2;CREBBP;TCP10L;ZNF280B;GSC;NKX2-5;GLIS1;CUX1;ZFPM1;DDIT3;AEBP1;RNF168;GLIS3;ZNF431;DNMT3A;ATN1;EDNRB;EFNA1;ELANE;CC2D1B;FLCN;EP300;ESRRA;FERD3L;FGFR1;FGFR2;FHL2;ZHX2;TCF25;RCOR1;NEDD4L;FRK;GABPA;GATA2;GATA3;PROX2;HIPK2;TFCP2L1;KCNIP3;HHEX;HNRNPA2B1;HOXD9;ID1;ID3;ANKRD33;PDX1;JUN;HES5;LEP;LMO1;MDFI;MEIS2;CIITA;MITF;MNT;MYC;ZFHX3;NFATC4…
GO:0030855	epithelial cell differentiation	0.000412435	0.0255501	CDK6;TXNIP;SPINT2;CCDC78;COL4A1;CD109;CLDN3;CTSB;CYP27B1;AKR1C1;AKR1C2;BMPER;DNASE1L2;JAG1;EPHA2;ELF5;EMX1;AKT1;FGFR1;FGFR2;FNDC3A;PALLD;SIPA1L3;KDM6B;GATA3;GATA4;GPR4;GPX1;KLF15;TFCP2L1;SOX8;NRG1;HHEX;HSD17B4;ID1;ID3;LCE2C;LCE3A;PDX1;IRF6;JUN;KRT10;KRT17;HES5;LAMB2;LHX1;MAFG;MYO7A;NF2;NOTCH4;NPHS1;NTRK1;NUMA1;IL20;PAX2;PAX6;PDE4D;PITX2;PITX3;PELO;HYDIN;PPL;TMEM100;H2AFY2;PRKCH;MESP1;MAP2K1;CYP26…
GO:1901699	cellular response to nitrogen compound	0.000412435	0.0255501	AKAP9;FLOT1;BAIAP2;ATG7;RRAGA;CHRM4;ADCY9;COL1A1;COL4A1;COL5A2;COL16A1;CRHR2;CSH1;CTNNA1;CYP11B2;DDX11;DNMT3A;DRD5;AHSG;AKT1;ESRRA;KANK1;ZCCHC11;ATP6V1C2;ABL1;STXBP4;PCSK9;GCK;GNAI2;GNG4;GNG5;GNG7;GPD1;FFAR3;GRB2;GRB10;KLF15;HNRNPA2B1;HRH1;HTR1B;ID1;VWA2;IGF1R;ITPR2;JAK3;KCNQ1;LEP;LYN;NGFR;NTRK1;NTRK2;ATP2B4;TRIM72;P2RX4;P2RX7;NOX4;PARK2;KLF3;ATP6V1D;PDE4D;PDGFRA;SRRT;PDK2;ATP6V1A;PIK3R2;PKLR;PPA…
GO:0007423	sensory organ development	0.000421671	0.0259186	BCL2L11;ANP32B;NES;PPP1R13L;C1QTNF5;CLCN2;USH1G;COL4A1;COL5A2;CRYGA;GSC;SIX5;BMPER;DIO3;JAG1;DVL1;DVL2;ECE1;EPHA2;FBN2;SDK1;FGFR1;FGFR2;ARHGEF15;SIPA1L3;JMJD6;GATA2;GATA3;GNAT1;GPD2;HIPK2;ABR;GRM6;SOX8;AQP5;INSIG1;JUN;SLC26A5;KCNQ1;HES5;LAMB2;LHX1;LRP5;MAN2A1;MEIS2;ACHE;MYO7A;NEUROG1;NF2;NTRK2;ROR2;ATP2B4;OTX1;PAX2;PAX4;PAX6;PDGFRA;PDGFRB;ATP8A2;PFDN5;PITX2;PITX3;SDK2;CYP26B1;CHRNA10;RPGRIP1;CC2D…
GO:0045892	negative regulation of transcription, DNA-templated	0.000424448	0.0259186	DNAJB6;NR1H3;SORBS3;CDK6;IKZF1;MAD2L2;ERN2;HEXIM1;TXNIP;CENPF;PPP1R13L;ARID5A;EHMT2;CBX1;YWHAQ;WWP2;PHB2;CBX3;CREBBP;TCP10L;ZNF280B;GSC;SIX5;NKX2-5;GLIS1;CUX1;DAXX;ZFPM1;DDIT3;AEBP1;RNF168;GLIS3;ZNF431;DNMT3A;ATN1;EDNRB;EFNA1;ELANE;CC2D1B;FLCN;EP300;ESRRA;MECOM;FOXK1;FERD3L;FGFR1;FGFR2;FHL2;ZHX2;SBNO2;TCF25;FOXS1;ZNF423;RCOR1;FBXW11;NEDD4L;CBX5;PRAME;FRK;GABPA;GATA2;GATA3;PROX2;KCTD1;HIPK2;TFCP2L…
GO:1901700	response to oxygen-containing compound	0.000441695	0.0266285	NR1H3;ARPC1B;AKAP9;CDK6;AKAP8;NET1;PEMT;BAIAP2;STK25;UNC13B;ATG7;TXNIP;RRAGA;NPFFR2;ABHD2;CHEK2;CHRM4;CBX3;FBXO32;ADCY9;GRIN3A;CATSPER1;CATSPER2;COL1A1;COL4A1;COL5A2;COL16A1;CLDN3;CRHR2;CRYAB;CSH1;CTGF;CTNNA1;CTSH;CYP2E1;CYP11B2;CYP27B1;AKR1C1;AKR1C2;DDX11;DNMT3A;AGRP;DRD5;JAG1;DSG2;EDNRB;EEF2;AHSG;ELANE;ENSA;ERCC1;AKT1;ERCC6;ERN1;ALAD;ESRRA;ETS1;F2R;F7;ACSL1;SDK1;ADNP2;SBNO2;KDM6B;KANK1;PANX1;AT…
GO:0001525	angiogenesis	0.000442595	0.0266285	PDCD6;HTATIP2;PLCD3;COL4A1;COL15A1;CTGF;CTSH;BMPER;JAG1;EFNA1;EPHA2;EMP2;ENPEP;EPHB3;ERBB2;ETS1;FGF1;FGFR1;FGFR2;PLXND1;JMJD6;SULF1;FLT4;GATA2;GATA4;GPR4;ANGPT1;CXCL17;ANGPT2;GPX1;HIPK2;GTF2I;HHEX;HOXA3;ID1;ITGB1;ITGB2;JUN;LEP;LOXL2;NFATC4;NGFR;NOTCH4;NOV;SERPINE1;ATP5B;EGFL7;TNFRSF12A;PDGFRA;PDGFRB;PITX2;PML;TMEM100;PRKCA;PRKCB;C1GALT1;PTEN;ZNF304;PTGIS;CCL2;CX3CL1;SFRP1;SHB;SHC1;SHH;SRPK2;TAL1;…
GO:0061061	muscle structure development	0.000445417	0.0266285	FLOT1;SPEG;CEACAM5;NEBL;CENPF;USP19;LDB3;AKAP13;CHRNA1;COL6A3;XIRP2;GSC;NKX2-5;CTF1;CTNNA1;ZFPM1;DDIT3;AEBP1;BHLHA15;JAG1;EDNRB;EEF2;EP300;AKT1;ETV1;FOXK1;FGFR1;FGFR2;FHL1;FHL2;KDM6B;FLT3LG;SYNE1;OBSL1;FRG1;ABL1;GATA4;KAT2A;PROX2;GPX1;SOX8;NRG1;HOXD9;ID3;ANKRD33;ITGB1;KEL;LGALS1;ACHE;ZFHX3;MYLK;MYOG;NFATC4;NOV;NPHS1;NPPA;ATP2A2;TRIM72;NOX4;PAX3;PAX7;PDGFRA;PDGFRB;PITX1;PITX2;RBM38;PRKAR1A;MESP1;C…
GO:0032835	glomerulus development	0.000459591	0.027285	JAG1;ENPEP;SULF1;GPR4;ANGPT1;ANGPT2;KLF15;LAMB2;LHX1;NPHS1;PAX2;PDGFRA;PDGFRB;LGR4;ACTA2;BMP7;WT1;NPHS2;PROM1;NUP93
GO:0045165	cell fate commitment	0.000470378	0.0275572	POU6F2;GSC;NKX2-5;ZFPM1;JAG1;ELF5;EYA2;FGFR1;FGFR2;KDM6B;SOSTDC1;CHD5;GATA2;GATA3;GATA4;SOX8;NRG1;IL7;ITGB1;HES5;MYOG;NEUROG1;NOTCH4;ROR2;PAX2;PAX6;PAX7;PITX1;PML;POU5F1;MESP1;CYP26B1;DSCAML1;RARA;PRDM14;SFRP1;EBF2;SHH;BCL11B;SMARCC2;SOX2;SOX5;TAL1;HNF1B;TCF7L2;WNT1;WNT5A;WNT7A;WT1;CDC73;NANOG;WNT10A;AXIN1;RUNX2;TRIM15;CDC42
GO:0050804	modulation of synaptic transmission	0.000470622	0.0275572	FLOT1;BAIAP2;UNC13B;RGS14;NMU;BTBD9;SNAP47;CNTN4;DRD5;DVL1;F2R;CLSTN1;SORCS3;IGSF9B;RIMS1;UNC13A;SYT11;DISC1;GLUL;GNAI2;GRIK2;GRIK3;GRIN2A;GRM4;GRM6;GRM7;ANAPC2;HRH1;HTR1B;APOE;ARF1;KISS1;ACHE;EIF2AK4;NFATC4;ATP2A2;NRGN;NTRK1;NTRK2;ROR2;PARK2;SHANK1;PRKCZ;PTEN;JPH3;NLGN2;RAB3A;RARA;SLC8A2;WNT7A;YWHAG;LRP8;CAMK2A;CAMK2B;SYN3;PPFIA3;SYNGAP1;CACNA2D2;S1PR2;RAPGEF2;RIMS3;CDC20
GO:0051651	maintenance of location in cell	0.000492217	0.0286256	KDELR1;AKT1;EPB41L3;SYNE2;SYNE1;FTH1;NR5A1;PDIA3;GSN;APOE;ARL2;MDFI;ATP2A1;SHANK1;PKD1;PML;FTHL17;VPS13C;ARHGAP21;SPTBN4;TRIP6;UVRAG;TAF3;GPAA1;NLRP12;CD27;FTMT;KEAP1;G3BP2
GO:0007265	Ras protein signal transduction	0.000516108	0.0297372	FLOT1;RASGRP2;NET1;DLC1;CDC42EP2;CDC42EP3;STAMBP;RASSF1;AKAP13;FGD4;ARHGEF19;CSF1;CDC42EP5;FGD5;PLEKHG4B;FLCN;F2R;FBP1;RASGEF1A;SPATA13;RASA3;ARHGEF15;KANK1;MCF2L;KCTD13;RASGRP3;ARHGEF16;GPR4;KSR2;LPAR4;GRB2;ABR;RHOD;NRG1;APOE;ITGB1;ITPKB;JUN;ARHGDIA;MYO9B;NTRK1;ARHGEF3;PDGFRB;EPS8L1;ZNF304;PLEKHG5;PLEKHG1;RALA;RASA2;RB1;RDX;RREB1;SHC1;TP53;OBSCN;RASAL1;TNK1;SYNGAP1;ARHGEF7;SQSTM1;FGD3;CYTH3;CYTH…
GO:0051146	striated muscle cell differentiation	0.000518287	0.0297372	FLOT1;CEACAM5;NEBL;LDB3;AKAP13;NKX2-5;BHLHA15;AKT1;FHL2;KDM6B;FLT3LG;OBSL1;GATA4;KAT2A;PROX2;GPX1;NRG1;ITGB1;KEL;MYOG;NOV;NPHS1;NPPA;TRIM72;NOX4;PDGFRA;PDGFRB;PITX2;RBM38;PRKAR1A;MESP1;CYP26B1;KIAA1161;RARA;RARB;RB1;RYR1;SDC1;SHH;SMYD3;SKI;TBX5;TPM1;WNT1;WT1;CAPN2;OBSCN;SORBS2;ACTN2;HDAC3;CACNA1H;NEXN;CACNA2D2;HDAC4
GO:0001654	eye development	0.00053413	0.0302615	NES;PPP1R13L;CLCN2;COL4A1;COL5A2;CRYGA;SIX5;DIO3;JAG1;EPHA2;FBN2;SDK1;ARHGEF15;SIPA1L3;JMJD6;GATA3;GNAT1;GPD2;HIPK2;GRM6;SOX8;AQP5;JUN;HES5;LAMB2;LHX1;LRP5;MAN2A1;MEIS2;ACHE;MYO7A;NF2;NTRK2;ATP2B4;PAX2;PAX4;PAX6;PDGFRA;PDGFRB;ATP8A2;PFDN5;PITX2;PITX3;SDK2;RPGRIP1;CC2D2A;RARA;RARB;STRA6;SHH;BCL11B;SKI;BMP6;BMP7;BMPR1B;SOX2;SP3;TGFBR2;WNT5A;WNT7A;WT1;CACNA1C;GRHL2;AXIN1;MFRP;RAB11FIP4;MEGF11;PROM1;…
GO:0034613	cellular protein localization	0.000534506	0.0302615	PDCD6;BCL2L11;DNAJB6;HUWE1;FLOT1;PEMT;LYPLA1;TOMM40;TIMM44;CHERP;ANP32B;SPAG5;TXNIP;RRAGA;EDAR;KDELR1;AP3M2;ERP29;YWHAQ;TMED10;RBPMS;PKP3;SNX18;PHB2;EXOC3;TBC1D16;CNGB1;COL1A1;CHMP4B;RFTN2;ZFAND2B;COPA;VTI1A;CSNK1D;TTC7B;EXOC8;CTNNA1;DDIT3;DPP6;DVL1;DVL2;EPHA2;FLCN;EMP2;TSNARE1;STOM;ERBB2;AKT1;ETV5;F2R;ACSL3;COPZ1;RIMS1;TBC1D9B;TBC1D2B;EPB41L3;KANK1;SYT11;SYNE2;ASTN2;FBXW11;NEDD4L;SYNE1;OBSL1;ATP…
GO:0023014	signal transduction by protein phosphorylation	0.00054	0.0303715	AKAP9;SORBS3;STK25;RGS14;NPFFR2;EDAR;ERP29;MAP4K1;AKAP13;PRKCDBP;PHB2;MAP3K8;CRYAB;CDC42EP5;CTGF;CTSH;DAXX;BMPER;DUSP4;DVL2;EFNA1;EPHA2;ELANE;FLCN;ERBB2;AKT1;ERCC6;ERN1;MECOM;F2R;RASGEF1A;FGF1;FGFR1;FGFR2;RASA3;FLT4;FBXW11;SIRT3;KCNH4;KCNH3;ALOX12B;ABL1;RASGRP3;GBA;GDF1;GFRA1;GNAI2;KSR2;ANGPT1;CXCL17;GRB2;GRIK2;HIPK2;GRIN2A;GRIN2C;GRIN2D;PYCARD;GRM4;NRG1;C1QL4;ID1;APOE;IGF1R;BMP8A;FAS;IRAK2;ITGA1…
GO:0051338	regulation of transferase activity	0.00055197	0.0306845	ADARB1;MAD2L2;HEXIM1;RGS14;NPFFR2;MALT1;ERP29;MAP4K1;AKAP13;DUSP12;ADCY9;CKS1B;CKS2;MAP3K8;COX11;NEK7;CSF1;CSNK2B;DAXX;DUSP4;DVL1;DVL2;EFNA1;ELANE;EMP2;ERBB2;AKT1;ERCC6;ERN1;F2R;ACSL1;FGF1;FGFR1;ABL1;SERINC5;PYDC1;FBXO5;GBA;GNAI2;GP1BA;ANGPT1;CXCL17;DOK7;PHPT1;PYCARD;GRM4;CARD10;ANAPC2;NRG1;HHEX;HNRNPA2B1;APOE;IGF1R;IRAK2;ITGA1;SPDYE4;LEP;LRP5;LYN;MAPT;MAP3K9;MYC;NEK2;NF2;NTRK1;ROR2;ATP2B4;P2RX7;…
GO:0006886	intracellular protein transport	0.000555835	0.0306845	PDCD6;HUWE1;PEMT;TOMM40;TIMM44;CHERP;ANP32B;TXNIP;EDAR;KDELR1;AP3M2;ERP29;YWHAQ;TMED10;RBPMS;SNX18;PHB2;TBC1D16;CHMP4B;RFTN2;ZFAND2B;COPA;VTI1A;TSNARE1;STOM;ERBB2;AKT1;F2R;COPZ1;RIMS1;TBC1D9B;TBC1D2B;KANK1;FBXW11;ATP13A2;RPL13A;STXBP4;RAB3GAP2;BAMBI;SAMM50;RPL36;GGA1;KAT2A;TIMM8B;GLS2;SIAH3;ANGPT1;ANK1;GRIK2;PDIA3;SNX8;RHOD;TNPO2;KCNIP3;NRG1;EHD3;HSPA1L;ITGAX;JAK3;JUN;KCNN3;KPNA1;LEP;RGPD1;TOMM5;…
GO:0052697	xenobiotic glucuronidation	0.000556334	0.0306845	UGT1A10;UGT1A8;UGT1A7;UGT1A6;UGT1A5;UGT1A9
GO:0071902	positive regulation of protein serine/threonine kinase activity	0.000565122	0.0309694	MALT1;ERP29;MAP4K1;AKAP13;CKS1B;CKS2;DAXX;DVL2;EFNA1;ELANE;ERBB2;AKT1;ERCC6;ERN1;ACSL1;FGF1;FGFR1;CXCL17;GRM4;CARD10;NRG1;IRAK2;ITGA1;MAP3K9;ROR2;ATP2B4;P2RX7;NOX4;PAK3;PDGFRB;CAB39;PKD1;TLR9;MAP2K1;MAP2K2;MAP2K3;RPTOR;RPS27A;SAA1;NOD2;MLST8;SHC1;MAP3K7;TDGF1;TLR3;C5AR1;WNT5A;MUL1;ZFP91;CCNL2;AXIN1;TRAF7;PROK1;TNFSF11;TNFRSF11A;TNFRSF10A;CCNC;CCND2;STRADA;S1PR2;RAPGEF2;CD74;CD81;TELO2
GO:0031327	negative regulation of cellular biosynthetic process	0.000576828	0.0313742	DNAJB6;NR1H3;AKAP9;SORBS3;CDK6;IKZF1;MAD2L2;SYNCRIP;ATG7;ERN2;HEXIM1;TXNIP;CENPF;IGF2BP3;ZNF274;PPP1R13L;ARID5A;EHMT2;CBX1;YWHAQ;WWP2;TRIM31;CHEK2;PHB2;CBX3;CIRBP;CREBBP;TCP10L;ZNF280B;GSC;SIX5;NKX2-5;GLIS1;CUX1;CYP27B1;DAXX;ZFPM1;DDIT3;AEBP1;RNF168;GLIS3;ZNF431;DNMT3A;ATN1;EDNRB;EFNA1;EIF2S1;EIF4G1;ELANE;CC2D1B;FLCN;EP300;ESRRA;MECOM;FOXK1;FERD3L;FGFR1;FGFR2;FHL2;ZHX2;SBNO2;TCF25;FOXS1;ZNF423;PA…
GO:0001709	cell fate determination	0.000579848	0.0313742	POU6F2;JAG1;GATA2;GATA3;HES5;NOTCH4;PAX2;PAX6;MESP1;CYP26B1;DSCAML1;EBF2;WNT1;TRIM15;CDC42
GO:0016192	vesicle-mediated transport	0.000601603	0.0323466	A1BG;PDCD6IP;NR1H3;ARPC1B;ARL4C;FLOT1;LYPLA1;FAM3C;BAIAP2;CAP1;UNC13B;TGOLN2;EXOC5;DCTN6;CTSC;RALBP1;KDELR1;AP3M2;LMAN2;TMED10;RAPGEF4;CORO1A;SNX18;TUSC2;EXOC3;TEX261;BTBD9;OSBPL5;SNAP47;WHAMM;TBC1D16;GOLT1A;CHMP4B;COPA;VTI1A;FAM109A;CSNK1D;CSNK1G2;C2CD4A;EXOC8;CTSW;CUX1;DENND1B;CLEC4F;CFD;DOCK1;ANO6;AHSG;ELANE;UNC13D;EMP2;TSNARE1;F7;F10;F13A1;ACSL3;COG2;COPZ1;LMTK2;MON1B;RIMS1;UNC13A;MON2;TBC1D9…
GO:0015031	protein transport	0.000609205	0.0325506	PDCD6IP;PDCD6;NR1H3;HUWE1;AKAP8;PEMT;LYPLA1;TOMM40;TIMM44;UNC13B;CHERP;ATG7;ANP32B;TXNIP;CENPF;EXOC5;TRAF3IP2;EDAR;KDELR1;AP3M2;LMAN2;ERP29;YWHAQ;TMED10;RBPMS;WWP2;RAPGEF4;SNX18;PHB2;EXOC3;C1QTNF5;AGAP1;SLC15A4;TBC1D16;COL1A1;GOLT1A;CHMP4B;BBS5;RFTN2;ZFAND2B;COPA;CBLN4;VTI1A;EXOC8;DENND1B;ENSA;TSNARE1;STOM;ERBB2;AKT1;F2R;ACSL3;COG2;COPZ1;LMTK2;RIMS1;MON2;TBC1D9B;TBC1D2B;KANK1;SYT11;ASTN2;FBXW11;A…
GO:0051235	maintenance of location	0.000621077	0.0329788	NR1H3;CHERP;KDELR1;CORO1A;JSRP1;FITM1;DDIT3;AKT1;F2R;FBN2;RASA3;EPB41L3;SYNE2;SYNE1;FTH1;ABL1;NR5A1;PDIA3;GSN;HTR1B;APOB;APOE;ITPR2;LCK;LEP;ARL2;LYN;MDFI;ATP2A1;P2RX7;SHANK1;PDE4D;PKD1;PML;FTHL17;ATP7B;VPS13C;PRKACA;JPH2;JPH3;ARHGAP21;SPTBN4;BDKRB1;RYR1;SREBF2;HSP90B1;TRIP6;TRPM2;UVRAG;TRPV1;CACNA1C;SLC30A3;FTO;TAF3;DGAT2;GPAA1;NOL3;NLRP12;CD27;FTMT;SCARB1;IKBKE;KEAP1;G3BP2
GO:1903507	negative regulation of nucleic acid-templated transcription	0.000629237	0.0331694	DNAJB6;NR1H3;SORBS3;CDK6;IKZF1;MAD2L2;ERN2;HEXIM1;TXNIP;CENPF;ZNF274;PPP1R13L;ARID5A;EHMT2;CBX1;YWHAQ;WWP2;PHB2;CBX3;CREBBP;TCP10L;ZNF280B;GSC;SIX5;NKX2-5;GLIS1;CUX1;DAXX;ZFPM1;DDIT3;AEBP1;RNF168;GLIS3;ZNF431;DNMT3A;ATN1;EDNRB;EFNA1;ELANE;CC2D1B;FLCN;EP300;ESRRA;MECOM;FOXK1;FERD3L;FGFR1;FGFR2;FHL2;ZHX2;SBNO2;TCF25;FOXS1;ZNF423;RCOR1;FBXW11;NEDD4L;CBX5;PRAME;FRK;GABPA;GATA2;GATA3;PROX2;KCTD1;HIPK2…
GO:0007178	transmembrane receptor protein serine/threonine kinase signaling pathway	0.000632427	0.0331694	FSTL3;RBPMS;CD109;CSNK2B;NKX2-5;BMPER;FLCN;FBN2;PEG10;ZNF423;SPG20;ZC3H3;SULF1;ABL1;BAMBI;SOSTDC1;GATA4;GDF1;HIPK2;HPGD;ID1;BMP8A;ITGB1;ITGB5;JUN;HES5;GDF6;LNPEP;VWC2L;LTBP2;NOV;ROR2;PML;PELO;TMEM100;PRKCZ;PARD3;DUSP22;RGMA;SMURF1;CGN;RPS27A;PRDM16;SFRP1;SFRP4;GREM2;SHH;BMP1;SKI;BMP6;BMP7;BMPR1B;MAP3K7;TGFBR2;KLF10;WNT1;WNT5A;ZNF8;FBXL15;FZD1;SNX25;RUNX2;CHRD;FOXH1;UBE2M;NUP93;ADAMTSL2
GO:0051254	positive regulation of RNA metabolic process	0.000642671	0.0335012	NR1H3;CDK8;FSTL3;IKZF1;MAD2L2;ARID3B;RAI1;MLLT11;SLC38A3;WWP2;CHEK2;RBPJL;CKS1B;CKS2;SP7;COL1A1;CREBBP;ATF6B;SIX5;NKX2-5;GLIS1;NKX2-3;ZFPM1;DBP;DDIT3;DDX11;BHLHA15;GLIS3;JAG1;ARID3A;DVL1;DVL2;EBF1;ELF5;FLCN;EP300;ERBB2;AKT1;ERCC6;ERN1;ESRRA;ETS1;ETV1;ETV5;MECOM;F2R;FOXK1;FGF1;FGFR2;FHL2;SBNO2;NCBP2;CAND2;ZNF423;KDM6B;FLT3LG;CAMTA1;FBXW11;TARDBP;BRD4;SSBP3;NR5A1;EBF3;GABPA;BAMBI;AUTS2;GATA2;GATA3;…
GO:0042157	lipoprotein metabolic process	0.000650193	0.0336592	PEMT;LYPLA1;ATG7;PIGU;NOTUM;ZDHHC17;ALOX12B;PCSK9;RAB3GAP2;WIPI2;GBA;PGAP2;APOB;ZDHHC21;APOC1;APOE;LEP;LRP1;MTTP;PIGG;ZDHHC7;PIGV;PRKACA;HHAT;SDC1;BMP1;MPPE1;DGAT2;ATG4D;APOL1;GPAA1;PGAP3;ATG5;PIGL;SCARB1
GO:0001655	urogenital system development	0.000654315	0.0336592	BCL2L11;FSTL3;CENPF;TMED10;COL4A1;CTSH;BMPER;JAG1;FLCN;ENPEP;EPHB3;FGF1;FGFR1;FGFR2;JMJD6;SULF1;PCSK9;GATA2;GATA3;GPR4;ANGPT1;ANGPT2;KLF15;SOX8;ID3;FMN1;HES5;LAMB2;LHX1;ARL3;MPST;MYC;NPHS1;ODC1;PAX2;PDGFRA;PDGFRB;SERPINB5;PKD1;PPAT;DCHS2;LGR4;C1GALT1;PTEN;ACTA2;RARA;RARB;SDC1;SFRP1;STRA6;SHH;WNK4;BMP6;BMP7;HNF1B;UMOD;UPK3A;WNT1;WNT5A;WT1;ZBTB16;NPHS2;IRX3;LZTS2;PROM1;DLG5;NUP93;IFT140
GO:0042692	muscle cell differentiation	0.000657515	0.0336592	FLOT1;SPEG;CEACAM5;NEBL;LDB3;AKAP13;NKX2-5;CTNNA1;DDIT3;BHLHA15;JAG1;EDNRB;AKT1;FGFR2;FHL2;KDM6B;FLT3LG;SYNE1;OBSL1;ABL1;GATA4;KAT2A;PROX2;GPX1;SOX8;NRG1;ID3;ITGB1;KEL;LGALS1;MYOG;NFATC4;NOV;NPHS1;NPPA;ATP2A2;TRIM72;NOX4;PDGFRA;PDGFRB;PITX1;PITX2;RBM38;PRKAR1A;MESP1;CYP26B1;TRIM54;KIAA1161;RARA;RARB;RB1;RYR1;SDC1;SHH;SMYD3;SKI;TBX5;TCF7L2;TPM1;HIRA;WNT1;WT1;TMEM204;CAPN2;AXIN1;OBSCN;SORBS2;ACTN2;…
GO:0035023	regulation of Rho protein signal transduction	0.000679601	0.0345828	FLOT1;NET1;DLC1;AKAP13;FGD4;ARHGEF19;FGD5;PLEKHG4B;FLCN;F2R;SPATA13;ARHGEF15;KANK1;MCF2L;KCTD13;ARHGEF16;GPR4;LPAR4;ABR;APOE;ITGB1;ARHGDIA;MYO9B;ARHGEF3;PDGFRB;EPS8L1;PLEKHG5;PLEKHG1;OBSCN;ARHGEF7;FGD3;ARHGEF10
GO:0001704	formation of primary germ layer	0.00068484	0.0346432	COL5A2;DUSP4;EPHA2;ELF5;EYA2;FGFR1;FGFR2;KDM6B;ITGB1;ITGB2;ITGB5;LAMB1;LHX1;MMP15;NF2;PAX2;POU5F1;PRKAR1A;MESP1;BMP7;SOX2;TAL1;HNF1B;WNT5A;CDC73;NANOG;AXIN1;SOX7;CHRD;TRIM15;HAND1
GO:0045893	positive regulation of transcription, DNA-templated	0.000692993	0.0346456	NR1H3;CDK8;FSTL3;IKZF1;MAD2L2;ARID3B;RAI1;MLLT11;SLC38A3;WWP2;CHEK2;RBPJL;CKS1B;CKS2;SP7;COL1A1;CREBBP;ATF6B;SIX5;NKX2-5;GLIS1;NKX2-3;ZFPM1;DBP;DDIT3;DDX11;BHLHA15;GLIS3;JAG1;ARID3A;DVL1;DVL2;EBF1;ELF5;FLCN;EP300;ERBB2;AKT1;ERCC6;ESRRA;ETS1;ETV1;ETV5;MECOM;F2R;FOXK1;FGF1;FGFR2;FHL2;SBNO2;CAND2;ZNF423;KDM6B;FLT3LG;CAMTA1;FBXW11;TARDBP;BRD4;SSBP3;NR5A1;EBF3;GABPA;BAMBI;AUTS2;GATA2;GATA3;NKX2-8;GATA…
GO:1903508	positive regulation of nucleic acid-templated transcription	0.000692993	0.0346456	NR1H3;CDK8;FSTL3;IKZF1;MAD2L2;ARID3B;RAI1;MLLT11;SLC38A3;WWP2;CHEK2;RBPJL;CKS1B;CKS2;SP7;COL1A1;CREBBP;ATF6B;SIX5;NKX2-5;GLIS1;NKX2-3;ZFPM1;DBP;DDIT3;DDX11;BHLHA15;GLIS3;JAG1;ARID3A;DVL1;DVL2;EBF1;ELF5;FLCN;EP300;ERBB2;AKT1;ERCC6;ESRRA;ETS1;ETV1;ETV5;MECOM;F2R;FOXK1;FGF1;FGFR2;FHL2;SBNO2;CAND2;ZNF423;KDM6B;FLT3LG;CAMTA1;FBXW11;TARDBP;BRD4;SSBP3;NR5A1;EBF3;GABPA;BAMBI;AUTS2;GATA2;GATA3;NKX2-8;GATA…
GO:1901216	positive regulation of neuron death	0.000720876	0.0358301	BCL2L11;DAXX;DDIT3;EIF2S1;ABL1;PCSK9;GRIK2;ITGA1;JUN;MAPT;PAK3;PARK2;PITX3;SRPK2;TP53;TRPM2;AIMP2;UBE2M;HDAC4;CDC42
GO:0048514	blood vessel morphogenesis	0.000732551	0.0361999	PDCD6;HTATIP2;PLCD3;COL4A1;COL15A1;NKX2-5;CTGF;CTSH;BMPER;JAG1;EFNA1;EPHA2;EMP2;ENPEP;EPHB3;ERBB2;ETS1;FGF1;FGFR1;FGFR2;PLXND1;JMJD6;SULF1;FLT4;GATA2;GATA4;GPR4;ANGPT1;CXCL17;ANGPT2;GPX1;HIPK2;GTF2I;HHEX;HOXA3;HPGD;APOB;ID1;APOE;ITGB1;ITGB2;JUN;LEP;LOXL2;LRP1;LRP5;MYLK;NFATC4;NGFR;NOTCH4;NOV;NTRK2;SERPINE1;ATP5B;EGFL7;TNFRSF12A;PDGFRA;PDGFRB;PITX2;PML;TMEM100;PRKCA;PRKCB;C1GALT1;PTEN;ZNF304;PTGIS…
GO:1902679	negative regulation of RNA biosynthetic process	0.000744769	0.0363836	DNAJB6;NR1H3;SORBS3;CDK6;IKZF1;MAD2L2;ERN2;HEXIM1;TXNIP;CENPF;ZNF274;PPP1R13L;ARID5A;EHMT2;CBX1;YWHAQ;WWP2;TRIM31;PHB2;CBX3;CREBBP;TCP10L;ZNF280B;GSC;SIX5;NKX2-5;GLIS1;CUX1;DAXX;ZFPM1;DDIT3;AEBP1;RNF168;GLIS3;ZNF431;DNMT3A;ATN1;EDNRB;EFNA1;ELANE;CC2D1B;FLCN;EP300;ESRRA;MECOM;FOXK1;FERD3L;FGFR1;FGFR2;FHL2;ZHX2;SBNO2;TCF25;FOXS1;ZNF423;RCOR1;FBXW11;NEDD4L;TARDBP;CBX5;PRAME;FRK;GABPA;GATA2;GATA3;PRO…
GO:0023057	negative regulation of signaling	0.00074478	0.0363836	PDCD6;BCL2L10;NR1H3;FSTL3;DLC1;ACAA2;MAD2L2;STAMBP;RGS14;WIF1;PRKCDBP;PHB2;DDIT4L;CD109;GSC;KCTD11;NOTUM;NKX2-5;CTNNA1;DDIT3;BMPER;DRD5;DUSP4;DVL1;DVL2;EPHA2;AHSG;FLCN;AKT1;MECOM;EYA2;FBN2;FBP1;RASA3;SORCS3;HECW1;PEG10;SPG20;KANK1;SYT11;SULF1;FBXW11;SIRT3;GPR161;PRAME;ABL1;IFI6;KCTD13;PCSK9;BAMBI;SOSTDC1;ZNF385A;PYDC1;GATA2;GATA3;GBA;PGAP2;GNAI2;GP1BA;GPX1;GRB2;GRB10;GRIK2;GRIK3;HIPK2;PHPT1;PYCAR…
GO:0051094	positive regulation of developmental process	0.000758695	0.0368527	PDCD6;CDH4;FLOT1;NET1;BAIAP2;STK25;RGS14;PPP1R13L;WIF1;CLIC1;SP7;COL1A1;CRABP2;CSF1;CSNK1D;KCTD11;NKX2-5;CTGF;CTNNA1;CTSH;CUX1;CYP27B1;DIO3;DOCK1;JAG1;DVL1;ANO6;EIF4G1;UNC13D;TAPT1;EPHB3;AKT1;ETS1;ETV5;FBN2;FGF1;FGFR1;FGFR2;CLSTN1;ACIN1;RIMS1;UNC13A;FOXS1;FLT3LG;NEDD4L;OBSL1;SSBP3;ABL1;NR5A1;BAMBI;ZNF385A;GATA2;GATA3;GATA4;DISC1;PRPF19;GNAS;METRNL;ANGPT2;HIPK2;ANAPC2;SOX8;NRG1;HLA-G;HMGA1;APOB;AM…
GO:0000165	MAPK cascade	0.000767413	0.0370656	AKAP9;SORBS3;STK25;RGS14;NPFFR2;EDAR;ERP29;MAP4K1;AKAP13;PRKCDBP;PHB2;MAP3K8;CRYAB;CDC42EP5;CTGF;CTSH;DAXX;BMPER;DUSP4;DVL2;EFNA1;EPHA2;ELANE;FLCN;ERBB2;AKT1;ERCC6;ERN1;MECOM;F2R;RASGEF1A;FGF1;FGFR1;FGFR2;RASA3;FLT4;FBXW11;SIRT3;ALOX12B;ABL1;RASGRP3;GBA;GDF1;GFRA1;GNAI2;KSR2;ANGPT1;CXCL17;GRB2;GRIK2;HIPK2;GRIN2A;GRIN2C;GRIN2D;PYCARD;GRM4;NRG1;C1QL4;ID1;APOE;IGF1R;BMP8A;FAS;IRAK2;ITGA1;ITPKB;JAK3;…
GO:0043588	skin development	0.000788454	0.037798	TXNIP;EDAR;COL1A1;COL5A2;CD109;CYP27B1;DNASE1L2;JAG1;EPHA2;FGFR2;PALLD;ALOX12B;SOSTDC1;GBA;GJB3;GNAS;ZDHHC21;LCE2C;LCE3A;IRF6;KRT10;KRT17;COL5A3;IL20;PAX6;ATP8A2;PKD1;PPL;LGR4;H2AFY2;PRKCH;MAP2K1;CYP26B1;WDR48;ALOXE3;SAV1;RYR1;SHH;BCL11B;ST14;TGM3;TCHH;WNT5A;ZFP36;GRHL2;WNT10A;PIP5K1A;TMEM79;TRADD;GORAB;LHX2;ADAMTS2;H2AFY;CDC42
GO:0045664	regulation of neuron differentiation	0.000792643	0.037798	CDH4;UST;BAIAP2;STK25;SEMA6B;KLK8;CRABP2;CSNK1D;KCTD11;NKX2-5;CUX1;CNTN4;JAG1;DTX1;DVL1;EDNRB;EFNA1;EIF4G1;EPHB3;AKT1;ETV5;SDK1;FGFR1;ZHX2;RIMS1;UNC13A;RAP1GAP2;SPG20;PLXND1;KANK1;NEDD4L;OBSL1;ABL1;GATA2;GATA3;DISC1;PRPF19;ANAPC2;SOX8;NRG1;ID1;APOE;ARF1;KEL;HES5;GDF6;LGALS1;ARHGDIA;VWC2L;LRP1;LYN;MAG;MAPT;EIF2AK4;ZFHX3;NEUROG1;NFATC4;NGFR;NTRK1;NTRK2;PAK3;PARK2;PAX6;SHANK1;TNFRSF12A;TRPV2;ATP8A2;…
GO:1902680	positive regulation of RNA biosynthetic process	0.000795841	0.037798	NR1H3;CDK8;FSTL3;IKZF1;MAD2L2;ARID3B;RAI1;MLLT11;SLC38A3;WWP2;CHEK2;RBPJL;CKS1B;CKS2;SP7;COL1A1;CREBBP;ATF6B;SIX5;NKX2-5;GLIS1;NKX2-3;ZFPM1;DBP;DDIT3;DDX11;BHLHA15;GLIS3;JAG1;ARID3A;DVL1;DVL2;EBF1;ELF5;FLCN;EP300;ERBB2;AKT1;ERCC6;ESRRA;ETS1;ETV1;ETV5;MECOM;F2R;FOXK1;FGF1;FGFR2;FHL2;SBNO2;CAND2;ZNF423;KDM6B;FLT3LG;CAMTA1;FBXW11;TARDBP;BRD4;SSBP3;NR5A1;EBF3;GABPA;BAMBI;AUTS2;GATA2;GATA3;NKX2-8;GATA…
GO:0009890	negative regulation of biosynthetic process	0.000818548	0.0384886	DNAJB6;NR1H3;AKAP9;SORBS3;CDK6;IKZF1;MAD2L2;SYNCRIP;ATG7;ERN2;HEXIM1;TXNIP;CENPF;IGF2BP3;ZNF274;PPP1R13L;ARID5A;EHMT2;CBX1;YWHAQ;WWP2;TRIM31;CHEK2;PHB2;CBX3;CIRBP;CREBBP;TCP10L;ZNF280B;GSC;SIX5;NKX2-5;GLIS1;CUX1;CYP27B1;DAXX;ZFPM1;DDIT3;AEBP1;RNF168;GLIS3;ZNF431;DNMT3A;ATN1;EDNRB;EFNA1;EIF2S1;EIF4G1;ELANE;CC2D1B;FLCN;EP300;ESRRA;MECOM;FOXK1;FERD3L;FGFR1;FGFR2;FHL2;ZHX2;SBNO2;TCF25;FOXS1;ZNF423;PA…
GO:0010648	negative regulation of cell communication	0.000823049	0.0384886	PDCD6;BCL2L10;NR1H3;FSTL3;DLC1;ACAA2;MAD2L2;STAMBP;RGS14;WIF1;PRKCDBP;PHB2;DDIT4L;CD109;GSC;KCTD11;NOTUM;NKX2-5;CTNNA1;DDIT3;BMPER;DRD5;DUSP4;DVL1;DVL2;EPHA2;AHSG;FLCN;AKT1;MECOM;EYA2;FBN2;FBP1;RASA3;SORCS3;HECW1;PEG10;SPG20;KANK1;SYT11;SULF1;FBXW11;SIRT3;GPR161;PRAME;ABL1;IFI6;KCTD13;BAMBI;SOSTDC1;ZNF385A;PYDC1;GATA2;GATA3;GBA;PGAP2;GNAI2;GP1BA;GPX1;GRB2;GRB10;GRIK2;GRIK3;HIPK2;PHPT1;PYCARD;SH3K…
GO:0050716	positive regulation of interleukin-1 secretion	0.000824295	0.0384886	PANX1;PYDC1;PYCARD;P2RX7;SAA1;NOD2;WNT5A;GSDMD;NLRP12;AIM2
GO:0061448	connective tissue development	0.000829618	0.0384886	COL1A1;COL11A2;CSF1;CTGF;TAPT1;ESRRA;FGFR1;SPG20;SULF1;GNAS;GPR4;SOX8;HOXA3;BMP8A;HES5;GDF6;LEP;LOXL2;LRP5;NOV;ROR2;PAX7;PDGFRB;PITX1;PKD1;TRPM4;CSGALNACT1;PTH1R;ACTA2;RARA;RARB;EBF2;CREB3L2;BMP1;BMP6;BMP7;BMPR1B;AACS;SOX5;STC1;TGFBR2;WNT5A;WNT7A;WT1;ZBTB16;FTO;HYAL3;DGAT2;RUNX2;RUNX1;RUNX3;UMODL1;HAND1
GO:0030097	hemopoiesis	0.000832893	0.0384886	TSPAN2;TRIM10;CDK6;LRRC17;FSTL3;MAEA;IKZF1;MALT1;TUSC2;PGLYRP2;MMP21;CLPTM1;SP7;CCR6;CD109;CSF1;TMEM190;NKX2-5;NKX2-3;ZFPM1;JAG1;DTX1;EEF2;EPHA2;FLCN;EP300;ERBB2;ERCC1;ESRRA;ETS1;MECOM;FANCA;FANCD2;FGFR2;SBNO2;ACIN1;SIPA1L3;JMJD6;FLT3LG;SSBP3;IL27;ABL1;GABPA;COL24A1;ZNF385A;GATA2;GATA3;GNAS;ANGPT1;HIPK2;SNX10;HHEX;HLA-DOA;HLA-G;HOXA9;HOXB8;FAS;IL7;IL12A;IL15;ITGB1;ITPKB;JAK3;JUN;HES5;LCK;LEP;LGAL…
GO:0007369	gastrulation	0.000882857	0.0401973	COL5A2;GSC;DUSP4;DVL1;DVL2;APLNR;EPHA2;ELF5;EYA2;FGFR1;FGFR2;KDM6B;HHEX;ITGB1;ITGB2;ITGB5;LAMB1;LHX1;LRP5;MMP15;NF2;PAX2;POU5F1;PRKAR1A;MESP1;RIC8A;SFRP1;BMP7;SOX2;TAL1;HNF1B;TGFBR2;HIRA;WNT5A;CDC73;NANOG;AXIN1;SOX7;CHRD;TRIM15;MYADM;HAND1
GO:0048562	embryonic organ morphogenesis	0.000883928	0.0401973	USH1G;BBS5;GSC;NKX2-5;DVL1;DVL2;EFNA1;EPHA2;FBN2;FGFR1;FGFR2;IFT172;GATA2;GATA3;GATA4;GNAS;HIPK2;ABR;HOXA3;HOXB8;HOXD4;HOXD9;INSIG1;LHX1;MDFI;MMP16;MYO7A;NEUROG1;ROR2;OTX1;PAX2;PAX6;PDGFRA;ATP8A2;PITX2;CCDC40;MESP1;CHRNA10;DSCAML1;RARB;STRA6;SHH;NDRG4;BMP7;SP3;TBX15;HNF1B;TCF7;TGFBR2;WNT1;WNT5A;GRHL2;AXIN1;PRKRA;RUNX2;FOXH1;KCNQ4;SLC9A3R1;HAND1;NTN1;IFT140
GO:0000904	cell morphogenesis involved in differentiation	0.000883973	0.0401973	CDH4;UST;FLOT1;NET1;BAIAP2;STK25;SEMA6B;SPINT2;CHL1;CLDN3;CRABP2;ZNF280B;CUX1;CNTN4;ZFPM1;DOCK1;DVL1;EFNA1;EFNA4;CELSR3;EPHA2;UNC13D;EP300;EPHB3;ERBB2;ETV1;FGFR2;PALLD;SIPA1L3;SPG20;PLXND1;KANK1;OBSL1;ABL1;ZNF385A;GATA3;NKX2-8;DISC1;GRB2;ANAPC2;NRG1;ID1;FMN1;APOE;ITGB1;KEL;LAMB1;LAMB2;ARHGDIA;LHX1;MAG;MAPT;MYO7A;NFATC4;NGFR;NOTCH4;NTRK1;NTRK2;PAK3;PAX2;PAX6;SHANK1;TNFRSF12A;SPTBN5;TRPV2;ATP8A2;TL…
GO:0072224	metanephric glomerulus development	0.000901293	0.040429	LAMB2;LHX1;PAX2;PDGFRA;PDGFRB;LGR4;WT1;NPHS2
GO:0099054	presynapse assembly	0.000901293	0.040429	DVL1;EIF4G1;PTEN;NLGN2;PTPRD;WNT5A;WNT7A;FZD1
GO:0002520	immune system development	0.000903257	0.040429	BCL2L11;TSPAN2;TRIM10;CDK6;LRRC17;FSTL3;MAEA;IKZF1;MALT1;TUSC2;PGLYRP2;MMP21;CLPTM1;SP7;CCR6;SPNS2;CD109;CSF1;TMEM190;NKX2-5;NKX2-3;ZFPM1;RNF168;JAG1;DTX1;EEF2;EPHA2;FLCN;EP300;EPHB3;ERBB2;ERCC1;ESRRA;ETS1;MECOM;FANCA;FANCD2;FGFR2;SBNO2;ACIN1;SIPA1L3;JMJD6;FLT3LG;SSBP3;IL27;ABL1;GABPA;COL24A1;ZNF385A;GATA2;GATA3;GNAS;ANGPT1;HIPK2;SNX10;HHEX;HLA-DOA;HLA-G;HOXA3;HOXA9;HOXB8;FAS;IL7;IL12A;IL15;ITGB1…
GO:0070588	calcium ion transmembrane transport	0.00090893	0.0404711	CHERP;CORO1A;GRIN3A;CATSPER1;CATSPER2;SLC24A4;JSRP1;TMEM37;DENND5B;DDIT3;ANO6;F2R;RASA3;PANX1;ABL1;MCOLN2;SLC24A5;GRIN2A;GRM7;TRPM5;EHD3;HTR1B;ITPR2;LCK;LYN;ATP1B1;ATP2A1;NPPA;ATP2A2;ATP2B4;P2RX7;TRPV2;PDE4D;PKD1;TLR9;TMCO1;TRPM4;PRKACA;CHRNA10;JPH2;JPH3;CACNG6;BDKRB1;RYR1;SLC8A2;TRPC4;TRPM2;TRPV1;CACNA1B;CACNA1C;AHNAK;CACNA1I;CACNA1H;NOL3;CACNA2D2;ORAI3;CACNA2D4
GO:0030177	positive regulation of Wnt signaling pathway	0.000930308	0.0410369	COL1A1;CSNK1D;CSNK2A1;DVL1;DVL2;FGFR2;KANK1;SULF1;ATP6V1C2;ABL1;BAMBI;DISC1;RSPO1;HHEX;ROR2;TRPM4;LGR4;PSMA2;PSMB1;PSMB8;PSMC5;PSMD7;PSMD11;PSMD12;PSME2;RPS27A;SFRP1;SFRP4;SHH;SKI;TERT;WNT1;WNT5A;WNT7A;CDC73;LRRK1;AXIN1
GO:0040011	locomotion	0.000931239	0.0410369	PDCD6;CDH4;CDK6;NET1;DLC1;ADARB1;CAP1;SEMA6B;SPINT2;CHL1;RALBP1;ABHD2;TRIM31;CORO1A;PTP4A3;CHRM4;SLC26A8;CATSPER1;CATSPER2;CCR6;SPNS2;COL1A1;CHMP4B;ZNF280B;SIRPA;CSF1;CSNK2B;CMTM2;CTGF;CTNNA1;CTSH;CNTN4;NKX2-3;BMPER;DOCK1;JAG1;DVL1;EDNRB;EFNA1;EFNA4;CELSR3;ANO6;EPHA2;ELANE;FLCN;EMP2;ENPEP;EPHB3;ERBB2;AKT1;ETS1;ETV1;F2R;F7;F10;RASGEF1A;SPATA13;RSPH9;FGF1;FGFR1;PALLD;PLXND1;KANK1;SULF1;SYNE2;FLT4;D…
GO:0051347	positive regulation of transferase activity	0.000938221	0.0411326	MALT1;ERP29;MAP4K1;AKAP13;DUSP12;ADCY9;CKS1B;CKS2;MAP3K8;NEK7;CSF1;DAXX;DVL2;EFNA1;ELANE;EMP2;ERBB2;AKT1;ERCC6;ERN1;F2R;ACSL1;FGF1;FGFR1;ABL1;SERINC5;FBXO5;GNAI2;ANGPT1;CXCL17;DOK7;GRM4;CARD10;ANAPC2;NRG1;HNRNPA2B1;IRAK2;ITGA1;LEP;LYN;MAPT;MAP3K9;MYC;NEK2;NTRK1;ROR2;ATP2B4;P2RX7;NOX4;PAK3;PRKAG2;PDGFRA;PDGFRB;CAB39;PKD1;PLK1;TLR9;WRAP53;AMBRA1;PRKACA;PRKAR1A;PRKAR1B;PRKAR2B;PRKCZ;MAP2K1;MAP2K2;MA…
GO:0080135	regulation of cellular response to stress	0.00104585	0.0455337	BCL2L11;DNAJB6;CDK6;STK25;ATG7;PTGES3;USP19;EDAR;ERP29;MAP4K1;CHEK2;KLK8;CREBBP;CRYAB;CTGF;PPP4R2;DAXX;DDIT3;RNF168;DDX11;DVL2;EIF4G1;EP300;AKT1;ERCC6;ERN1;MECOM;EYA2;FLT4;ABL1;ZNF385A;GBA;HSPB8;PGAP2;GPX1;GRIK2;HIPK2;PYCARD;HMGA1;HSPA1L;IGF1R;PDX1;GDF6;LEP;FIGNL2;LYN;NBR1;MAPT;ATXN3;MAP3K9;EIF2AK4;MYC;ROR2;PARK2;PAWR;TXNDC12;CHCHD2;RTEL1;PML;TLR9;VPS13C;PRKCG;MAP2K1;MAP2K2;DUSP22;RGMA;PTEN;RPTOR…
GO:0001649	osteoblast differentiation	0.00104926	0.0455337	CDK6;LRRC17;SYNCRIP;CLIC1;SP7;COL1A1;VCAN;JAG1;EPHA2;AKT1;ESRRA;FBN2;FGFR2;FHL2;ALPL;SND1;GNAS;SOX8;HSD17B4;ID1;ID3;LRP5;NBR1;ACHE;ATP5B;DHH;TRPM4;LGR4;PRKACA;PTH1R;RPS15;SFRP1;SHH;SKI;BMP6;BMP7;BMPR1B;SOX2;TPM4;HIRA;C14orf169;FZD1;RUNX2;CHRD;PDLIM7;HDAC4
GO:0006605	protein targeting	0.00105462	0.0455352	HUWE1;PEMT;TOMM40;TIMM44;CHERP;TXNIP;EDAR;YWHAQ;RBPMS;PHB2;CHMP4B;ZFAND2B;VTI1A;STOM;ERBB2;AKT1;F2R;KANK1;FBXW11;RPL13A;STXBP4;BAMBI;SAMM50;RPL36;KAT2A;TIMM8B;GLS2;SIAH3;ANGPT1;ANK1;PDIA3;RHOD;TNPO2;NRG1;EHD3;HSPA1L;ITGAX;JAK3;JUN;KCNN3;KPNA1;LEP;RGPD1;TOMM5;LTBP2;MDFI;NOV;NUCB1;OPRD1;SPRN;PARK2;VPS36;PEX6;PEX10;PEX14;PIK3R2;PKD1;PML;TLR9;GPN2;VPS13C;RNF31;HHAT;PARD3;TOMM22;SMURF1;USP36;PEX5;RAB6…
GO:0001932	regulation of protein phosphorylation	0.00107223	0.0458556	AKAP9;SORBS3;FLOT1;CTDSPL;AKAP8;ADARB1;MAD2L2;STK25;HEXIM1;RGS14;NPFFR2;MALT1;EDAR;ERP29;RBPMS;MAP4K1;CHEK2;AKAP13;PRKCDBP;PHB2;ADCY9;CKS1B;CKS2;MAP3K8;CD109;CSF1;CSNK1D;CSNK2B;CTF1;CTGF;DAXX;BMPER;DUSP4;DVL1;DVL2;EDNRB;EFNA1;CELSR3;EPHA2;EIF4G1;ELANE;FLCN;EMP2;ERBB2;AKT1;ERCC6;ERN1;MECOM;F2R;ACSL1;FGF1;FGFR1;FGFR2;FLT3LG;FLT4;SIRT3;TARDBP;BRD4;ALOX12B;ABL1;PYDC1;GBA;GDF1;GNAI2;GP1BA;KSR2;ANGPT1;…
GO:0071417	cellular response to organonitrogen compound	0.00108221	0.0458556	AKAP9;BAIAP2;ATG7;RRAGA;ADCY9;COL1A1;COL4A1;COL5A2;COL16A1;CRHR2;CSH1;CTNNA1;CYP11B2;DDX11;DNMT3A;DRD5;AHSG;AKT1;ESRRA;KANK1;ATP6V1C2;ABL1;STXBP4;PCSK9;GCK;GNG4;GNG5;GNG7;GPD1;FFAR3;GRB2;GRB10;KLF15;HRH1;HTR1B;ID1;VWA2;IGF1R;ITPR2;JAK3;KCNQ1;LEP;LYN;NGFR;NTRK1;NTRK2;ATP2B4;TRIM72;P2RX4;NOX4;PARK2;KLF3;ATP6V1D;PDE4D;PDGFRA;PDK2;ATP6V1A;PIK3R2;PKLR;PPAT;PRKACA;PRKAR1A;PRKAR1B;PRKAR2B;PRKCB;PRKCZ;AG…
GO:0051172	negative regulation of nitrogen compound metabolic process	0.00108409	0.0458556	DNAJB6;NR1H3;AKAP9;SORBS3;CDK6;IKZF1;MAD2L2;SYNCRIP;ATG7;ERN2;HEXIM1;TXNIP;CENPF;IGF2BP3;ZNF274;PPP1R13L;ARID5A;EHMT2;CBX1;YWHAQ;WWP2;TRIM31;CHEK2;PHB2;CBX3;CIRBP;CREBBP;TCP10L;ZNF280B;GSC;SIX5;NKX2-5;GLIS1;CUX1;DAXX;ZFPM1;DDIT3;AEBP1;RNF168;GLIS3;ZNF431;DNMT3A;ATN1;EDNRB;EFNA1;EIF2S1;EIF4G1;ELANE;CC2D1B;FLCN;EP300;ERCC1;ESRRA;MECOM;FBP1;FOXK1;FERD3L;FGFR1;FGFR2;FHL2;ZHX2;SBNO2;TCF25;FOXS1;ZNF423…
GO:0016331	morphogenesis of embryonic epithelium	0.00109364	0.0458556	DLC1;SPINT2;DVL1;DVL2;FGFR2;SULF1;IFT172;GATA3;KAT2A;SOX8;HHEX;APAF1;PDX1;HES5;PAX2;PCDH8;SALL4;CC2D2A;SHROOM3;RALA;RARA;SFRP1;SHH;SKI;BMP7;SPINT1;ST14;HNF1B;TSC2;WNT5A;IRX3;GRHL2;FZD1;LHX2;HAND1;KIF20B
GO:1902473	regulation of protein localization to synapse	0.00109423	0.0458556	DVL1;MAPT;NLGN2;WNT5A;WNT7A
GO:1902474	positive regulation of protein localization to synapse	0.00109423	0.0458556	DVL1;MAPT;NLGN2;WNT5A;WNT7A
GO:2000113	negative regulation of cellular macromolecule biosynthetic process	0.00111834	0.0464154	DNAJB6;NR1H3;SORBS3;CDK6;IKZF1;MAD2L2;SYNCRIP;ATG7;ERN2;HEXIM1;TXNIP;CENPF;IGF2BP3;PPP1R13L;ARID5A;EHMT2;CBX1;YWHAQ;WWP2;CHEK2;PHB2;CBX3;CIRBP;CREBBP;TCP10L;ZNF280B;GSC;SIX5;NKX2-5;GLIS1;CUX1;DAXX;ZFPM1;DDIT3;AEBP1;RNF168;GLIS3;ZNF431;DNMT3A;ATN1;EDNRB;EFNA1;EIF2S1;EIF4G1;ELANE;CC2D1B;FLCN;EP300;ESRRA;MECOM;FOXK1;FERD3L;FGFR1;FGFR2;FHL2;ZHX2;SBNO2;TCF25;FOXS1;ZNF423;PASK;RCOR1;PDS5A;FBXW11;ZCCHC1…
GO:0042326	negative regulation of phosphorylation	0.00111844	0.0464154	CTDSPL;ADARB1;HEXIM1;RGS14;CD109;COX11;DUSP4;DVL1;AHSG;EIF4G1;FLCN;AKT1;MECOM;FBP1;SIRT3;TARDBP;ABL1;PYDC1;GBA;GP1BA;ANGPT1;GRB10;DNAJC15;PYCARD;HHEX;C1QL4;APOE;IGF1R;JUN;LRP5;LYN;MAPT;MYC;MYOG;NF2;P2RX7;PARK2;PAX6;PRKAG2;PDE4D;PLK1;PRKAR1A;PRKAR1B;PRKAR2B;DBNDD2;PRKCZ;PARD3;DUSP22;PTEN;RPTOR;ZFYVE28;RANBP2;RB1;BDKRB1;SFRP1;SHB;SMYD3;MICAL1;AIDA;BMP7;TFAP4;TSC2;UBE2B;YWHAG;LRRK1;PRKRIP1;PRR5L;SRC…
GO:0035148	tube formation	0.00115924	0.0478762	BCL2L11;DLC1;SPINT2;EDAR;DVL1;DVL2;IFT172;GATA3;KAT2A;SOX8;APAF1;HES5;PAX2;SALL4;CC2D2A;SHROOM3;RALA;RARA;SFRP1;SHH;SKI;BMP7;SPINT1;ST14;HNF1B;TGM2;TSC2;WNT5A;IRX3;GRHL2;FZD1;LHX2;HAND1;KIF20B
GO:0048585	negative regulation of response to stimulus	0.00118227	0.0485923	PDCD6;BCL2L10;MICA;NR1H3;CDK6;FSTL3;DLC1;ACAA2;MAD2L2;SEMA6B;ATG7;STAMBP;RGS14;WIF1;CHEK2;KLK8;PRKCDBP;PHB2;PGLYRP2;DDIT4L;GRIN3A;CD109;GSC;KCTD11;NOTUM;NKX2-5;CTNNA1;DDIT3;BMPER;DUSP4;DVL1;DVL2;EPHA2;AHSG;ELANE;FLCN;AKT1;ETS1;MECOM;EYA2;FBN2;FBP1;RASA3;HECW1;PEG10;SPG20;KANK1;SULF1;FBXW11;SIRT3;GPR161;PRAME;ABL1;IFI6;KCTD13;BAMBI;SOSTDC1;ZNF385A;PYDC1;GATA2;GATA3;GBA;PGAP2;GP1BA;ANGPT1;METRNL;CX…
GO:0050673	epithelial cell proliferation	0.00121657	0.0497629	PDCD6;CDK6;KLK8;PHB2;CD109;BMPER;EDNRB;EPHA2;ERBB2;AKT1;ERN1;FGF1;FGFR2;SULF1;FLT4;STXBP4;IFT172;GATA3;NKX2-8;GLUL;ANGPT1;GPX1;ID1;APOE;IRF6;JUN;HES5;LAMB1;LEP;LOXL2;MCC;MYC;NGFR;NOV;PAX2;PAX6;EGFL7;SERPINB5;LGR4;PRKCA;MAP2K1;PTEN;ZNF304;RPTOR;WDR48;WFDC1;RAP1GAP;RB1;SAV1;RREB1;SCN5A;NOD2;SFRP1;SHH;BCL11B;BMP6;SOX2;BRCA2;HNF1B;TEK;C5AR1;WNT5A;WNT7A;ZFP36;NOX5;CDC73;VASH2;BTBD10;TNFSF11;RUNX3;SCAR…

## Sheet: Human Specific
Human/Monkey Array
Gene Ontology: Human-Specific DML Genes
GO ID	GO Term	PValue	FDR	Gene Symbols
GO:0022610	biological adhesion	4.05293e-09	3.46485e-05	BCL2L11;CDH4;TROAP;CDH8;FLOT1;NET1;EFS;DLC1;NDRG1;BAIAP2;MAD2L2;NOP56;PAICS;SPINT2;CHL1;PPP1R13L;CORO1A;SIGLEC11;CLIC1;CLPTM1;CCR6;WHAMM;COL1A1;COL6A3;FBLN7;COL15A1;EGFLAM;CLDN3;CLDN23;SIRPA;PLEKHA7;OTOA;CTNNA1;CNTN4;ZFPM1;DDOST;DOCK1;DTX1;CELSR3;EPHA2;EIF5;FLCN;EPHB3;ERBB2;AKT1;FANCA;FANCD2;SDK1;FNDC3A;CLSTN1;IGSF9B;JMJD6;ABL1;SNED1;GATA3;SND1;DISC1;ARHGEF16;RND1;GNAS;GOLGA2;GOLGA3;ANGPT1;ANGPT2…
GO:0007155	cell adhesion	8.66402e-09	3.70344e-05	BCL2L11;CDH4;TROAP;CDH8;FLOT1;NET1;EFS;DLC1;NDRG1;BAIAP2;MAD2L2;NOP56;PAICS;SPINT2;CHL1;PPP1R13L;CORO1A;SIGLEC11;CLIC1;CLPTM1;CCR6;WHAMM;COL1A1;COL6A3;FBLN7;COL15A1;EGFLAM;CLDN3;CLDN23;SIRPA;PLEKHA7;OTOA;CTNNA1;CNTN4;ZFPM1;DDOST;DOCK1;DTX1;CELSR3;EPHA2;EIF5;FLCN;EPHB3;ERBB2;AKT1;FANCA;FANCD2;SDK1;FNDC3A;CLSTN1;IGSF9B;JMJD6;ABL1;SNED1;GATA3;SND1;DISC1;ARHGEF16;RND1;GNAS;GOLGA2;GOLGA3;ANGPT1;ANGPT2…
GO:0043547	positive regulation of GTPase activity	3.10458e-08	8.84702e-05	NET1;DLC1;CDC42EP3;RGS14;RALBP1;ADAP1;RAPGEF4;SNX18;ARAP1;AGAP1;TAGAP;CDC42EP5;FGD5;DENND1B;DOCK1;DVL2;EPHA2;EIF5;FLCN;ERBB2;RASGEF1A;SPATA13;FGFR2;RASA3;DENND3;ARHGEF15;SIPA1L3;RAP1GAP2;MCF2L;RGL4;GFRA1;ARHGEF16;ANGPT1;ABR;GRIN2A;NRG1;AGAP6;MYO9B;ARHGEF3;GMIP;TBC1D13;EPS8L1;RGL3;PLEKHG5;TBC1D14;ARHGAP21;RANBP1;RAP1GAP;RASA2;RGS7;RGS10;RGS12;RSU1;S100A10;SBF1;CCL22;CX3CL1;SFRP1;SPTAN1;TBCD;TSC2;A…
GO:0043087	regulation of GTPase activity	4.16209e-08	8.89543e-05	NET1;DLC1;CDC42EP3;RGS14;RALBP1;ADAP1;RAPGEF4;SNX18;ARAP1;AGAP1;TAGAP;CDC42EP5;FGD5;DENND1B;DOCK1;DVL2;EIF2S1;EPHA2;EIF5;FLCN;EPHB3;ERBB2;RASGEF1A;SPATA13;FGFR2;RASA3;DENND3;ARHGEF15;SIPA1L3;RAP1GAP2;MCF2L;RGL4;GFRA1;ARHGEF16;ANGPT1;ABR;GRIN2A;NRG1;ARL2;AGAP6;MYO9B;ARHGEF3;GMIP;TBC1D13;EPS8L1;PLXNA3;RGL3;PLEKHG5;TBC1D14;ARHGAP21;PTPRN2;RANBP1;RAP1GAP;RASA2;RGS7;RGS10;RGS12;RSU1;S100A10;SBF1;CCL22…
GO:0009790	embryo development	2.34836e-06	0.00401522	BCL2L11;DLC1;SLC34A2;SPINT2;NES;PPP1R13L;COL1A1;COL5A2;CREBBP;GSC;ZFPM1;DVL1;DVL2;APLNR;EPHA2;ELF5;FLCN;TAPT1;EP300;AKT1;EYA2;FBN2;FERD3L;FGFR2;KDM6B;SULF1;SSBP3;GABPA;IFT172;GATA3;GATA4;PRPF19;GNAS;ANGPT1;HIPK2;ABR;ANKRD11;SOX8;NRG1;HOXA3;HOXA9;APBA2;HOXB8;HOXD4;HOXD9;PDX1;ITGB5;ITPK1;RESP18;LAMB1;LRP5;MAFG;MDFI;MEOX1;MMP15;MMP16;OOEP;MYO7A;NEK2;NEUROG1;NOTCH4;ROR2;OTX1;PBX2;PITX1;PITX2;CCDC40;A…
GO:0030001	metal ion transport	4.09991e-06	0.00584169	SLC17A2;CHERP;SLC34A2;SLC12A7;SLC38A3;CORO1A;GRIN3A;CATSPER2;JSRP1;SLC38A8;BHLHA15;KCNG3;DPP6;STOM;AKT1;FHL1;RASA3;NEDD4L;KCNH4;PANX1;ABL1;PCSK9;KCNG2;SLC13A4;GCK;CNNM4;KCNMB3;GRIN2A;GRM6;KCNIP3;KCNIP2;HTR1B;KCNA6;KCNJ5;KCNJ12;KCNN3;KCNQ1;LCK;LYN;ATP12A;NPPA;ATP2A2;ATP4A;ATP4B;OPRD1;KCNK9;ATP6V1D;TRPV2;PDE4D;CAB39;ATP6V1A;PML;FTHL17;STEAP3;SLC39A4;PRKACA;PRKCB;KCNQ5;CHRNA10;JPH2;JPH3;MRS2;KCNT1;C…
GO:0007267	cell-cell signaling	7.24834e-06	0.00885229	CDH8;FLOT1;BAIAP2;MAD2L2;RGS14;SLC12A7;NMU;NPFFR2;RAPGEF4;CHRM4;TUSC2;CHRNA1;CHRNA2;BTBD9;COL1A1;CORT;GSC;CSNK1G2;NOTUM;CNTN4;BHLHA15;DVL1;DVL2;CELSR3;ENPEP;ENSA;AKT1;ETV5;GPC4;FGFR2;CLSTN1;IGSF9B;HECW1;PASK;SULF1;SIRT3;PANX1;ABL1;NR5A1;STXBP4;GATA3;KCNG2;GATA4;GCK;KCNMB3;DISC1;GLUL;GNAS;FFAR3;ILDR1;GRK5;GRB10;GRIK3;GRIN2A;PHPT1;GRM6;SH3KBP1;HCRTR2;KCNIP2;APBA2;HRH1;HTR1B;HTR6;SYT10;PDX1;KCNJ5;KC…
GO:0098660	inorganic ion transmembrane transport	8.3991e-06	0.00897549	SLC17A2;CHERP;SLC34A2;SLC12A7;CORO1A;SLC26A8;GRIN3A;CATSPER2;CLCN1;CLIC1;JSRP1;COX7A1;KCNG3;DPP6;STOM;FHL1;RASA3;NEDD4L;KCNH4;PANX1;ABL1;PCSK9;KCNG2;SLC13A4;CNNM4;KCNMB3;SLC26A11;GRIN2A;KCNIP3;KCNIP2;HTR1B;KCNA6;SLC26A5;KCNJ5;KCNJ12;KCNN3;KCNQ1;LCK;LYN;ATP12A;NPPA;ATP2A2;ATP4A;ATP4B;KCNK9;TRPV2;PDE4D;ATP5G2;CAB39;ATP5G3;ATP5J;ATP6V1A;TMCO3;ANO1;SLC39A4;PRKACA;KCNQ5;CHRNA10;JPH2;JPH3;KCNT1;CACNG6;…
GO:0098662	inorganic cation transmembrane transport	1.12639e-05	0.0099119	SLC17A2;CHERP;SLC34A2;SLC12A7;CORO1A;GRIN3A;CATSPER2;JSRP1;COX7A1;KCNG3;DPP6;STOM;FHL1;RASA3;NEDD4L;KCNH4;PANX1;ABL1;PCSK9;KCNG2;SLC13A4;CNNM4;KCNMB3;GRIN2A;KCNIP3;KCNIP2;HTR1B;KCNA6;KCNJ5;KCNJ12;KCNN3;KCNQ1;LCK;LYN;ATP12A;NPPA;ATP2A2;ATP4A;ATP4B;KCNK9;TRPV2;PDE4D;ATP5G2;CAB39;ATP5G3;ATP5J;ATP6V1A;TMCO3;SLC39A4;PRKACA;KCNQ5;CHRNA10;JPH2;JPH3;KCNT1;CACNG6;BDKRB1;RYR1;SCN5A;SLC39A8;SLC12A3;SLC20A2;…
GO:0052697	xenobiotic glucuronidation	1.15942e-05	0.0099119	UGT1A10;UGT1A8;UGT1A7;UGT1A6;UGT1A5;UGT1A9
GO:0048598	embryonic morphogenesis	1.62032e-05	0.0125928	BCL2L11;DLC1;SPINT2;COL5A2;CREBBP;GSC;DVL1;DVL2;APLNR;EPHA2;ELF5;EYA2;FBN2;FGFR2;KDM6B;SULF1;IFT172;GATA3;GATA4;GNAS;HIPK2;ABR;SOX8;HOXA3;HOXA9;HOXB8;HOXD4;HOXD9;PDX1;ITGB5;LAMB1;LRP5;MDFI;MMP15;MMP16;MYO7A;NEUROG1;ROR2;OTX1;PBX2;PITX1;PITX2;CCDC40;CHRNA10;SALL4;DSCAML1;SHROOM3;RALA;RARA;RARB;SFRP1;GREM2;SHH;SOX2;SP3;ST14;TAL1;TBX5;TBX15;TSC2;WNT1;WNT5A;ZBTB16;CACNA1C;AXIN1;SOX7;CHRD;KCNQ4;HAND1;…
GO:0055085	transmembrane transport	2.20487e-05	0.0157079	SLC17A2;TOMM40;CHERP;SLC34A2;SLC12A7;RALBP1;SLC38A3;CORO1A;CHRNA1;CHRNA2;SLC22A12;SLC26A8;GRIN3A;CATSPER2;CLCN1;CLIC1;JSRP1;COX7A1;SVOPL;SLC38A8;SLC16A14;CYB561;KCNG3;DPP6;EIF2S1;STOM;AKT1;SLC29A4;FHL1;RASA3;ABCF1;NEDD4L;ZDHHC17;KCNH4;ABCB9;PANX1;ABL1;PCSK9;KCNG2;SLC13A4;CNNM4;KCNMB3;SLC26A11;SLC6A16;GRIK3;GRIN2A;KCNIP3;KCNIP2;HTR1B;SLC6A19;AQP5;KCNA6;SLC26A5;KCNJ5;KCNJ12;KCNN3;KCNQ1;SLC6A17;LASP…
GO:0022604	regulation of cell morphogenesis	3.43482e-05	0.0216811	CDH4;NET1;DLC1;BAIAP2;STK25;SEMA6B;CDC42EP3;CORO1A;ARAP1;CSNK1G2;CDC42EP5;FGD5;CUX1;DOCK1;EPHB3;PLXND1;EPB41L3;NEDD4L;OBSL1;ABL1;DISC1;SH3KBP1;NRG1;ID1;SLC26A5;MAG;PAK3;PARK2;TRPV2;SEMA5B;FBLIM1;PLXNA3;MAP2K1;SMURF1;ATP10A;SHROOM3;PTPRD;RNF6;S100A10;S100A13;SLIT1;WIPF1;WNT5A;C21orf2;LRP8;MUL1;DOCK5;CAMK2B;RASAL1;LINGO1;KNDC1;SYNGAP1;ARHGEF7;FGD3;RAPGEF2;CDC42
GO:0034220	ion transmembrane transport	3.61196e-05	0.0216811	SLC17A2;CHERP;SLC34A2;SLC12A7;SLC38A3;CORO1A;CHRNA1;CHRNA2;SLC26A8;GRIN3A;CATSPER2;CLCN1;CLIC1;JSRP1;COX7A1;SLC38A8;KCNG3;DPP6;STOM;AKT1;FHL1;RASA3;NEDD4L;KCNH4;PANX1;ABL1;PCSK9;KCNG2;SLC13A4;CNNM4;KCNMB3;SLC26A11;SLC6A16;GRIK3;GRIN2A;KCNIP3;KCNIP2;HTR1B;SLC6A19;AQP5;KCNA6;SLC26A5;KCNJ5;KCNJ12;KCNN3;KCNQ1;SLC6A17;LASP1;LCK;LYN;ATP12A;NPPA;ATP2A2;ATP4A;ATP4B;SHANK1;SLC35B3;KCNK9;ATP6V1D;TRPV2;PRKA…
GO:0006812	cation transport	3.80415e-05	0.0216811	SLC17A2;CHERP;SLC34A2;SLC12A7;SLC38A3;CORO1A;CHRNA1;CHRNA2;GRIN3A;CATSPER2;JSRP1;COX7A1;SLC38A8;BHLHA15;KCNG3;DPP6;STOM;AKT1;FHL1;RASA3;NEDD4L;KCNH4;PANX1;ABL1;PCSK9;KCNG2;SLC13A4;GCK;CNNM4;KCNMB3;GRIN2A;GRM6;KCNIP3;KCNIP2;HTR1B;KCNA6;KCNJ5;KCNJ12;KCNN3;KCNQ1;SLC6A17;LCK;LEP;LYN;ATP12A;NPPA;ATP2A2;ATP4A;ATP4B;OPRD1;PARK2;KCNK9;ATP6V1D;TRPV2;PDE4D;ATP5G2;CAB39;ATP5G3;ATP5J;ATP6V1A;PML;FTHL17;TMCO3…
GO:0048646	anatomical structure formation involved in morphogenesis	4.27794e-05	0.022106	BCL2L11;FLOT1;DLC1;NEBL;SPINT2;EDAR;LDB3;COL1A1;COL5A2;COL15A1;CD109;GSC;CTSH;ZFPM1;BMPER;DVL1;DVL2;EPHA2;ELF5;ENPEP;EP300;EPHB3;ERBB2;EYA2;FBN2;SDK1;FGFR2;FHL2;SBNO2;PLXND1;KDM6B;EPB41L3;JMJD6;SULF1;FLT4;OBSL1;SSBP3;ZNF385A;IFT172;GATA3;GATA4;CNNM4;GNAS;GNG5;ANGPT1;ANGPT2;HIPK2;SOX8;HOXA3;ID1;FMN1;ITGB5;LAMB1;LEP;MEOX1;MMP15;MYOG;NOTCH4;ROR2;PITX2;PML;SDK2;PRKCA;PRKCB;MAP2K1;SALL4;SHROOM3;RALA;R…
GO:0098655	cation transmembrane transport	4.39585e-05	0.022106	SLC17A2;CHERP;SLC34A2;SLC12A7;SLC38A3;CORO1A;CHRNA1;CHRNA2;GRIN3A;CATSPER2;JSRP1;COX7A1;KCNG3;DPP6;STOM;FHL1;RASA3;NEDD4L;KCNH4;PANX1;ABL1;PCSK9;KCNG2;SLC13A4;CNNM4;KCNMB3;GRIN2A;KCNIP3;KCNIP2;HTR1B;KCNA6;KCNJ5;KCNJ12;KCNN3;KCNQ1;LCK;LYN;ATP12A;NPPA;ATP2A2;ATP4A;ATP4B;KCNK9;TRPV2;PDE4D;ATP5G2;CAB39;ATP5G3;ATP5J;ATP6V1A;TMCO3;ANO1;SLC39A4;PRKACA;KCNQ5;CHRNA10;JPH2;JPH3;KCNT1;CACNG6;BDKRB1;RYR1;SCN…
GO:0098609	cell-cell adhesion	5.07916e-05	0.0223412	CDH4;CDH8;FLOT1;NDRG1;BAIAP2;MAD2L2;NOP56;PAICS;SPINT2;PPP1R13L;CORO1A;CLIC1;CLPTM1;CCR6;CLDN3;CLDN23;PLEKHA7;CTNNA1;CNTN4;ZFPM1;DDOST;DTX1;CELSR3;EPHA2;EIF5;EPHB3;ERBB2;AKT1;FANCA;FANCD2;SDK1;FNDC3A;CLSTN1;IGSF9B;JMJD6;ABL1;GATA3;SND1;ARHGEF16;GNAS;GOLGA2;GOLGA3;HDLBP;HLA-E;HLA-G;ICAM2;RNASE10;CLEC4G;FAS;ITGB5;LAMB1;LASP1;LCK;LEP;LMO1;LYN;ARVCF;EIF2AK4;PODXL2;PAK3;GLOD4;PIK3CD;PI4KA;APBB1IP;SDK2…
GO:0009887	animal organ morphogenesis	5.23242e-05	0.0223412	BCL2L11;DLC1;PPP1R13L;EDAR;COL1A1;COL5A2;XIRP2;GSC;CTNNA1;CTSH;ZFPM1;DIO3;DVL1;DVL2;CELSR3;EPHA2;EP300;ETV5;FANCD2;FBN2;SDK1;GPC4;FGFR2;FHL1;FHL2;PLXND1;SULF1;ABL1;IFT172;GATA3;GATA4;CNNM4;GNAS;GNG5;HIPK2;ABR;ANKRD11;SOX8;NRG1;HOXA3;HOXB8;HOXD4;HOXD9;ID1;FMN1;AQP5;PDX1;LAMB1;LRP5;MDFI;MMP16;MYO7A;NEUROG1;NFIC;ROR1;ROR2;OTX1;SERPINB5;PITX2;PML;SDK2;CCDC40;CSGALNACT1;MAP2K1;PSMB8;PSMC5;CHRNA10;SMUR…
GO:0001501	skeletal system development	5.3049e-05	0.0223412	LRRC17;RAI1;COL1A1;COL5A2;COL11A2;GSC;ZFPM1;EPHA2;TAPT1;EP300;ESRRA;FBN2;FGFR2;SULF1;ZNF385A;IFT172;GNAS;ANKRD11;HOXA3;HOXA9;HOXB8;HOXD4;HOXD9;FMN1;GDF6;LEP;LRP5;MDFI;MMP16;ROR2;PITX1;PITX2;CSGALNACT1;PTH1R;DSCAML1;RARA;RARB;PLEKHA1;RYR1;SFRP1;SHH;CREB3L2;BMP1;BMP6;SOX5;SP3;SRD5A2;STC1;TAL1;TBX15;WNT1;WNT5A;ZBTB16;AXIN1;TNFSF11;RUNX1;RUNX3;CHRD;HAND1;IFT140
GO:0051345	positive regulation of hydrolase activity	5.48796e-05	0.0223412	BCL2L10;BCL2L11;NET1;DLC1;CDC42EP3;RGS14;RALBP1;ADAP1;RAPGEF4;SNX18;ARAP1;AGAP1;TAGAP;CDC42EP5;CTSH;FGD5;DENND1B;DOCK1;DVL2;EPHA2;EIF5;FLCN;ERBB2;AKT1;RASGEF1A;SPATA13;FGFR2;RASA3;DENND3;ARHGEF15;SIPA1L3;RAP1GAP2;MCF2L;RGL4;GFRA1;ARHGEF16;ANGPT1;ABR;GRIN2A;NRG1;FAS;LCK;AGAP6;MYO9B;ARHGEF3;PCOLCE;GMIP;PML;TBC1D13;EPS8L1;PRKCZ;RGL3;PSME2;PLEKHG5;TBC1D14;ARHGAP21;RANBP1;RAP1GAP;RASA2;RGS7;RGS10;RGS1…
GO:0045785	positive regulation of cell adhesion	6.14696e-05	0.0238865	FLOT1;NET1;CORO1A;EGFLAM;DOCK1;FLCN;ERBB2;AKT1;GATA3;DISC1;ANGPT1;RHOD;HLA-E;HLA-G;RNASE10;FMN1;LCK;LEP;ARL2;LYN;PAK3;APBB1IP;PRKCA;PRKCZ;RARA;RSU1;S100A10;SAA1;CX3CL1;SMOC2;SFRP1;SHB;SHH;SOX2;TGM2;WNT5A;ZBTB16;DOCK5;CD276;NCK2;TNFSF11;SKAP1;CHRD;ARHGEF7;VNN1;CD247;CYTH3;CD27;CDC42
GO:0048534	hematopoietic or lymphoid organ development	6.48663e-05	0.0241105	BCL2L11;TSPAN2;TRIM10;LRRC17;TUSC2;PGLYRP2;MMP21;CLPTM1;SP7;CCR6;CD109;TMEM190;ZFPM1;DTX1;EPHA2;FLCN;EP300;EPHB3;ERBB2;ESRRA;FANCA;FANCD2;FGFR2;SBNO2;ACIN1;SIPA1L3;JMJD6;SSBP3;ABL1;GABPA;COL24A1;ZNF385A;GATA3;GNAS;ANGPT1;HIPK2;SNX10;HLA-G;HOXA3;HOXA9;HOXB8;FAS;LCK;LEP;LRP5;LYN;MEOX1;MITF;NOTCH4;ROR2;GLRX5;PIK3CD;PITX2;PML;PRKCA;PCID2;PRKCZ;MAP2K1;LRRC8A;PRTN3;RARA;RB1;SFRP1;SHB;SHH;SP3;BRCA2;TAL1…
GO:0051056	regulation of small GTPase mediated signal transduction	7.74777e-05	0.0275982	FLOT1;NET1;DLC1;RALBP1;ARAP1;TAGAP;FGD5;FLCN;FBP1;RASGEF1A;SPATA13;RASA3;ARHGEF15;SIPA1L3;RAP1GAP2;MCF2L;ARHGEF16;LPAR4;ABR;RHOD;NRG1;MYO9B;ARHGEF3;GMIP;RHOF;EPS8L1;PLEKHG5;RAP1GAP;RASA2;TSC2;OBSCN;RASAL1;SYNGAP1;ARHGEF7;SQSTM1;FGD3;CYTH3;CYTH2;TRIP10;ARHGEF10;CDC42
GO:0022603	regulation of anatomical structure morphogenesis	8.22189e-05	0.0281156	CDH4;FLOT1;NET1;DLC1;BAIAP2;STK25;SEMA6B;CDC42EP3;CORO1A;ARAP1;COL5A2;CSNK1G2;CDC42EP5;CTSH;FGD5;CUX1;DOCK1;DVL1;DVL2;CELSR3;EPHA2;EPHB3;ERBB2;ETV5;GPC4;FGFR2;PLXND1;EPB41L3;SULF1;FLT4;NEDD4L;OBSL1;ABL1;GATA3;GATA4;DISC1;GNG5;ANGPT2;HIPK2;ABR;SH3KBP1;SOX8;NRG1;ID1;SLC26A5;LEP;MAG;MYOG;ROR1;ROR2;PAK3;PARK2;TRPV2;PML;SEMA5B;FBLIM1;PLXNA3;PRKCA;PRKCB;MAP2K1;PSMB8;PSMC5;SMURF1;PSMD11;ATP10A;PSME2;SHR…
GO:0006063	uronic acid metabolic process	0.000128382	0.0406494	CRYL1;UGT1A10;UGT1A8;UGT1A7;UGT1A6;UGT1A5;UGT1A9;SORD;UGT2B7
GO:0019585	glucuronate metabolic process	0.000128382	0.0406494	CRYL1;UGT1A10;UGT1A8;UGT1A7;UGT1A6;UGT1A5;UGT1A9;SORD;UGT2B7
GO:0000902	cell morphogenesis	0.000135623	0.0412372	CDH4;FLOT1;NET1;DLC1;BAIAP2;STK25;SEMA6B;CDC42EP3;SPINT2;CHL1;NES;CORO1A;KLK8;ARAP1;CLDN3;ZNF280B;CSNK1G2;CDC42EP5;FGD5;CUX1;CNTN4;ZFPM1;DOCK1;DVL1;CELSR3;EPHA2;EP300;EPHB3;ERBB2;FGFR2;SIPA1L3;PLXND1;EPB41L3;NEDD4L;OBSL1;ABL1;ZNF385A;GATA3;DISC1;TFCP2L1;SH3KBP1;NRG1;ID1;FMN1;SLC26A5;LAMB1;LAMB2;MAG;EIF2AK4;MYO7A;NOTCH4;PAK3;PARK2;SHANK1;TRPV2;SEMA5B;FBLIM1;PLXNA3;PRKCZ;MAP2K1;PARD3;SMURF1;ATP10A;…
GO:0060374	mast cell differentiation	0.000143639	0.0412372	ZFPM1;GATA3;PIK3CD;TAL1
GO:0030155	regulation of cell adhesion	0.000144709	0.0412372	FLOT1;NET1;DLC1;MAD2L2;SPINT2;CORO1A;CLPTM1;COL1A1;EGFLAM;DOCK1;DTX1;EPHA2;FLCN;EPHB3;ERBB2;AKT1;FANCA;FANCD2;ABL1;GATA3;DISC1;RND1;ANGPT1;ANGPT2;RHOD;HLA-E;HLA-G;RNASE10;CLEC4G;FMN1;LCK;LEP;LMO1;LMO7;ARL2;LYN;PAK3;PML;APBB1IP;PRKCA;PRKCZ;DUSP22;RARA;RSU1;S100A10;SAA1;CX3CL1;SMOC2;SFRP1;SHB;SHH;SOX2;TBCD;TGM2;SCGB1A1;WNT1;WNT5A;ZBTB16;DOCK5;CD276;MAD1L1;NCK2;TNFSF11;SKAP1;CHRD;ARHGEF7;VNN1;CD247;…
GO:0051235	maintenance of location	0.000150055	0.0413813	CHERP;CORO1A;JSRP1;FITM1;AKT1;FBN2;RASA3;EPB41L3;SYNE2;SYNE1;ABL1;NR5A1;PDIA3;HTR1B;LCK;LEP;ARL2;LYN;MDFI;SHANK1;PDE4D;PML;FTHL17;PRKACA;JPH2;JPH3;ARHGAP21;BDKRB1;RYR1;UVRAG;TRPV1;CACNA1C;SLC30A3;FTO;TAF3;GPAA1;CD27;FTMT;SCARB1;IKBKE

## Sheet: Monkey Specific
Human/Monkey Array
Gene Ontology: Monkey-Specific DML Genes
GO ID	GO Term	PValue	FDR	Gene Symbols
GO:0043085	positive regulation of catalytic activity	2.25827e-08	0.000193059	PDCD6;DNAJB6;NR1H3;AKAP9;RASGRP2;NPM2;CDC42EP2;CAP1;ANP32B;MALT1;ERP29;MAP4K1;AKAP13;EGLN3;DUSP12;ADCY9;CKS1B;AGAP1;AGAP3;FGD4;TBC1D16;ARHGEF19;MAP3K8;NEK7;CSF1;CTGF;PLEKHG4B;CYP27B1;DENND5B;DAXX;DDX11;DRD5;DVL2;EFNA1;ELANE;EMP2;ERBB2;ERCC6;ERN1;F2R;RASGEF1A;SPATA13;FGF1;FGFR1;RASA3;DENND3;TBC1D9B;SIPA1L3;TBC1D2B;RAP1GAP2;RGL1;MCF2L;RASGEF1C;SERINC5;RASGRP3;RAB3GAP2;FBXO5;CYFIP2;CIDEB;GNAI2;GNAT1…
GO:0044093	positive regulation of molecular function	1.05065e-07	0.0004491	PDCD6;DNAJB6;NR1H3;AKAP9;RASGRP2;NPM2;CDC42EP2;CAP1;ANP32B;MALT1;ERP29;TRIM31;MAP4K1;AKAP13;EGLN3;DUSP12;PHB2;ADCY9;CKS1B;AGAP1;AGAP3;FGD4;TBC1D16;ARHGEF19;MAP3K8;NEK7;CSF1;CTGF;PLEKHG4B;CYP27B1;DENND5B;DAXX;DDX11;DRD5;DVL2;EFNA1;EIF4G1;ELANE;EMP2;EPB41;ERBB2;ERCC6;ERN1;F2R;RASGEF1A;SPATA13;FGF1;FGFR1;RASA3;DENND3;TBC1D9B;SIPA1L3;TBC1D2B;RAP1GAP2;RGL1;MCF2L;RASGEF1C;SERINC5;RASGRP3;RAB3GAP2;BAMBI…
GO:0046907	intracellular transport	6.75518e-07	0.000922035	PDCD6;TIMM44;UNC13B;ANP32B;HTATIP2;NPC2;TGOLN2;DCTN6;CTSC;MALT1;KDELR1;AP3M2;LMAN2;ERP29;YWHAQ;TMED10;RBPMS;AKAP13;PHB2;TEX261;SNAP47;TBC1D16;CHMP4B;BBS5;RFTN2;ZFAND2B;CRYAB;FAM109A;CSNK1D;C2CD4A;KLC3;UNC13D;EMP2;TUBB;ERBB2;F2R;COG2;COPZ1;LMTK2;DENND3;NCBP2;RIMS1;UNC13A;MON2;SMG1;TBC1D9B;KIF1B;TBC1D2B;KANK1;SYT11;FBXW11;ATP13A2;RPL13A;RAB3GAP2;BAMBI;SAMM50;RPL36;PTPN23;GGA1;GATA2;KAT2A;TIMM8B;SEC…
GO:0012501	programmed cell death	7.5125e-07	0.000922035	PDCD6IP;PDCD6;DNAJB6;MAEA;NDRG1;ACAA2;CEACAM5;UNC13B;ANP32B;HTATIP2;SIVA1;STAMBP;RRAGA;CTSC;TRAF3IP2;MALT1;ERP29;MLLT11;YWHAQ;CHEK2;AKAP13;EGLN3;PHB2;THEM4;FGD4;MAP3K8;CREBBP;TRIM69;CRYAB;CSNK2A1;NKX2-5;CTGF;DAXX;DDIT3;DNMT3A;ATN1;EDNRB;EFNA1;ANO6;ERCC6;ERN1;MECOM;F2R;PXT1;FGFR1;PEG10;KIF1B;FLT3LG;MCF2L;TARDBP;ZNF346;DAPK2;SDF2L1;IFI6;SGMS1;GAPDH;HIGD1A;GDF1;CYFIP2;BBC3;CIDEB;RASSF3;GPX1;GRIK2;PY…
GO:0010941	regulation of cell death	8.23168e-07	0.000922035	PDCD6;DNAJB6;MAEA;NDRG1;ACAA2;CEACAM5;UNC13B;ANP32B;HTATIP2;STAMBP;CTSC;MALT1;ERP29;MLLT11;YWHAQ;CHEK2;AKAP13;EGLN3;PHB2;FGD4;CHMP4B;CREBBP;CRYAB;CSNK2A1;NKX2-5;CTGF;DAXX;DDIT3;DNMT3A;EDNRB;EFNA1;ANO6;EIF4G1;MECOM;F2R;PXT1;FGFR1;FLT3LG;MCF2L;ATP13A2;ZNF346;DAPK2;SDF2L1;IFI6;HIGD1A;GBA;GDF1;BBC3;CIDEB;RASSF3;GPX1;GRIK2;PYCARD;LGALS13;GRM4;GSN;SOX8;APAF1;ID1;ID3;AMIGO2;APOE;IGF1R;BMP8A;FAS;IL7;IL12…
GO:0009967	positive regulation of signal transduction	8.64308e-07	0.000922035	NR1H3;SORBS3;UNC13B;HEXIM1;RRAGA;CTSC;TRAF3IP2;STARD10;MALT1;ERP29;MLLT11;YWHAQ;RBPMS;MAP4K1;AKAP13;PHB2;PIK3AP1;MAP3K8;CSF1;CSNK1D;CSNK2A1;CSNK2B;CTF1;CTGF;CYP27B1;DAXX;DDIT3;JAG1;DVL2;EFNA1;ELANE;EMP2;ERBB2;ERCC6;ERN1;F2R;RASGEF1A;FGF1;FGFR1;RIMS1;UNC13A;KANK1;RUSC1;ALOX12B;ATP6V1C2;BAMBI;CHD5;GDF1;BBC3;CIDEB;GNAI2;GPR4;KSR2;CXCL17;RSPO1;GPX1;GRB2;GRB14;PYCARD;GRM4;GSN;NRG1;HHEX;APAF1;BMP8A;FAS…
GO:0022610	biological adhesion	9.94969e-07	0.000922035	DNAJB6;MICA;SORBS3;MPZL2;CDK6;FSTL3;MAEA;NDRG1;SPON1;CEACAM5;NOP56;SEPT9;MALT1;EMILIN1;PKP3;EXOC3;CNN2;CHMP4B;COL13A1;COL16A1;MAP3K8;CSF1;PLEKHA7;CSNK1D;VCAN;CTGF;CCDC80;NKX2-3;ZFPM1;DSG2;EEF2;EFNA1;EIF4G1;ELANE;UNC13D;EMP2;ERBB2;ETS1;KANK1;IL27;PTPN23;SNED1;CYFIP2;GOLGA3;GP1BA;LYPD5;RELL2;GRB2;PYCARD;GSN;RHOD;HAS3;HLA-DMB;HLA-DOA;HLA-G;ICAM4;ID1;VWA2;AMIGO2;IGFALS;FAS;IL7;IL12A;IL15;ITGA1;ITGAD;…
GO:0008219	cell death	1.0542e-06	0.000922035	PDCD6IP;PDCD6;DNAJB6;MAEA;NDRG1;ACAA2;CEACAM5;UNC13B;ANP32B;HTATIP2;SIVA1;STAMBP;RRAGA;CTSC;TRAF3IP2;MALT1;ERP29;MLLT11;YWHAQ;CHEK2;AKAP13;EGLN3;PHB2;THEM4;FGD4;CHMP4B;MAP3K8;CREBBP;TRIM69;CRYAB;CSNK2A1;NKX2-5;CTGF;DAXX;DDIT3;DNMT3A;ATN1;EDNRB;EFNA1;ANO6;EIF4G1;EMP2;ERCC6;ERN1;MECOM;F2R;PXT1;FGFR1;PEG10;KIF1B;FLT3LG;MCF2L;ATP13A2;TARDBP;ZNF346;DAPK2;SDF2L1;IFI6;SGMS1;GAPDH;HIGD1A;GBA;GDF1;CYFIP2;…
GO:0006915	apoptotic process	1.18342e-06	0.000922035	PDCD6IP;PDCD6;DNAJB6;MAEA;NDRG1;ACAA2;CEACAM5;UNC13B;ANP32B;HTATIP2;SIVA1;STAMBP;RRAGA;CTSC;TRAF3IP2;MALT1;ERP29;MLLT11;YWHAQ;CHEK2;AKAP13;EGLN3;PHB2;THEM4;FGD4;MAP3K8;CREBBP;TRIM69;CRYAB;CSNK2A1;NKX2-5;CTGF;DAXX;DDIT3;DNMT3A;ATN1;EDNRB;EFNA1;ANO6;ERCC6;ERN1;MECOM;F2R;PXT1;FGFR1;PEG10;KIF1B;FLT3LG;MCF2L;TARDBP;ZNF346;DAPK2;SDF2L1;IFI6;SGMS1;GAPDH;HIGD1A;GDF1;CYFIP2;BBC3;CIDEB;RASSF3;GPX1;GRIK2;PY…
GO:0007155	cell adhesion	1.19154e-06	0.000922035	DNAJB6;MICA;SORBS3;MPZL2;CDK6;FSTL3;MAEA;NDRG1;SPON1;CEACAM5;NOP56;SEPT9;MALT1;EMILIN1;PKP3;EXOC3;CNN2;CHMP4B;COL13A1;COL16A1;MAP3K8;CSF1;PLEKHA7;CSNK1D;VCAN;CTGF;CCDC80;NKX2-3;ZFPM1;DSG2;EEF2;EFNA1;EIF4G1;ELANE;UNC13D;EMP2;ERBB2;ETS1;KANK1;IL27;PTPN23;SNED1;CYFIP2;GOLGA3;GP1BA;LYPD5;RELL2;GRB2;PYCARD;GSN;RHOD;HAS3;HLA-DMB;HLA-DOA;HLA-G;ICAM4;ID1;VWA2;AMIGO2;IGFALS;FAS;IL7;IL12A;IL15;ITGA1;ITGAD;…
GO:0023056	positive regulation of signaling	1.24857e-06	0.000922035	NR1H3;SORBS3;UNC13B;HEXIM1;RRAGA;CTSC;TRAF3IP2;STARD10;MALT1;ERP29;MLLT11;YWHAQ;RBPMS;MAP4K1;AKAP13;PHB2;SNAP47;PIK3AP1;MAP3K8;CSF1;CSNK1D;CSNK2A1;CSNK2B;CTF1;CTGF;CYP27B1;DAXX;DDIT3;JAG1;DVL2;ECE1;EFNA1;ELANE;EMP2;ERBB2;ERCC6;ERN1;F2R;RASGEF1A;FGF1;FGFR1;RIMS1;UNC13A;KANK1;TARDBP;RUSC1;ALOX12B;ATP6V1C2;BAMBI;CHD5;GBA;GDF1;BBC3;CIDEB;GLUD1;GNAI2;GPR4;KSR2;CXCL17;RSPO1;GPX1;GRB2;GRB14;GRIK2;PYCARD…
GO:0010647	positive regulation of cell communication	1.37867e-06	0.000922035	NR1H3;SORBS3;UNC13B;HEXIM1;RRAGA;CTSC;TRAF3IP2;STARD10;MALT1;ERP29;MLLT11;YWHAQ;RBPMS;MAP4K1;AKAP13;PHB2;SNAP47;PIK3AP1;MAP3K8;CSF1;CSNK1D;CSNK2A1;CSNK2B;CTF1;CTGF;CYP27B1;DAXX;DDIT3;JAG1;DVL2;EFNA1;ELANE;EMP2;ERBB2;ERCC6;ERN1;F2R;RASGEF1A;FGF1;FGFR1;RIMS1;UNC13A;KANK1;TARDBP;RUSC1;ALOX12B;ATP6V1C2;BAMBI;CHD5;GBA;GDF1;BBC3;CIDEB;GLUD1;GNAI2;GPR4;KSR2;CXCL17;RSPO1;GPX1;GRB2;GRB14;GRIK2;PYCARD;GRM4…
GO:0051347	positive regulation of transferase activity	1.40209e-06	0.000922035	MALT1;ERP29;MAP4K1;AKAP13;DUSP12;ADCY9;CKS1B;MAP3K8;NEK7;CSF1;DAXX;DVL2;EFNA1;ELANE;EMP2;ERBB2;ERCC6;ERN1;F2R;FGF1;FGFR1;SERINC5;FBXO5;GNAI2;CXCL17;DOK7;GRM4;ANAPC2;NRG1;HNRNPA2B1;ITGA1;LYN;MAPT;MAP3K9;MYC;NTRK1;ROR2;ATP2B4;P2RX7;NOX4;PDGFRA;PDGFRB;PKD1;PLK1;TLR9;WRAP53;PRKAR1A;PRKAR1B;PRKAR2B;PSMA2;PSMB1;PSMB8;PSMD7;PSMD12;PSME2;PTEN;RPTOR;RPS2;RPS27A;NOD2;MLST8;SHC1;SLC11A1;MAP3K7;TEK;TGFBR2;TL…
GO:0042981	regulation of apoptotic process	2.40917e-06	0.00134485	PDCD6;DNAJB6;MAEA;NDRG1;ACAA2;CEACAM5;UNC13B;ANP32B;HTATIP2;STAMBP;CTSC;MALT1;ERP29;MLLT11;YWHAQ;CHEK2;AKAP13;EGLN3;PHB2;FGD4;CREBBP;CRYAB;CSNK2A1;NKX2-5;CTGF;DDIT3;EDNRB;EFNA1;ANO6;F2R;PXT1;FGFR1;FLT3LG;MCF2L;ZNF346;DAPK2;SDF2L1;IFI6;HIGD1A;GDF1;BBC3;CIDEB;RASSF3;GPX1;GRIK2;PYCARD;LGALS13;GRM4;GSN;SOX8;APAF1;ID1;ID3;AMIGO2;APOE;IGF1R;BMP8A;FAS;IL7;IL12A;ITGA1;ITGB1;ITPKB;JAK3;JUN;LGALS1;ARHGDIA;…
GO:0043067	regulation of programmed cell death	2.48448e-06	0.00134485	PDCD6;DNAJB6;MAEA;NDRG1;ACAA2;CEACAM5;UNC13B;ANP32B;HTATIP2;STAMBP;CTSC;MALT1;ERP29;MLLT11;YWHAQ;CHEK2;AKAP13;EGLN3;PHB2;FGD4;CREBBP;CRYAB;CSNK2A1;NKX2-5;CTGF;DDIT3;EDNRB;EFNA1;ANO6;MECOM;F2R;PXT1;FGFR1;FLT3LG;MCF2L;ZNF346;DAPK2;SDF2L1;IFI6;HIGD1A;GDF1;BBC3;CIDEB;RASSF3;GPX1;GRIK2;PYCARD;LGALS13;GRM4;GSN;SOX8;APAF1;ID1;ID3;AMIGO2;APOE;IGF1R;BMP8A;FAS;IL7;IL12A;ITGA1;ITGB1;ITPKB;JAK3;JUN;LGALS1;AR…
GO:0051338	regulation of transferase activity	2.51698e-06	0.00134485	HEXIM1;MALT1;ERP29;MAP4K1;AKAP13;DUSP12;ADCY9;CKS1B;MAP3K8;COX11;NEK7;CSF1;CSNK2B;DAXX;DUSP4;DVL2;EFNA1;ELANE;EMP2;ERBB2;ERCC6;ERN1;F2R;FGF1;FGFR1;SERINC5;PYDC1;FBXO5;GBA;GNAI2;GP1BA;CXCL17;DOK7;PYCARD;GRM4;ANAPC2;NRG1;HHEX;HNRNPA2B1;APOE;IGF1R;ITGA1;LRP5;LYN;MAPT;MAP3K9;MYC;NF2;NTRK1;ROR2;ATP2B4;P2RX7;NOX4;PDGFRA;PDGFRB;PIK3R2;PKD1;PLK1;TLR9;WRAP53;ELP3;VAC14;PRKAR1A;PRKAR1B;PRKAR2B;PSMA2;PSMB1;…
GO:0071900	regulation of protein serine/threonine kinase activity	4.90822e-06	0.00246826	HEXIM1;MALT1;ERP29;MAP4K1;AKAP13;CKS1B;MAP3K8;DAXX;DUSP4;DVL2;EFNA1;ELANE;ERBB2;ERCC6;ERN1;F2R;FGF1;FGFR1;GBA;GNAI2;CXCL17;PYCARD;GRM4;NRG1;HHEX;APOE;IGF1R;ITGA1;LRP5;LYN;MAP3K9;NTRK1;ROR2;ATP2B4;P2RX7;NOX4;PDGFRB;PKD1;PLK1;TLR9;PRKAR1A;PRKAR1B;PRKAR2B;PTEN;RPTOR;RPS27A;NOD2;MLST8;SHC1;BMP7;MAP3K7;TLR3;C5AR1;YWHAG;ZFP91;AXIN1;TRAF7;TNFRSF11A;TNFRSF10A;CCND2;CCNG1;STRADA;S1PR2;H2AFY;CD74;CD81;TELO2
GO:0042325	regulation of phosphorylation	5.85718e-06	0.0027238	AKAP9;SORBS3;CTDSPL;AKAP8;HEXIM1;MALT1;ERP29;RBPMS;MAP4K1;CHEK2;AKAP13;DUSP12;PHB2;ADCY9;CKS1B;MAP3K8;COX11;CSF1;CSNK1D;CSNK2B;CTF1;CTGF;DAXX;DUSP4;DVL2;EDNRB;EFNA1;AHSG;EIF4G1;ELANE;EMP2;ERBB2;ERCC6;ERN1;MECOM;F2R;KCTD20;FGF1;FGFR1;FLT3LG;TARDBP;ALOX12B;PYDC1;GBA;GDF1;GNAI2;GP1BA;GPD1;KSR2;CXCL17;RSPO1;DOK7;GRB2;GRIK2;DNAJC15;PYCARD;GRM4;NRG1;HHEX;C1QL4;ID1;APOE;IGF1R;BMP8A;FAS;IL12A;IL15;ITGA1;…
GO:0051174	regulation of phosphorus metabolic process	6.05359e-06	0.0027238	AKAP9;SORBS3;CTDSPL;AKAP8;CD2BP2;CAP1;HEXIM1;MALT1;ERP29;RBPMS;MAP4K1;CHEK2;AKAP13;DUSP12;PHB2;ADCY9;CKS1B;TMEM132D;MAP3K8;COX11;CSF1;CSNK1D;CSNK2B;CTF1;CTGF;DAXX;DRD5;DUSP4;DVL2;EDNRB;EFNA1;AHSG;EIF4G1;ELANE;EMP2;ENSA;ERBB2;ERCC6;ERN1;MECOM;F2R;ACSL3;KCTD20;FGF1;FGFR1;FLT3LG;GPR161;TARDBP;RIMBP2;ALOX12B;PYDC1;GBA;GDF1;GNAI2;GNAI3;GP1BA;GPD1;KSR2;CXCL17;RSPO1;DOK7;GRB2;GRIK2;DNAJC15;PYCARD;GRM4;G…
GO:0019220	regulation of phosphate metabolic process	8.2241e-06	0.00351539	AKAP9;SORBS3;CTDSPL;AKAP8;CD2BP2;CAP1;HEXIM1;MALT1;ERP29;RBPMS;MAP4K1;CHEK2;AKAP13;DUSP12;PHB2;ADCY9;CKS1B;TMEM132D;MAP3K8;COX11;CSF1;CSNK1D;CSNK2B;CTF1;CTGF;DAXX;DRD5;DUSP4;DVL2;EDNRB;EFNA1;AHSG;EIF4G1;ELANE;EMP2;ENSA;ERBB2;ERCC6;ERN1;MECOM;F2R;ACSL3;KCTD20;FGF1;FGFR1;FLT3LG;GPR161;TARDBP;RIMBP2;ALOX12B;PYDC1;GBA;GDF1;GNAI2;GNAI3;GP1BA;GPD1;KSR2;CXCL17;RSPO1;DOK7;GRB2;GRIK2;DNAJC15;PYCARD;GRM4;G…
GO:0015031	protein transport	9.49115e-06	0.00368586	PDCD6IP;PDCD6;NR1H3;AKAP8;TIMM44;UNC13B;ANP32B;TRAF3IP2;KDELR1;AP3M2;LMAN2;ERP29;YWHAQ;TMED10;RBPMS;WWP2;PHB2;EXOC3;C1QTNF5;AGAP1;SLC15A4;TBC1D16;GOLT1A;CHMP4B;BBS5;RFTN2;ZFAND2B;CBLN4;EXOC8;ENSA;ERBB2;F2R;ACSL3;COG2;COPZ1;LMTK2;RIMS1;MON2;TBC1D9B;TBC1D2B;KANK1;SYT11;ASTN2;FBXW11;ATP13A2;TARDBP;ABCB9;RPL13A;IL17RA;PANX1;ATP6V1C2;RAB3GAP2;BAMBI;SAMM50;RPL36;PTPN23;PYDC1;GGA1;KAT2A;TIMM8B;SEC22A;GL…
GO:0045184	establishment of protein localization	9.73649e-06	0.00368586	PDCD6IP;PDCD6;NR1H3;AKAP8;TIMM44;UNC13B;ANP32B;TRAF3IP2;KDELR1;AP3M2;LMAN2;ERP29;YWHAQ;TMED10;RBPMS;WWP2;PKP3;PHB2;EXOC3;C1QTNF5;AGAP1;SLC15A4;TBC1D16;GOLT1A;CHMP4B;BBS5;RFTN2;ZFAND2B;CBLN4;EXOC8;DDIT3;ENSA;ERBB2;F2R;ACSL3;COG2;COPZ1;LMTK2;RIMS1;MON2;TBC1D9B;TBC1D2B;KANK1;SYT11;ASTN2;FBXW11;ATP13A2;TARDBP;ABCB9;RPL13A;IL17RA;PANX1;ATP6V1C2;RAB3GAP2;BAMBI;SAMM50;RPL36;PTPN23;PYDC1;GGA1;KAT2A;TIMM8…
GO:0051649	establishment of localization in cell	9.91635e-06	0.00368586	PDCD6IP;PDCD6;TIMM44;UNC13B;ANP32B;HTATIP2;NPC2;TGOLN2;DCTN6;CTSC;MALT1;KDELR1;AP3M2;LMAN2;ERP29;YWHAQ;TMED10;RBPMS;AKAP13;PHB2;TEX261;SNAP47;TBC1D16;CHMP4B;BBS5;RFTN2;ZFAND2B;CRYAB;FAM109A;CSNK1D;C2CD4A;KLC3;DDIT3;UNC13D;EMP2;TUBB;ERBB2;F2R;COG2;COPZ1;RASA3;LMTK2;DENND3;NCBP2;RIMS1;UNC13A;MON2;SMG1;TBC1D9B;KIF1B;TBC1D2B;KANK1;SYT11;FBXW11;ATP13A2;RPL13A;RAB3GAP2;BAMBI;SAMM50;RPL36;PTPN23;GGA1;GA…
GO:1902531	regulation of intracellular signal transduction	1.1521e-05	0.00410386	PDCD6;SORBS3;HEXIM1;STAMBP;RRAGA;TRAF3IP2;MALT1;EHMT2;ERP29;CHD3;MAP4K1;CHEK2;AKAP13;PHB2;PIK3AP1;FGD4;ARHGEF19;MAP3K8;CSF1;CSNK2A1;CSNK2B;CTF1;CTGF;PLEKHG4B;DAXX;DDIT3;RCAN1;DUSP4;DVL2;EFNA1;ELANE;ERBB2;ERCC6;ERN1;MECOM;F2R;RASGEF1A;SPATA13;FGF1;FGFR1;RASA3;SIPA1L3;RAP1GAP2;KANK1;MCF2L;FBXW11;DAPK2;ALOX12B;KCTD13;CHD5;GBA;GDF1;GNAI2;GP1BA;GPR4;KSR2;NEK8;CXCL17;GPX1;GRB2;GRIK2;PYCARD;GRM4;RHOD;NR…
GO:0006886	intracellular protein transport	1.22831e-05	0.00418562	PDCD6;TIMM44;ANP32B;KDELR1;AP3M2;ERP29;YWHAQ;TMED10;RBPMS;PHB2;TBC1D16;CHMP4B;RFTN2;ZFAND2B;ERBB2;F2R;COPZ1;RIMS1;TBC1D9B;TBC1D2B;KANK1;FBXW11;ATP13A2;RPL13A;RAB3GAP2;BAMBI;SAMM50;RPL36;GGA1;KAT2A;TIMM8B;ANK1;GRIK2;SNX8;RHOD;NRG1;EHD3;HSPA1L;ITGAX;JAK3;JUN;TOMM5;ARL3;MYO7A;NGFR;ATP1B1;NOV;NUCB1;OAZ2;VPS36;COPZ2;PEX6;PEX14;PIK3R2;PKD1;STX18;TLR9;CCHCR1;VPS13C;RNF31;HHAT;SMURF1;VPS18;RAB6A;RPL8;RPL…
GO:0048584	positive regulation of response to stimulus	1.27297e-05	0.00418562	NR1H3;ARPC1B;SORBS3;UNC13B;HEXIM1;RRAGA;CTSC;TRAF3IP2;STARD10;MALT1;ERP29;MLLT11;YWHAQ;RBPMS;MAP4K1;AKAP13;PHB2;PIK3AP1;RFTN2;MAP3K8;CREBBP;CSF1;CSNK1D;CSNK2A1;CSNK2B;CTF1;CTGF;CYP27B1;DAXX;DDIT3;RNF168;DDX11;JAG1;DVL2;EFNA1;ANO6;ELANE;EMP2;ERBB2;ERCC6;ERN1;ETS1;F2R;RASGEF1A;FGF1;FGFR1;RIMS1;UNC13A;KANK1;FBXW11;DAPK2;RUSC1;IL17RA;ALOX12B;ATP6V1C2;BAMBI;CHD5;GATA2;GBA;GDF1;CYFIP2;BBC3;CIDEB;IL17B;…
GO:0006468	protein phosphorylation	1.77644e-05	0.00547102	AKAP9;SORBS3;CDK6;CTDSPL;CDK8;AKAP8;SPEG;HEXIM1;MALT1;ERP29;RBPMS;MAP4K1;CHEK2;AKAP13;PHB2;ADCY9;CKS1B;MAP3K8;NEK7;CRYAB;CSF1;CSNK1D;CSNK2A1;CSNK2B;CTF1;CTGF;DAXX;DUSP4;DVL2;EDNRB;EFNA1;EIF4G1;ELANE;EMP2;ERBB2;ERCC6;ERN1;MECOM;F2R;RASGEF1A;FGF1;FGFR1;RASA3;LMTK2;MAST1;SMG1;FLT3LG;FBXW11;ATP13A2;KCNH3;TARDBP;DAPK2;ALOX12B;RASGRP3;PYDC1;GBA;GDF1;RPS6KC1;GNAI2;GP1BA;KSR2;NEK8;CXCL17;RSPO1;DOK7;GRB2;…
GO:0051247	positive regulation of protein metabolic process	1.79189e-05	0.00547102	PDCD6;NR1H3;AKAP9;SORBS3;AKAP8;ANP32B;CTSC;MALT1;ERP29;RBPMS;MAP4K1;CHEK2;AKAP13;EGLN3;PHB2;ADCY9;CIRBP;CKS1B;MAP3K8;CSF1;CSNK1D;CSNK2A1;CSNK2B;CTF1;CTGF;DAXX;ZFPM1;DVL2;EDNRB;EEF2;EFNA1;EIF4G1;ELANE;EMP2;ERBB2;ERCC6;ERN1;F2R;FGF1;FGFR1;FLT3LG;FBXW11;ALOX12B;IL27;RAB3GAP2;GGA1;FBXO5;GBA;KAT2A;GDF1;PABPC1;CYFIP2;CIDEB;GNAI2;KSR2;CXCL17;RSPO1;DOK7;PYCARD;GRM4;GSN;ANAPC2;POMT2;NRG1;APAF1;APOE;BMP8A;…
GO:0051173	positive regulation of nitrogen compound metabolic process	2.40201e-05	0.00701722	NR1H3;CDK8;FSTL3;IKZF1;NPM2;CAP1;MLLT11;WWP2;CHEK2;ADCY9;CIRBP;CKS1B;CREBBP;NEK7;SIX5;NKX2-5;GLIS1;NKX2-3;ZFPM1;DBP;DDIT3;RNF168;DDX11;DRD5;JAG1;ARID3A;DVL2;EBF1;EEF2;PAOX;ERBB2;ERCC1;ERCC6;ERN1;ETS1;ETV1;MECOM;F2R;ACSL3;FOXK1;FGF1;FGFR1;NCBP2;CAND2;FLT3LG;CAMTA1;FBXW11;GPR161;TARDBP;KCTD13;BAMBI;GATA2;NKX2-8;KAT2A;PABPC1;PELP1;GPD1;KLF15;GUCA1A;HAS3;SOX8;NRG1;HHEX;HMGA1;HNRNPA1;HNRNPA2B1;TLX1;HS…
GO:0032270	positive regulation of cellular protein metabolic process	2.46247e-05	0.00701722	PDCD6;NR1H3;AKAP9;SORBS3;AKAP8;ANP32B;CTSC;MALT1;ERP29;RBPMS;MAP4K1;CHEK2;AKAP13;EGLN3;PHB2;ADCY9;CIRBP;CKS1B;MAP3K8;CSF1;CSNK1D;CSNK2B;CTF1;CTGF;DAXX;DVL2;EDNRB;EEF2;EFNA1;EIF4G1;ELANE;EMP2;ERBB2;ERCC6;ERN1;F2R;FGF1;FGFR1;FLT3LG;FBXW11;ALOX12B;RAB3GAP2;FBXO5;GBA;KAT2A;GDF1;PABPC1;CYFIP2;CIDEB;GNAI2;KSR2;CXCL17;RSPO1;DOK7;PYCARD;GRM4;GSN;ANAPC2;POMT2;NRG1;APAF1;APOE;BMP8A;FAS;IL12A;IL15;ITGA1;JUN…
GO:0001932	regulation of protein phosphorylation	3.4503e-05	0.00951503	AKAP9;SORBS3;CTDSPL;AKAP8;HEXIM1;MALT1;ERP29;RBPMS;MAP4K1;CHEK2;AKAP13;PHB2;ADCY9;CKS1B;MAP3K8;CSF1;CSNK1D;CSNK2B;CTF1;CTGF;DAXX;DUSP4;DVL2;EDNRB;EFNA1;EIF4G1;ELANE;EMP2;ERBB2;ERCC6;ERN1;MECOM;F2R;FGF1;FGFR1;FLT3LG;TARDBP;ALOX12B;PYDC1;GBA;GDF1;GNAI2;GP1BA;KSR2;CXCL17;RSPO1;DOK7;GRB2;GRIK2;PYCARD;GRM4;NRG1;HHEX;C1QL4;ID1;APOE;IGF1R;BMP8A;FAS;IL12A;IL15;ITGA1;ITGB2;ITPKB;JUN;KISS1;HES5;LRP5;LYN;NB…
GO:0071902	positive regulation of protein serine/threonine kinase activity	3.8758e-05	0.0103544	MALT1;ERP29;MAP4K1;AKAP13;CKS1B;DAXX;DVL2;EFNA1;ELANE;ERBB2;ERCC6;ERN1;FGF1;FGFR1;CXCL17;GRM4;NRG1;ITGA1;MAP3K9;ROR2;ATP2B4;P2RX7;NOX4;PDGFRB;PKD1;TLR9;RPTOR;RPS27A;NOD2;MLST8;SHC1;MAP3K7;TLR3;C5AR1;ZFP91;AXIN1;TRAF7;TNFRSF11A;TNFRSF10A;CCND2;STRADA;S1PR2;CD74;CD81;TELO2
GO:0043549	regulation of kinase activity	5.37654e-05	0.013448	HEXIM1;MALT1;ERP29;MAP4K1;AKAP13;DUSP12;ADCY9;CKS1B;MAP3K8;COX11;CSF1;CSNK2B;DAXX;DUSP4;DVL2;EFNA1;ELANE;EMP2;ERBB2;ERCC6;ERN1;F2R;FGF1;FGFR1;PYDC1;GBA;GNAI2;GP1BA;CXCL17;DOK7;PYCARD;GRM4;NRG1;HHEX;APOE;IGF1R;ITGA1;LRP5;LYN;MAPT;MAP3K9;NF2;NTRK1;ROR2;ATP2B4;P2RX7;NOX4;PDGFRA;PDGFRB;PIK3R2;PKD1;PLK1;TLR9;ELP3;VAC14;PRKAR1A;PRKAR1B;PRKAR2B;PTEN;RPTOR;RBL2;RPS27A;NOD2;MLST8;SHC1;SMYD3;BMP7;SLC11A1;M…
GO:0045935	positive regulation of nucleobase-containing compound metabolic process	5.45918e-05	0.013448	NR1H3;CDK8;FSTL3;IKZF1;NPM2;CAP1;MLLT11;WWP2;CHEK2;ADCY9;CKS1B;CREBBP;NEK7;SIX5;NKX2-5;GLIS1;NKX2-3;ZFPM1;DBP;DDIT3;RNF168;DDX11;DRD5;JAG1;ARID3A;DVL2;EBF1;ERBB2;ERCC1;ERCC6;ERN1;ETS1;ETV1;MECOM;F2R;FOXK1;FGF1;FGFR1;NCBP2;CAND2;FLT3LG;CAMTA1;FBXW11;GPR161;TARDBP;KCTD13;BAMBI;GATA2;NKX2-8;KAT2A;PABPC1;PELP1;GPD1;KLF15;GUCA1A;HAS3;SOX8;NRG1;HHEX;HMGA1;HNRNPA1;HNRNPA2B1;TLX1;HSF2;TFAP2E;APOE;IGF1R;I…
GO:0060429	epithelium development	5.50567e-05	0.013448	CDK6;DLL3;PHB2;CCDC78;COL4A1;ARHGEF19;BBS5;CSF1;CSNK2B;NKX2-5;CYP27B1;AKR1C1;DNASE1L2;JAG1;DVL2;EMX1;FGF1;FGFR1;PALLD;SIPA1L3;ASTN2;GPR161;SOSTDC1;KAT2A;GPR4;GPX1;GRB2;KLF15;GSN;SOX8;NRG1;HHEX;APAF1;HSD17B4;ID1;ID3;LCE3A;IRF6;JUN;KRT10;KRT17;HES5;LHX1;LRP5;MYC;MYO7A;NF2;NFATC4;NOTCH4;NPHS1;NTRK1;ROR2;NUMA1;IL20;PAX1;PAX2;PAX6;PAX7;PCDH8;PITX3;PKD1;PELO;HYDIN;TMEM100;LGR4;H2AFY2;BTBD7;MESP1;CYP26B…
GO:1902533	positive regulation of intracellular signal transduction	7.97687e-05	0.0189429	SORBS3;HEXIM1;RRAGA;TRAF3IP2;MALT1;ERP29;MAP4K1;AKAP13;PHB2;PIK3AP1;MAP3K8;CSF1;CTF1;CTGF;DAXX;DDIT3;DVL2;EFNA1;ELANE;ERBB2;ERCC6;ERN1;F2R;RASGEF1A;FGF1;FGFR1;ALOX12B;CHD5;GNAI2;GPR4;KSR2;CXCL17;GPX1;PYCARD;GRM4;NRG1;FAS;IL12A;IL15;ITGA1;ITPKB;JUN;KISS1;HES5;LGALS1;LYN;MAP3K9;NGFR;NTRK1;NTRK2;ROR2;P2RX4;P2RX5;P2RX7;NOX4;IL20;CXXC5;PDGFRA;PDGFRB;TLR9;RNF31;PRKCA;TMEM9B;PTEN;PLEKHG5;KIAA1161;RPTOR;…
GO:0051345	positive regulation of hydrolase activity	8.65766e-05	0.0200039	PDCD6;DNAJB6;NR1H3;AKAP9;RASGRP2;CDC42EP2;ANP32B;AKAP13;EGLN3;AGAP1;AGAP3;FGD4;TBC1D16;ARHGEF19;CTGF;PLEKHG4B;DENND5B;DDX11;DVL2;ERBB2;ERN1;F2R;RASGEF1A;SPATA13;FGF1;FGFR1;RASA3;DENND3;TBC1D9B;SIPA1L3;TBC1D2B;RAP1GAP2;RGL1;MCF2L;RASGEF1C;RASGRP3;RAB3GAP2;CYFIP2;CIDEB;GNAT1;GRB2;GIT1;GRIN2C;GRIN2D;PYCARD;GSN;NRG1;APAF1;FAS;ITGA1;ITGB1;JAK3;JUN;ARHGDIA;MAPT;MYC;NGFR;ATP1B1;NTRK1;ARHGEF3;PCOLCE;GMIP…
GO:0042327	positive regulation of phosphorylation	8.97765e-05	0.0200693	AKAP9;SORBS3;MALT1;ERP29;RBPMS;MAP4K1;CHEK2;AKAP13;DUSP12;PHB2;ADCY9;CKS1B;MAP3K8;CSF1;CSNK1D;CSNK2B;CTF1;CTGF;DAXX;DVL2;EDNRB;EFNA1;EIF4G1;ELANE;EMP2;ERBB2;ERCC6;ERN1;F2R;KCTD20;FGF1;FGFR1;FLT3LG;ALOX12B;GDF1;GNAI2;GPD1;KSR2;CXCL17;RSPO1;DOK7;PYCARD;GRM4;NRG1;BMP8A;FAS;IL12A;IL15;ITGA1;JUN;KISS1;HES5;LYN;MAPT;MAP3K9;NGFR;NTRK1;NTRK2;ROR2;ATP2B4;P2RX7;NOX4;IL20;PDGFRA;PDGFRB;PKD1;PLK1;TLR9;PRKAR1…
GO:0002579	positive regulation of antigen processing and presentation	9.31837e-05	0.0200693	ABCB9;PYCARD;NOD2;SLC11A1;TAP1;TAP2;CD74
GO:0048729	tissue morphogenesis	9.39022e-05	0.0200693	PHB2;COL4A1;ARHGEF19;BBS5;CSF1;CSNK2B;NKX2-5;ZFPM1;JAG1;DVL2;FGF1;FGFR1;ASTN2;SOSTDC1;KAT2A;GRB2;GSN;SOX8;NRG1;HHEX;APAF1;ITGB1;KRT17;HES5;LHX1;LRP5;MYC;MYLK;NF2;NFATC4;NOTCH4;ROR2;PAX2;PAX7;PCDH8;PKD1;TMEM100;LGR4;BTBD7;PRKAR1A;MESP1;PSMA2;PSMB1;PSMB8;PSMD7;SMURF1;PSMD12;PSME2;CC2D2A;RPS27A;RREB1;VPS52;SKI;NDRG4;WNK4;BMP7;SPINT1;HNF1B;TGFBR2;TPM1;WNT7A;DDR1;IRX3;GRHL2;WNT10A;AXIN1;FZD1;TMEM79;FO…
GO:0001934	positive regulation of protein phosphorylation	0.000100987	0.0210571	AKAP9;SORBS3;MALT1;ERP29;RBPMS;MAP4K1;CHEK2;AKAP13;PHB2;ADCY9;CKS1B;MAP3K8;CSF1;CSNK1D;CSNK2B;CTF1;CTGF;DAXX;DVL2;EDNRB;EFNA1;EIF4G1;ELANE;EMP2;ERBB2;ERCC6;ERN1;F2R;FGF1;FGFR1;FLT3LG;ALOX12B;GDF1;GNAI2;KSR2;CXCL17;RSPO1;DOK7;PYCARD;GRM4;NRG1;BMP8A;FAS;IL12A;IL15;ITGA1;JUN;KISS1;HES5;LYN;MAP3K9;NGFR;NTRK1;NTRK2;ROR2;ATP2B4;P2RX7;NOX4;IL20;PDGFRA;PDGFRB;PKD1;PLK1;TLR9;PRKAR1A;PRKAR1B;PRKAR2B;PRKCA;…
GO:0045936	negative regulation of phosphate metabolic process	0.000103538	0.0210749	AKAP9;CTDSPL;CD2BP2;HEXIM1;TMEM132D;COX11;DUSP4;EDNRB;AHSG;EIF4G1;ENSA;MECOM;TARDBP;RIMBP2;PYDC1;GBA;GNAI2;GNAI3;GP1BA;DNAJC15;PYCARD;GRM7;HHEX;C1QL4;APOC1;APOE;IGF1R;JUN;LRP5;LYN;MAPT;MYC;NF2;P2RX7;PAX6;PLK1;PRKAR1A;PRKAR1B;PRKAR2B;PRKCA;LTB4R2;PTEN;RPTOR;PCIF1;SMYD3;MICAL1;BMP7;UBE2B;YWHAG;LRRK1;PRKRIP1;PRR5L;SRCIN1;SNX25;DYNLL1;EIF3A;CBLB;GALR2;SOCS2;HDAC3;ACTN3;NLRP12;MYADM;SLC9A3R1;GMFG;H2AF…
GO:0010563	negative regulation of phosphorus metabolic process	0.000109611	0.0217921	AKAP9;CTDSPL;CD2BP2;HEXIM1;TMEM132D;COX11;DUSP4;EDNRB;AHSG;EIF4G1;ENSA;MECOM;TARDBP;RIMBP2;PYDC1;GBA;GNAI2;GNAI3;GP1BA;DNAJC15;PYCARD;GRM7;HHEX;C1QL4;APOC1;APOE;IGF1R;JUN;LRP5;LYN;MAPT;MYC;NF2;P2RX7;PAX6;PLK1;PRKAR1A;PRKAR1B;PRKAR2B;PRKCA;LTB4R2;PTEN;RPTOR;PCIF1;SMYD3;MICAL1;BMP7;UBE2B;YWHAG;LRRK1;PRKRIP1;PRR5L;SRCIN1;SNX25;DYNLL1;EIF3A;CBLB;GALR2;SOCS2;HDAC3;ACTN3;NLRP12;MYADM;SLC9A3R1;GMFG;H2AF…
GO:0009888	tissue development	0.000127839	0.0248385	CDK6;IKZF1;DLL3;USP19;AKAP13;PHB2;CCDC78;COL4A1;ARHGEF19;BBS5;COL11A2;CRABP2;CSF1;CSNK2B;NKX2-5;CTGF;NKX2-3;CYP27B1;ZFPM1;AKR1C1;DNASE1L2;JAG1;DSG2;DUSP4;DVL2;EDNRB;EEF2;EFNA1;ANO6;AHSG;EMX1;FGF1;FGFR1;PALLD;SIPA1L3;SPG20;ASTN2;GPR161;ALPL;BAMBI;SOSTDC1;GATA2;KAT2A;CNNM4;GPR4;GPX1;GRB2;KLF15;GSN;SOX8;NRG1;HHEX;APAF1;HSD17B4;ID1;ID3;CYP26C1;ANKRD33;LCE3A;BMP8A;IRF6;ITGB1;ITGB2;JUN;KEL;KRT10;KRT17;…
GO:0031399	regulation of protein modification process	0.000139155	0.0261777	AKAP9;SORBS3;CTDSPL;AKAP8;HEXIM1;ZNF274;MALT1;ERP29;RBPMS;MAP4K1;CHEK2;AKAP13;PHB2;ADCY9;CKS1B;MAP3K8;CSF1;CSNK1D;CSNK2B;CTF1;CTGF;DAXX;DUSP4;DVL2;EDNRB;EFNA1;EIF4G1;ELANE;EMP2;ENSA;ERBB2;ERCC6;ERN1;MECOM;F2R;FGF1;FGFR1;FLT3LG;TARDBP;ALOX12B;RAB3GAP2;PYDC1;GATA2;FBXO5;GBA;KAT2A;GDF1;GNAI2;GP1BA;KSR2;CXCL17;RSPO1;DOK7;GRB2;GRIK2;KLF15;PYCARD;GRM4;ANAPC2;POMT2;NRG1;HHEX;C1QL4;ID1;SPOPL;APOE;IGF1R;B…
GO:0010557	positive regulation of macromolecule biosynthetic process	0.000140856	0.0261777	NR1H3;CDK8;FSTL3;IKZF1;NPM2;MLLT11;WWP2;CHEK2;CIRBP;CKS1B;CREBBP;NEK7;SIX5;NKX2-5;GLIS1;CTGF;NKX2-3;ZFPM1;DBP;DDIT3;DDX11;JAG1;ARID3A;DVL2;EBF1;EEF2;ELANE;ERBB2;ERCC6;ETS1;ETV1;MECOM;F2R;FOXK1;FGF1;FGFR1;CAND2;FLT3LG;CAMTA1;FBXW11;TARDBP;IL27;KCTD13;RAB3GAP2;BAMBI;GATA2;NKX2-8;GBA;KAT2A;PABPC1;PELP1;KLF15;POMT2;HAS3;SOX8;NRG1;HHEX;HMGA1;HNRNPA1;HNRNPA2B1;TLX1;HSF2;TFAP2E;IGF1R;IL15;INSIG1;IRF6;JU…
GO:0010942	positive regulation of cell death	0.000146796	0.0266198	PDCD6;UNC13B;ANP32B;CTSC;MLLT11;YWHAQ;CHEK2;AKAP13;EGLN3;FGD4;CTGF;DAXX;DDIT3;DNMT3A;ANO6;F2R;PXT1;MCF2L;ZNF346;BBC3;CIDEB;GRIK2;PYCARD;LGALS13;GSN;APAF1;ID3;FAS;IL12A;ITGA1;ITGB1;JUN;LYN;MAPT;MAP3K9;MYC;NFATC4;NGFR;NTRK1;P2RX7;G0S2;NOX4;ARHGEF3;PAWR;TNFRSF12A;PDGFRB;PITX3;ING3;PRODH;PTEN;PTGIS;PLEKHG5;BCL2L1;RPS6KA2;RPS27A;SFRP4;ZMAT3;BMP7;BMPR1B;TLR3;TP53;TRPM2;YWHAG;AIMP2;COL18A1;SPOP;TRAF7;PR…
GO:0035019	somatic stem cell population maintenance	0.000151422	0.0266198	ZHX2;GATA2;LRP5;PAX2;POLR2F;POLR2J;POU5F1;PRDM16;PRDM14;SKI;BMP7;HNF1B;KLF10;WNT7A;NANOG;CUL4A
GO:0033674	positive regulation of kinase activity	0.000156637	0.0266198	MALT1;ERP29;MAP4K1;AKAP13;DUSP12;ADCY9;CKS1B;MAP3K8;CSF1;DAXX;DVL2;EFNA1;ELANE;EMP2;ERBB2;ERCC6;ERN1;F2R;FGF1;FGFR1;GNAI2;CXCL17;DOK7;GRM4;NRG1;ITGA1;LYN;MAPT;MAP3K9;NTRK1;ROR2;ATP2B4;P2RX7;NOX4;PDGFRA;PDGFRB;PKD1;TLR9;PRKAR1A;PRKAR1B;PRKAR2B;RPTOR;RPS27A;NOD2;MLST8;SHC1;SLC11A1;MAP3K7;TEK;TGFBR2;TLR3;C5AR1;CALCA;SRCIN1;ZFP91;AXIN1;TRAF7;TNFRSF11A;TNFRSF10A;CCND2;STRADA;S1PR2;CD74;CD81;TELO2
GO:0009891	positive regulation of biosynthetic process	0.000161766	0.0266198	NR1H3;CDK8;FSTL3;IKZF1;NPM2;CAP1;MLLT11;WWP2;CHEK2;ADCY9;CIRBP;CKS1B;CREBBP;NEK7;SIX5;NKX2-5;GLIS1;CTGF;NKX2-3;ZFPM1;DBP;DDIT3;DDX11;DRD5;JAG1;ARID3A;DVL2;EBF1;EEF2;PAOX;ELANE;ERBB2;ERCC6;ETS1;ETV1;MECOM;F2R;ACSL3;FOXK1;FGF1;FGFR1;CAND2;FLT3LG;CAMTA1;FBXW11;GPR161;TARDBP;IL27;KCTD13;RAB3GAP2;BAMBI;GATA2;NKX2-8;GBA;KAT2A;PABPC1;PELP1;KLF15;GUCA1A;POMT2;HAS3;SOX8;NRG1;HHEX;HMGA1;HNRNPA1;HNRNPA2B1;T…
GO:0031589	cell-substrate adhesion	0.000163421	0.0266198	SORBS3;CDK6;COL13A1;COL16A1;CSF1;CTGF;CCDC80;EFNA1;UNC13D;EMP2;KANK1;SNED1;LYPD5;RELL2;RHOD;ID1;VWA2;ITGA1;ITGB1;ITGB2;LGALS1;ATXN3;MKLN1;MUC4;NF2;COL5A3;SERPINE1;TNFRSF12A;PKD1;RADIL;PTEN;RREB1;RSU1;TEK;TRIP6;DDR1;MICALL2;SRCIN1;PIP5K1A;ITGA10;ACTN3;SGCE;MYADM;CD63
GO:0002577	regulation of antigen processing and presentation	0.000165031	0.0266198	ABCB9;PYCARD;HLA-DOA;NOD2;SLC11A1;TAP1;TAP2;CD74
GO:0050718	positive regulation of interleukin-1 beta secretion	0.000165031	0.0266198	PANX1;PYDC1;PYCARD;P2RX7;NOD2;GSDMD;NLRP12;AIM2
GO:0072282	metanephric nephron tubule morphogenesis	0.000174785	0.027671	SOX8;HES5;PAX2;PKD1;LGR4
GO:0045859	regulation of protein kinase activity	0.000179248	0.0278617	HEXIM1;MALT1;ERP29;MAP4K1;AKAP13;ADCY9;CKS1B;MAP3K8;CSF1;CSNK2B;DAXX;DUSP4;DVL2;EFNA1;ELANE;EMP2;ERBB2;ERCC6;ERN1;F2R;FGF1;FGFR1;PYDC1;GBA;GNAI2;GP1BA;CXCL17;DOK7;PYCARD;GRM4;NRG1;HHEX;APOE;IGF1R;ITGA1;LRP5;LYN;MAP3K9;NF2;NTRK1;ROR2;ATP2B4;P2RX7;NOX4;PDGFRB;PKD1;PLK1;TLR9;ELP3;PRKAR1A;PRKAR1B;PRKAR2B;PTEN;RPTOR;RPS27A;NOD2;MLST8;SHC1;SMYD3;BMP7;SLC11A1;MAP3K7;TGFBR2;TLR3;C5AR1;YWHAG;CALCA;PRKRIP1…
GO:0031328	positive regulation of cellular biosynthetic process	0.000185271	0.0282836	NR1H3;CDK8;FSTL3;IKZF1;NPM2;CAP1;MLLT11;WWP2;CHEK2;ADCY9;CIRBP;CKS1B;CREBBP;NEK7;SIX5;NKX2-5;GLIS1;NKX2-3;ZFPM1;DBP;DDIT3;DDX11;DRD5;JAG1;ARID3A;DVL2;EBF1;EEF2;PAOX;ELANE;ERBB2;ERCC6;ETS1;ETV1;MECOM;F2R;ACSL3;FOXK1;FGF1;FGFR1;CAND2;FLT3LG;CAMTA1;FBXW11;GPR161;TARDBP;IL27;KCTD13;RAB3GAP2;BAMBI;GATA2;NKX2-8;GBA;KAT2A;PABPC1;PELP1;KLF15;GUCA1A;POMT2;HAS3;SOX8;NRG1;HHEX;HMGA1;HNRNPA1;HNRNPA2B1;TLX1;H…
GO:0023014	signal transduction by protein phosphorylation	0.000210066	0.0315063	AKAP9;SORBS3;ERP29;MAP4K1;AKAP13;PHB2;MAP3K8;CRYAB;CTGF;DAXX;DUSP4;DVL2;EFNA1;ELANE;ERBB2;ERCC6;ERN1;MECOM;F2R;RASGEF1A;FGF1;FGFR1;RASA3;FBXW11;KCNH3;ALOX12B;RASGRP3;GBA;GDF1;GNAI2;KSR2;CXCL17;GRB2;GRIK2;GRIN2C;GRIN2D;PYCARD;GRM4;NRG1;C1QL4;ID1;APOE;IGF1R;BMP8A;FAS;ITGA1;ITPKB;JAK3;JUN;KISS1;LYN;NBR1;MAP3K9;MYC;NF2;NGFR;NPHS1;NTRK1;NTRK2;ROR2;P2RX7;NOX4;SPTBN5;PDGFRA;PDGFRB;TLR9;DOK4;PRKCA;MAPK4;…
GO:0007264	small GTPase mediated signal transduction	0.000229015	0.0337561	RASGRP2;CDC42EP2;STAMBP;YWHAQ;AKAP13;AGAP1;AGAP3;FGD4;ARHGEF19;CSF1;PLEKHG4B;REM2;F2R;RASGEF1A;SPATA13;RASA3;SIPA1L3;RAP1GAP2;RGL1;KANK1;MCF2L;KCTD13;RASGEF1C;RASGRP3;GPR4;KSR2;NKIRAS2;NKIRAS1;GRB2;REM1;RHOD;NRG1;APOE;ITGB1;ITPKB;JUN;ARF1;RAB15;RND3;ARHGDIA;ARL3;NTRK1;ARHGEF3;GMIP;PDGFRB;PIK3R2;ARL15;RALGAPA2;ZNF304;PLEKHG5;PLEKHG1;RAB3A;RAB6A;RDX;RREB1;SHC1;SIAH2;SIPA1;TP53;LRRK1;RAB1B;KNDC1;TNK…
GO:0035295	tube development	0.000241287	0.0344392	FSTL3;PHB2;COL4A1;BBS5;CSF1;CSNK2B;NKX2-5;CTGF;NKX2-3;JAG1;DVL2;EDNRB;FGF1;FGFR1;GPR161;SOSTDC1;GATA2;NKX2-8;KAT2A;SOX8;HHEX;APAF1;ID1;HES5;LHX1;LRP5;MAN2A1;MYC;NFATC4;NOTCH4;NUMA1;PAX2;PAX6;PAX7;PDGFRA;PDGFRB;PKD1;LGR4;MESP1;C1GALT1;CC2D2A;WDR48;CHD8;RAB3A;VPS52;STRA6;TNS3;SKI;NDRG4;WNK4;BMP7;SPINT1;HNF1B;TCF7;TGFBR2;UMOD;WNT7A;DDR1;IRX3;AIMP2;GRHL2;FZD1;FOXH1;STARD13;DLG5;GORAB;LHX2;NTN1;TBX4;A…
GO:0051336	regulation of hydrolase activity	0.000241707	0.0344392	PDCD6;DNAJB6;NR1H3;AKAP9;RASGRP2;CD2BP2;CDC42EP2;ANP32B;AKAP13;EGLN3;AGAP1;AGAP3;TMEM132D;FGD4;TBC1D16;ARHGEF19;WFDC3;CSNK2A1;CSNK2B;CTGF;PLEKHG4B;DENND5B;DDX11;DVL2;AHSG;ERBB2;ERN1;F2R;RASGEF1A;SPATA13;FGF1;FGFR1;RASA3;DENND3;TBC1D9B;SIPA1L3;TBC1D2B;RAP1GAP2;RGL1;MCF2L;ATP13A2;RIMBP2;IFI6;RASGEF1C;RASGRP3;RAB3GAP2;CYFIP2;CIDEB;CPAMD8;GNAT1;GPX1;GRB2;GIT1;GRIN2C;GRIN2D;PYCARD;GSN;NRG1;APAF1;APOC1…
GO:0060041	retina development in camera-type eye	0.000246678	0.0345713	CLCN2;COL4A1;GNAT1;SOX8;LHX1;LRP5;MAN2A1;ACHE;NTRK2;ATP2B4;PAX2;PAX4;PAX6;PDGFRA;PDGFRB;ATP8A2;PFDN5;RPGRIP1;SKI;BMPR1B;MFRP;RAB11FIP4;MEGF11;LHX2
GO:0000165	MAPK cascade	0.000258914	0.0357009	AKAP9;SORBS3;ERP29;MAP4K1;AKAP13;PHB2;MAP3K8;CRYAB;CTGF;DAXX;DUSP4;DVL2;EFNA1;ELANE;ERBB2;ERCC6;ERN1;MECOM;F2R;RASGEF1A;FGF1;FGFR1;RASA3;FBXW11;ALOX12B;RASGRP3;GBA;GDF1;GNAI2;KSR2;CXCL17;GRB2;GRIK2;GRIN2C;GRIN2D;PYCARD;GRM4;NRG1;C1QL4;ID1;APOE;IGF1R;BMP8A;FAS;ITGA1;ITPKB;JAK3;JUN;KISS1;LYN;NBR1;MAP3K9;MYC;NF2;NGFR;NPHS1;NTRK1;NTRK2;ROR2;P2RX7;NOX4;SPTBN5;PDGFRA;PDGFRB;TLR9;DOK4;PRKCA;MAPK4;PSMA2;…
GO:0002009	morphogenesis of an epithelium	0.00026463	0.0359099	PHB2;COL4A1;ARHGEF19;BBS5;CSF1;CSNK2B;NKX2-5;JAG1;DVL2;FGF1;FGFR1;ASTN2;SOSTDC1;KAT2A;GRB2;GSN;SOX8;HHEX;APAF1;KRT17;HES5;LHX1;LRP5;MYC;NFATC4;NOTCH4;ROR2;PAX2;PCDH8;PKD1;LGR4;BTBD7;MESP1;PSMA2;PSMB1;PSMB8;PSMD7;SMURF1;PSMD12;PSME2;CC2D2A;RPS27A;RREB1;SKI;NDRG4;WNK4;BMP7;SPINT1;HNF1B;TGFBR2;WNT7A;DDR1;IRX3;GRHL2;WNT10A;FZD1;TMEM79;FOXH1;STARD13;DLG5;GORAB;LHX2;SLC9A3R1;NTN1;TBX4;KIF20B
GO:0033043	regulation of organelle organization	0.000271491	0.0362652	PDCD6IP;ARPC1B;SORBS3;NPM2;CDC42EP2;ACAA2;SEPT9;MLLT11;YWHAQ;AKAP13;PHB2;OMA1;CCDC151;TBC1D16;ARHGEF19;CHMP4B;NEK7;CSNK2A1;CTGF;DDX11;ERCC1;TBC1D9B;TBC1D2B;KANK1;SYT11;ATP13A2;RAB3GAP2;FBXO5;GBA;KAT2A;BBC3;CIDEB;ANK1;GPX1;GRB2;PYCARD;GSN;RHOD;NRG1;EHD3;HNRNPA1;HNRNPA2B1;HSPA1L;ID1;INSIG1;ITGAX;ARF1;NSUN4;ARHGDIA;LRP5;MAPT;MYC;NF2;NPHS1;P2RX7;NOX4;VILL;SPTBN5;PDGFRA;PDGFRB;RTEL1;PKD1;STX18;PLK1;VP…
GO:0031401	positive regulation of protein modification process	0.000298259	0.0392279	AKAP9;SORBS3;AKAP8;MALT1;ERP29;RBPMS;MAP4K1;CHEK2;AKAP13;PHB2;ADCY9;CKS1B;MAP3K8;CSF1;CSNK1D;CSNK2B;CTF1;CTGF;DAXX;DVL2;EDNRB;EFNA1;EIF4G1;ELANE;EMP2;ERBB2;ERCC6;ERN1;F2R;FGF1;FGFR1;FLT3LG;ALOX12B;RAB3GAP2;FBXO5;GBA;KAT2A;GDF1;GNAI2;KSR2;CXCL17;RSPO1;DOK7;PYCARD;GRM4;ANAPC2;POMT2;NRG1;BMP8A;FAS;IL12A;IL15;ITGA1;JUN;KISS1;HES5;LYN;MAP3K9;NGFR;NTRK1;NTRK2;ROR2;ATP2B4;P2RX7;NOX4;IL20;PAX7;PDGFRA;PDG…
GO:0006888	ER to Golgi vesicle-mediated transport	0.000323376	0.041887	DCTN6;CTSC;KDELR1;LMAN2;TMED10;TEX261;CSNK1D;COG2;COPZ1;SEC22A;TRAPPC3;ANK1;INSIG1;ARF1;COPZ2;BET1L;SPTBN5;TRAPPC4;STX18;SPTBN4;SEC13;TRAPPC2;MPPE1;STX5;RAB1B;TRAPPC9;COG8;DYNLL1;COPB2
GO:0050716	positive regulation of interleukin-1 secretion	0.000342308	0.042573	PANX1;PYDC1;PYCARD;P2RX7;NOD2;GSDMD;NLRP12;AIM2
GO:0032147	activation of protein kinase activity	0.000348433	0.042573	MALT1;ERP29;MAP4K1;AKAP13;ADCY9;MAP3K8;DAXX;EFNA1;EMP2;ERCC6;ERN1;F2R;FGF1;GNAI2;CXCL17;GRM4;NRG1;ITGA1;MAP3K9;NTRK1;P2RX7;PRKAR1A;PRKAR1B;PRKAR2B;RPTOR;RPS27A;NOD2;SHC1;SLC11A1;MAP3K7;TGFBR2;TLR3;C5AR1;CALCA;ZFP91;AXIN1;TRAF7;TNFRSF10A;STRADA;S1PR2;CD74;CD81
GO:0010562	positive regulation of phosphorus metabolic process	0.000348592	0.042573	AKAP9;SORBS3;CAP1;MALT1;ERP29;RBPMS;MAP4K1;CHEK2;AKAP13;DUSP12;PHB2;ADCY9;CKS1B;MAP3K8;CSF1;CSNK1D;CSNK2B;CTF1;CTGF;DAXX;DRD5;DVL2;EDNRB;EFNA1;EIF4G1;ELANE;EMP2;ERBB2;ERCC6;ERN1;F2R;ACSL3;KCTD20;FGF1;FGFR1;FLT3LG;GPR161;ALOX12B;GBA;GDF1;GNAI2;GPD1;KSR2;CXCL17;RSPO1;DOK7;PYCARD;GRM4;GUCA1A;NRG1;APOE;BMP8A;FAS;IL12A;IL15;ITGA1;JUN;KISS1;HES5;LYN;MAPT;MAP3K9;NGFR;NTRK1;NTRK2;ROR2;ATP2B4;P2RX7;NOX4;I…
GO:0045937	positive regulation of phosphate metabolic process	0.000348592	0.042573	AKAP9;SORBS3;CAP1;MALT1;ERP29;RBPMS;MAP4K1;CHEK2;AKAP13;DUSP12;PHB2;ADCY9;CKS1B;MAP3K8;CSF1;CSNK1D;CSNK2B;CTF1;CTGF;DAXX;DRD5;DVL2;EDNRB;EFNA1;EIF4G1;ELANE;EMP2;ERBB2;ERCC6;ERN1;F2R;ACSL3;KCTD20;FGF1;FGFR1;FLT3LG;GPR161;ALOX12B;GBA;GDF1;GNAI2;GPD1;KSR2;CXCL17;RSPO1;DOK7;PYCARD;GRM4;GUCA1A;NRG1;APOE;BMP8A;FAS;IL12A;IL15;ITGA1;JUN;KISS1;HES5;LYN;MAPT;MAP3K9;NGFR;NTRK1;NTRK2;ROR2;ATP2B4;P2RX7;NOX4;I…
GO:0009887	animal organ morphogenesis	0.000369092	0.0444418	TREH;PHB2;SLC24A4;USH1G;ARHGEF19;BBS5;COL13A1;CSF1;NKX2-5;CTGF;NKX2-3;ZFPM1;JAG1;DVL2;EFNA1;EMX1;FGF1;FGFR1;ALPL;SOSTDC1;GAMT;GATA2;GBA;CNNM4;GNAT1;NEK8;SOX8;NRG1;HHEX;ID1;ID3;IL7;INSIG1;ITGAX;JUN;IFITM5;HES5;LHX1;LRP5;MAN2A1;MYC;MYLK;MYO7A;NAB2;NF2;NTRK2;ROR2;P2RX7;PAX1;PAX2;PAX3;PAX4;PAX6;IRX4;PAX7;PDGFRA;PDGFRB;ATP8A2;PITX3;PKD1;TMEM100;LGR4;BTBD7;MESP1;PROP1;CYP26B1;PSMA2;PSMB1;LHX9;PSMB8;RPG…
GO:0098602	single organism cell adhesion	0.00038184	0.0447157	DNAJB6;MICA;MPZL2;CDK6;FSTL3;CEACAM5;MALT1;PKP3;COL13A1;MAP3K8;PLEKHA7;NKX2-3;ZFPM1;DSG2;EFNA1;ELANE;UNC13D;ERBB2;ETS1;KANK1;IL27;CYFIP2;GP1BA;GRB2;PYCARD;GSN;HLA-DMB;HLA-DOA;HLA-G;ICAM4;FAS;IL7;IL12A;IL15;ITGAD;ITGAX;ITGB1;ITGB2;ITPKB;JAK3;LGALS1;LYN;ARVCF;NF2;NOV;P2RX7;PAWR;PAX1;CERCAM;PDGFRA;SERPINB8;PKD1;RADIL;PRKAR1A;PRKCA;CYP26B1;RDX;RIC8A;RREB1;CCL2;NOD2;MLST8;SHC1;BCL11B;BMP7;SLC11A1;STK1…
GO:0009968	negative regulation of signal transduction	0.000384084	0.0447157	PDCD6;NR1H3;FSTL3;ACAA2;STAMBP;WIF1;PHB2;DDIT4L;KCTD11;NKX2-5;DDIT3;DUSP4;DVL2;AHSG;MECOM;RASA3;PEG10;SPG20;KANK1;FBXW11;GPR161;IFI6;KCTD13;BAMBI;SOSTDC1;PYDC1;GATA2;GBA;GP1BA;GPX1;GRB2;PYCARD;HHEX;C1QL4;CYP26C1;APOE;IGF1R;FAS;IL7;ITGA1;ITGB1;LYN;MCC;MNT;MYC;NDUFS3;NF2;NFATC4;NOV;ROR2;ATP2B4;TRIM72;P2RX7;SERPINE1;PAWR;TXNDC12;EGFL7;PFDN5;TLR9;SLC35C1;LGR4;MESP1;CYP26B1;PSMA2;PSMB1;PSMB8;PSMD7;SMU…
GO:0065003	macromolecular complex assembly	0.000389061	0.0447157	ARPC1B;AKAP9;NPM2;CD2BP2;TUBGCP3;CDC42EP2;UNC13B;ANP32B;CTSC;SEPT9;MALT1;TMED10;C1QTNF5;CIRBP;CCDC151;PANX3;SNAP47;CNGB1;HIST3H2BB;CHMP4B;COL16A1;COX11;CREBBP;CRYAB;CSNK1D;CSNK2B;KCTD11;NKX2-5;EXOC8;HSCB;ADSL;CCDC63;DAXX;AKR1C1;DVL2;ANO6;EIF4G1;KCTD6;EPB41;ERCC1;ACSL3;TYSND1;RIMS1;UNC13A;CAND2;KANK1;SYT11;KIAA0368;RPL13A;PANX1;KCTD13;SAMM50;PYDC1;PRPF31;FBXO5;GBA;TRAPPC3;LSM3;KCTD1;GRB2;ACAD9;DNA…
GO:0045860	positive regulation of protein kinase activity	0.000396138	0.0447157	MALT1;ERP29;MAP4K1;AKAP13;ADCY9;CKS1B;MAP3K8;CSF1;DAXX;DVL2;EFNA1;ELANE;EMP2;ERBB2;ERCC6;ERN1;F2R;FGF1;FGFR1;GNAI2;CXCL17;DOK7;GRM4;NRG1;ITGA1;MAP3K9;NTRK1;ROR2;ATP2B4;P2RX7;NOX4;PDGFRB;PKD1;TLR9;PRKAR1A;PRKAR1B;PRKAR2B;RPTOR;RPS27A;NOD2;MLST8;SHC1;SLC11A1;MAP3K7;TGFBR2;TLR3;C5AR1;CALCA;SRCIN1;ZFP91;AXIN1;TRAF7;TNFRSF11A;TNFRSF10A;CCND2;STRADA;S1PR2;CD74;CD81;TELO2
GO:0043068	positive regulation of programmed cell death	0.000397519	0.0447157	PDCD6;UNC13B;ANP32B;CTSC;MLLT11;YWHAQ;CHEK2;AKAP13;EGLN3;FGD4;CTGF;DDIT3;ANO6;F2R;PXT1;MCF2L;ZNF346;BBC3;CIDEB;GRIK2;PYCARD;LGALS13;GSN;APAF1;ID3;FAS;IL12A;ITGA1;ITGB1;JUN;LYN;MAPT;MAP3K9;MYC;NFATC4;NGFR;NTRK1;P2RX7;G0S2;NOX4;ARHGEF3;PAWR;TNFRSF12A;PDGFRB;PITX3;ING3;PTEN;PTGIS;PLEKHG5;BCL2L1;RPS6KA2;RPS27A;SFRP4;ZMAT3;BMP7;BMPR1B;TLR3;TP53;YWHAG;COL18A1;SPOP;TRAF7;PRKRA;DYNLL1;TRADD;TNFRSF10A;NLR…
GO:0044265	cellular macromolecule catabolic process	0.000426951	0.0474027	PDCD6IP;MAEA;CTSC;USP19;WWP2;CHEK2;FBXO32;OMA1;CHMP4B;FBXL14;CSNK1D;DDIT3;RNF168;DNASE1L2;EIF4A1;EIF4G1;ERN1;ZHX2;DENND3;NCBP2;SMG1;FBXW11;KIAA0368;ATP13A2;SKIV2L2;RPL13A;SDF2L1;RNASEH1;KCTD13;RPL36;PTPN23;FBXO5;GBA;PABPC1;LSM3;GPX1;ANAPC2;POMT2;APAF1;APOB;SPOPL;APOE;DNAJB9;ATXN3;TRIM72;VPS36;MRTO4;CRBN;RNF138;PKD1;PLK1;PELO;FBXL19;KLHDC8A;PPP2R5C;KBTBD4;PCID2;PRKCG;PSMA2;PSMB1;PSMB8;PSMD7;SMURF1…
