# Supplementary material for: Species-Specific 5 mC and 5 hmC Genomic Landscapes Indicate Epigenetic Contribution to Human Brain Evolution
Source: Front Mol Neurosci. 2018 Feb 14;11:39. doi: 10.3389/fnmol.2018.00039 (PMC5817089; doi:10.3389/fnmol.2018.00039)
Supplement: Supplementary file 4 [file DataSheet4.XLSX]

## Sheet: All
Human/Monkey Array
Gene Ontology: All DhML Genes
GO ID	GO Term	PValue	FDR	Gene Symbols
GO:0007156	homophilic cell adhesion via plasma membrane adhesion molecules	4.21327e-10	3.60192e-06	CDH6;CDH8;CDH12;CDH13;CDH18;CELSR3;SDK1;CLSTN1;IGSF9B;PLXNB2;AMIGO2;PCDH7;PKD1;SDK2;DCHS2;PCDHGB3;PCDHGB2;PCDHGB1;PCDHGA7;PCDHGA6;PCDHGA5;PCDHGA4;PCDHGA3;PCDHGA2;PCDHGA1;PCDHAC2;PCDHAC1;PCDHA13;PCDHA12;PCDHA11;PCDHA10;PCDHA8;PCDHA7;PCDHA6;PCDHA5;PCDHA4;PCDHA3;PCDHA2;PCDHA1;CRTAM;DSCAML1;IGSF9;PVR;CDH23;PCDHGB4;ESAM;CELSR1;PCDHGA8;CLSTN3;PCDHA9
GO:0007267	cell-cell signaling	1.08839e-08	4.65231e-05	HCN4;FRAT1;CDH8;PTPRU;TSPAN32;FLOT1;YAP1;MAD2L2;MERTK;SLC12A7;GIPC1;CPLX1;TMED1;CAPN10;GPR176;CHRM3;CHRNB1;CHRNE;C1QTNF1;CTHRC1;AP2M1;AP2S1;OR56A1;CCR1;ADORA1;ADORA2A;CSNK1D;CTNNB1;AP2A1;DBH;AP2B1;DACT2;HTR3C;NQO1;DLX5;DNM1;DRD2;DRD4;DVL1;EFNA4;EFNA5;EFNB1;CELSR3;EPHA5;ESR2;ETV2;F2R;PTK2B;FGF8;FGF10;FGF14;FGFR2;RAB11FIP2;NLGN1;CLSTN1;SHANK2;IGSF9B;PASK;SULF1;PLCL2;FBXW11;CRTC1;ADNP;LPAR3;GABRR2;G…
GO:0022610	biological adhesion	3.9261e-08	7.24909e-05	CDH6;DNAJB6;CDH8;PTPRU;TSPAN32;CDH12;CDH13;CDH18;WASF2;FLOT1;NET1;EFS;MAEA;SPON2;MAD2L2;MERTK;NOP56;BATF;SORBS1;GIPC1;SEPT9;EHD1;SPINK5;BTN3A1;C1QTNF1;CLIC1;CLPTM1;CCR1;WHAMM;COL6A2;COL8A1;COL8A2;CNTNAP5;COMP;MAP3K8;EGFLAM;ADORA2A;CLDN23;PLEKHA7;CSK;CSNK1D;VCAN;CSTA;CLDN19;CTNNA2;CTNNB1;CYP1B1;DACT2;AGER;DTX1;GPR183;EEF2;EFNA5;EFNB1;CELSR3;MPZL3;FLCN;EPHB4;EPS15;PTK2B;FBLN1;FASN;FBN1;SDK1;ALDOA;I…
GO:0007155	cell adhesion	4.11743e-08	7.24909e-05	CDH6;DNAJB6;CDH8;PTPRU;TSPAN32;CDH12;CDH13;CDH18;WASF2;FLOT1;NET1;EFS;MAEA;SPON2;MAD2L2;MERTK;NOP56;BATF;SORBS1;GIPC1;SEPT9;EHD1;SPINK5;BTN3A1;C1QTNF1;CLIC1;CLPTM1;CCR1;WHAMM;COL6A2;COL8A1;COL8A2;CNTNAP5;COMP;MAP3K8;EGFLAM;ADORA2A;CLDN23;PLEKHA7;CSK;CSNK1D;VCAN;CSTA;CLDN19;CTNNA2;CTNNB1;CYP1B1;DACT2;AGER;DTX1;GPR183;EEF2;EFNA5;EFNB1;CELSR3;MPZL3;FLCN;EPHB4;EPS15;PTK2B;FBLN1;FASN;FBN1;SDK1;ALDOA;I…
GO:0006928	movement of cell or subcellular component	4.23973e-08	7.24909e-05	PTPRU;ARPC3;ACTR3;CDH13;ABI2;WASF2;NET1;ADARB1;SPON2;MERTK;CAP1;SEMA4B;B3GNT2;SIX2;GIPC1;SDCCAG8;PPARGC1A;TIRAP;CTHRC1;CATSPER2;AP2M1;AP2S1;RFFL;FRMD6;CCR1;LTB4R;KIF19;PODN;COL1A2;ADORA1;DNHD1;CSK;CSPG4;CTNNA2;CTNNB1;CYP1B1;AMOT;AP2A1;DACH1;DBH;AP2B1;BMPER;DLX5;DYNC1H1;DRD2;DVL1;GPR183;EFNA4;EFNA5;EFNB1;CELSR3;TTC21A;TMEM201;FLCN;DNAH12;TUBB;EPHA5;EPHB4;ERBB4;F2R;F7;PTK2B;FBLN1;UNC5B;SPATA13;RSPH…
GO:0098742	cell-cell adhesion via plasma-membrane adhesion molecules	2.26075e-07	0.000322119	CDH6;CDH8;CDH12;CDH13;CDH18;CLDN23;CLDN19;CELSR3;SDK1;NLGN1;CLSTN1;IGSF9B;PLXNB2;AMIGO2;ITGA5;PCDH7;PKD1;CLDN22;SDK2;DCHS2;PCDHGB3;PCDHGB2;PCDHGB1;PCDHGA7;PCDHGA6;PCDHGA5;PCDHGA4;PCDHGA3;PCDHGA2;PCDHGA1;PCDHAC2;PCDHAC1;PCDHA13;PCDHA12;PCDHA11;PCDHA10;PCDHA8;PCDHA7;PCDHA6;PCDHA5;PCDHA4;PCDHA3;PCDHA2;PCDHA1;CRTAM;DSCAML1;IGSF9;PVR;CDH23;PCDHGB4;CLDN10;ESAM;SCARF2;CELSR1;PCDHGA8;CLSTN3;PCDHA9
GO:0040011	locomotion	3.05224e-07	0.00033662	PTPRU;CDH13;ABI2;WASF2;NET1;ADARB1;SPON2;MERTK;CAP1;SEMA4B;B3GNT2;SIX2;GIPC1;SDCCAG8;PPARGC1A;CMTM7;TIRAP;CTHRC1;CATSPER2;RFFL;CCR1;CMTM3;PODN;COL1A2;ADORA1;ADORA2A;CSK;CMTM2;CSPG4;CTNNA2;CTNNB1;CYP1B1;AMOT;DACH1;DBH;BMPER;DLX5;AGER;DRD2;DVL1;GPR183;EFNA4;EFNA5;EFNB1;CELSR3;TMEM201;FLCN;EPHA5;EPHB4;ERBB4;F2R;F7;PTK2B;FBLN1;UNC5B;SPATA13;RSPH9;PHACTR1;SEMA3D;FGF8;FGF10;ITGA11;INPP5F;FOXF1;SWAP70;A…
GO:0007169	transmembrane receptor protein tyrosine kinase signaling pathway	3.15003e-07	0.00033662	ARPC4;ARPC3;ACTR3;CDH13;WASF2;SORBS1;SH2B2;CLNK;AP2M1;AP2S1;SOCS4;COL4A1;COL4A2;TRIM71;ADORA1;CSK;CSPG4;CTNNB1;AP2A1;SPRED1;AP2B1;DNM1;EFNA4;EFNA5;EFNB1;AHSG;EPHA5;EPHB4;EPHB6;EPS15;ERBB4;F7;PTK2B;FAM83B;FGF8;FGF10;FGFR2;FSTL4;CYFIP1;SULF1;ANKS1A;NCSTN;FLRT2;FYN;GAB1;DSTYK;NGEF;PRKD2;GALNT3;GATA3;CYFIP2;ABL2;FGF22;EPHA10;HHEX;HNRNPH1;HSP90AA1;IGF2R;IGFBP5;INSRR;IRS1;ITGA5;JAK2;RHOA;LCK;LRP1;LYN;M…
GO:0031175	neuron projection development	7.00787e-07	0.00066567	UST;FLOT1;SPON2;OLFM1;SEMA4B;B3GNT2;EHD1;UHMK1;ADORA2A;RTN4RL1;CTNNA2;FAM134C;DLX5;AGER;DRD2;DVL1;EFNA4;EFNA5;EFNB1;CELSR3;EPHA5;PTK2B;UNC5B;SDK1;SEMA3D;FGF8;FGFR2;NLGN1;INPP5F;BTBD3;KDM1A;SARM1;FSTL4;CYFIP1;NEDD4L;OBSL1;CRTC1;ADNP;LPAR3;PLXNB2;FLRT2;FYN;NGEF;VAX2;CNTNAP2;SLITRK5;PHGDH;GATA3;GDNF;GFI1;GFRA3;GJA1;ABL2;GLI3;BLOC1S2;OR10A4;MNX1;RTN4RL2;JAK2;ARF1;KEL;KIF5C;ARF6;RHOA;FEZF1;FAM150A;LAM…
GO:0031328	positive regulation of cellular biosynthetic process	1.06713e-06	0.000912288	MEF2B;CDH13;IKZF1;NPM2;YAP1;CDX1;MAD2L2;TADA3;CAP2;CAP1;BATF;SORBS1;CAMKK2;KHDRBS1;SIX2;RAI1;ARPP19;PPARGC1A;SLC38A3;WWP2;ECD;ADCY8;TIRAP;ADCY9;OSR2;UHMK1;OSR1;ADORA2A;ATF6B;CREM;GATA5;ZFP90;CTNNB1;DBP;DDX11;GLIS3;DLX3;DLX5;DRD2;DVL1;E2F5;EEF2;AHR;ADCY4;CRTC2;ELK1;ELK3;FLCN;ERBB4;ESR2;ESRRG;ETV2;F2R;PTK2B;FGF10;FGFR2;ABLIM3;MAPRE3;FOXF1;KDM1A;SAMD4A;FOXM1;NCOA6;ZNF423;DDN;PASK;FLT3LG;CAMTA1;FBXW1…
GO:0061564	axon development	1.21793e-06	0.000946555	UST;FLOT1;SPON2;OLFM1;SEMA4B;B3GNT2;RTN4RL1;CTNNA2;DLX5;DRD2;DVL1;EFNA4;EFNA5;EFNB1;CELSR3;EPHA5;UNC5B;SEMA3D;FGF8;FGFR2;INPP5F;FSTL4;CYFIP1;ADNP;LPAR3;PLXNB2;FLRT2;FYN;VAX2;SLITRK5;GATA3;GFRA3;GLI3;OR10A4;RTN4RL2;JAK2;KEL;KIF5C;RHOA;FEZF1;LAMA2;LAMB2;STMN1;MAG;MAPT;NDN;NEO1;NFIB;NGF;NKX6-1;NRAS;NTRK1;NR4A2;SEMA5B;POU4F1;ZNF280D;CRTAC1;PLXNA3;PRKCQ;RELN;RGMA;PTEN;DSCAML1;LRFN2;ISLR2;LRRN1;SPTBN4;…
GO:0030030	cell projection organization	1.60817e-06	0.00114569	UST;ACTR3;CDH13;WASF2;FLOT1;SPON2;CDC42EP2;OLFM1;SEMA4B;B3GNT2;SEPT9;EHD1;TBC1D8;CTHRC1;WHAMM;KIF19;UHMK1;TBC1D20;ADORA2A;CSNK1D;RTN4RL1;CTNNA2;FAM134C;DLX5;AGER;DRD2;DVL1;E2F5;EFNA4;EFNA5;EFNB1;CELSR3;DZIP1L;TTC21A;TAPT1;EPHA5;PTK2B;UNC5B;SPATA13;RSPH9;SDK1;SEMA3D;FGF8;FGFR2;NLGN1;INPP5F;ABLIM3;BTBD3;KDM1A;CLUAP1;TBC1D9B;SARM1;FSTL4;CYFIP1;NEDD4L;OBSL1;CRTC1;ADNP;LPAR3;CDC42EP4;PLXNB2;FLRT2;FYN;…
GO:0022008	neurogenesis	1.90975e-06	0.00125405	UST;FLOT1;HMG20B;YAP1;SPON2;OLFM1;SEMA4B;B3GNT2;DLL3;SDCCAG8;EHD1;SPINK5;DUSP10;RDH13;CTHRC1;TMC1;UHMK1;ADORA2A;CSK;CSNK1D;CSPG4;RTN4RL1;CTNNA2;CTNNB1;FAM134C;DLX5;AGER;DRD2;DTX1;DVL1;GPR183;EEF2;EFNA4;EFNA5;EFNB1;CELSR3;EPHA5;HIPK1;ERBB4;PTK2B;UNC5B;LRTOMT;SDK1;SEMA3D;FGF8;FGF10;FGFR2;NLGN1;INPP5F;ZHX2;BTBD3;KDM1A;SARM1;FSTL4;CYFIP1;ANKS1A;NEDD4L;OBSL1;CRTC1;ADNP;HEY2;LPAR3;PLXNB2;FLRT2;FYN;NGEF…
GO:0040013	negative regulation of locomotion	2.05365e-06	0.00125405	PTPRU;ADARB1;SEMA4B;PPARGC1A;PODN;ADORA1;ADORA2A;CYP1B1;DACH1;DRD2;FLCN;ERBB4;FBLN1;SEMA3D;TRIM35;SULF1;CLASP1;GTPBP4;GATA3;ABR;HOXA7;IGFBP5;MIA3;RHOA;LRP1;MCC;MEOX2;NF2;ADIPOR1;PKP2;WNT4;SEMA5B;PLXNA3;CORO1B;PTEN;SRGAP1;PTN;FAM60A;BCL2;TRIM27;BCR;CCL21;CXCL12;SEMA3F;SFRP2;NDRG4;TGFB1;WNT5A;TRIM25;SEMA3B;MMP28;SEMA6D;TRIM8;IFITM1;HYAL2;ADAM15;NRP1;PHLDB2;SEMA5A;STARD13;TP53INP1;MAGI2
GO:1905114	cell surface receptor signaling pathway involved in cell-cell signaling	2.63221e-06	0.00142391	FRAT1;PTPRU;YAP1;MAD2L2;CTHRC1;AP2M1;AP2S1;ADORA1;ADORA2A;CSNK1D;CTNNB1;AP2A1;AP2B1;DACT2;DLX5;DRD2;DRD4;DVL1;CELSR3;ETV2;PTK2B;FGF8;FGF10;FGFR2;NLGN1;IGSF9B;SULF1;FBXW11;BAMBI;VAX2;NPHP4;GATA3;DKK4;GLI3;GNAT2;GRIN2A;GRIN2C;TAX1BP3;HHEX;HIC1;APC;JUP;RHOA;LRP1;LRP5;MCC;MEF2C;MLLT3;CCDC88C;CITED1;NFATC1;NR4A2;SHANK1;WNT16;PDE6A;DCDC2;PDE6B;PFDN5;ATP6V0C;PLCB3;PLCG2;WNT4;TRPM4;PPP1R9A;ANKRD10;MESP1;…
GO:0030182	neuron differentiation	2.91292e-06	0.00142391	UST;FLOT1;HMG20B;SPON2;OLFM1;SEMA4B;B3GNT2;EHD1;SPINK5;RDH13;CTHRC1;TMC1;UHMK1;ADORA2A;CSNK1D;RTN4RL1;CTNNA2;CTNNB1;FAM134C;DLX5;AGER;DRD2;DTX1;DVL1;EFNA4;EFNA5;EFNB1;CELSR3;EPHA5;HIPK1;ERBB4;PTK2B;UNC5B;LRTOMT;SDK1;SEMA3D;FGF8;FGFR2;NLGN1;INPP5F;ZHX2;BTBD3;KDM1A;SARM1;FSTL4;CYFIP1;ANKS1A;NEDD4L;OBSL1;CRTC1;ADNP;HEY2;LPAR3;PLXNB2;FLRT2;FYN;NGEF;VAX2;CHD5;CNTNAP2;SLITRK5;NPHP4;PHGDH;GATA3;LHX6;HEY…
GO:0044093	positive regulation of molecular function	2.96213e-06	0.00142391	DNAJB6;PREB;BCAP31;FLOT1;CDKN1A;DENND4A;NET1;TRIM22;NPM2;CDC42EP2;CAP2;CAP1;PITRM1;CAMKK2;PPARGC1A;SUGT1;COPS8;PRDX3;ADAP1;TBC1D8;AKAP13;ADCY8;TIRAP;ADCY9;CTHRC1;AGAP3;AGAP11;NOXO1;RINL;TBC1D20;SGSM1;MAP3K8;ADORA1;STXBP5;ADORA2A;CSK;CSPG4;CTNNB1;DAXX;DDX11;AGER;DRD2;DRD4;EEF1A2;EFNA5;ADCY4;CRTC2;FLCN;EPHA5;ERBB4;ESR2;F2R;ALDH1A1;PTK2B;FBLN1;SPATA13;FGF8;FGF10;FGF14;FGFR2;RASA3;DENND3;ALDOB;MAPRE3…
GO:0009891	positive regulation of biosynthetic process	3.05882e-06	0.00142391	MEF2B;CDH13;IKZF1;NPM2;YAP1;CDX1;MAD2L2;TADA3;CAP2;CAP1;BATF;SORBS1;CAMKK2;KHDRBS1;SIX2;RAI1;ARPP19;PPARGC1A;SLC38A3;WWP2;ECD;ADCY8;TIRAP;ADCY9;OSR2;UHMK1;OSR1;ADORA2A;ATF6B;CREM;GATA5;ZFP90;CTNNB1;DBP;DDX11;GLIS3;DLX3;DLX5;DRD2;DVL1;E2F5;EEF2;AHR;ADCY4;CRTC2;ELK1;ELK3;FLCN;ERBB4;ESR2;ESRRG;ETV2;F2R;PTK2B;FGF10;FGFR2;ABLIM3;MAPRE3;FOXF1;KDM1A;SAMD4A;FOXM1;NCOA6;ZNF423;DDN;PASK;FLT3LG;CAMTA1;FBXW1…
GO:0048666	neuron development	3.2865e-06	0.00142391	UST;FLOT1;SPON2;OLFM1;SEMA4B;B3GNT2;EHD1;RDH13;CTHRC1;TMC1;UHMK1;ADORA2A;RTN4RL1;CTNNA2;FAM134C;DLX5;AGER;DRD2;DVL1;EFNA4;EFNA5;EFNB1;CELSR3;EPHA5;PTK2B;UNC5B;LRTOMT;SDK1;SEMA3D;FGF8;FGFR2;NLGN1;INPP5F;BTBD3;KDM1A;SARM1;FSTL4;CYFIP1;ANKS1A;NEDD4L;OBSL1;CRTC1;ADNP;LPAR3;PLXNB2;FLRT2;FYN;NGEF;VAX2;CNTNAP2;SLITRK5;NPHP4;PHGDH;GATA3;LHX6;GDNF;GFI1;GFRA3;GJA1;ABL2;GLI3;GNAT2;BLOC1S2;OR10A4;MNX1;ID2;RT…
GO:0030029	actin filament-based process	3.33117e-06	0.00142391	DNAJB6;ARPC4;ARPC3;ACTR3;ABI2;WASF2;CDC42EP2;MAD2L2;CAP2;CAP1;SORBS1;CAPN10;AKAP13;PRKCDBP;FRMD6;WHAMM;SHROOM1;AMOT;XIRP1;EFNA5;EPB41L2;EPHA5;PTK2B;PHACTR1;FGF10;ALDOA;PPM1E;ABLIM3;LIMCH1;SWAP70;FLII;CYFIP1;NEDD4L;CLASP1;OBSL1;CDC42EP4;NPHP4;GJA1;ABL2;GJA5;PDLIM3;ANG;GAS2L3;ABR;PARVB;EHD2;INSRR;JAK2;JUP;ARF1;PFN4;KCNJ3;KCNJ5;KCNJ8;KCNQ1;ARF6;RHOA;LCP1;ARHGAP6;LRP1;MEF2C;MYBPC3;MYH11;MYL4;MYO9B;NF…
GO:0006468	protein phosphorylation	4.11879e-06	0.00167674	MEF2B;COL4A3BP;ABI2;FLOT1;CDKN1A;BCKDK;ADAR;ADARB1;MAD2L2;MERTK;TADA3;ERN2;HEXIM1;CAMKK2;PLK4;PPARGC1A;COPS8;AKAP13;DUSP10;PRKCDBP;ADCY8;TIRAP;C1QTNF1;ADCY9;CLK1;SOCS4;CCR1;PODN;UHMK1;DUSP15;OSR1;GRK7;MAP3K8;ADORA1;ADORA2A;CD109;CRYAB;CSK;CSNK1D;CSPG4;RTN4RL1;CTBP1;CTNNB1;DAXX;SPRED1;BMPER;AGER;DRD2;DRD4;DVL1;GPR183;EFNA5;CELSR3;ADCY4;FLCN;EPHA5;HIPK1;EPHB4;EPHB6;ERBB4;F2R;PTK2B;FBLN1;UNC5CL;FGF8…
GO:0060429	epithelium development	4.4733e-06	0.00172237	CDKN1A;YAP1;CDX1;DLL3;PLK4;SIX2;SPINK5;GLCCI1;CTHRC1;AP2M1;AP2S1;TMC1;FRMD6;COL4A1;TBC1D20;OSR1;TRIM71;CD109;GATA5;CSTA;CTNNB1;AARS;AP2A1;AP2B1;DACT2;BMPER;DLX3;DLX5;DVL1;CELSR3;ERBB4;ETV2;LRTOMT;FGF8;FGF10;FGFR2;FOXF1;SULF1;CLASP1;HEY2;POFUT1;PLXNB2;MAFF;PRKD2;TRAF3IP1;PHGDH;GATA3;HEYL;GDNF;GJA1;GJA5;DKK4;GLI3;GNAS;YIPF6;GSTM3;TFCP2L1;SOX8;HHEX;ONECUT1;HOXA7;HOXD11;ID2;FREM2;IGFBP5;PDX1;ITGA5;IT…
GO:0007167	enzyme linked receptor protein signaling pathway	4.63757e-06	0.00172237	PTPRU;ARPC4;ARPC3;ACTR3;CDH13;WASF2;SORBS1;SH2B2;GIPC1;CLNK;AP2M1;AP2S1;SOCS4;COL1A2;COL4A1;COL4A2;DUSP15;TRIM71;ADORA1;CD109;CSK;CSPG4;CTNNB1;AP2A1;SPRED1;AP2B1;DACT2;BMPER;DLX5;DNM1;EFNA4;EFNA5;EFNB1;AHSG;FLCN;EPHA5;EPHB4;EPHB6;EPS15;ERBB4;ETV2;F7;PTK2B;FBN1;FAM83B;FGF8;FGF10;FGFR2;PEG10;ZNF423;FSTL4;CYFIP1;SULF1;ANKS1A;NCSTN;FOS;FLRT2;FYN;GAB1;DSTYK;NGEF;BAMBI;PRKD2;GALNT3;ZNF451;GATA3;CYFIP2;…
GO:0010628	positive regulation of gene expression	4.83528e-06	0.00172237	MEF2B;CDH13;ADAR;IKZF1;YAP1;OLFM1;CDX1;MAD2L2;TADA3;BATF;CAMKK2;KHDRBS1;SIX2;RAI1;PPARGC1A;SLC38A3;WWP2;ECD;C1QTNF1;OSR2;UHMK1;OSR1;ATF6B;CREM;GATA5;ZFP90;CTNNB1;DBP;DDX11;GLIS3;DLX3;DLX5;DNMT1;DRD2;DVL1;E2F5;EEF2;AHR;CRTC2;ELK1;ELK3;FLCN;ERBB4;ESR2;ESRRG;ETV2;F2R;PTK2B;FGF8;FGF10;FGFR2;ABLIM3;MAPRE3;FOXF1;KDM1A;SAMD4A;FOXM1;NCOA6;ZNF423;DDN;PASK;FLT3LG;CAMTA1;FBXW11;CRTC1;HEY2;FOS;SSBP2;MAFF;VGL…
GO:0016477	cell migration	5.16828e-06	0.00176735	PTPRU;CDH13;ABI2;WASF2;NET1;ADARB1;MERTK;CAP1;SEMA4B;SIX2;GIPC1;SDCCAG8;PPARGC1A;TIRAP;CTHRC1;RFFL;CCR1;PODN;COL1A2;ADORA1;CSK;CSPG4;CTNNA2;CTNNB1;CYP1B1;AMOT;DACH1;DBH;BMPER;DRD2;GPR183;EFNB1;CELSR3;TMEM201;FLCN;EPHB4;ERBB4;F2R;F7;PTK2B;SPATA13;SEMA3D;FGF8;FGF10;ITGA11;FOXF1;SWAP70;AVL9;SULF1;ANKS1A;CLASP1;GTPBP4;PLXNB2;FLRT2;FYN;GAB1;BAMBI;PRKD2;GATA3;LHX6;MDGA1;GDNF;GFRA3;GJA1;ABL2;GLI3;ANG;CX…
GO:0048699	generation of neurons	6.05981e-06	0.00196507	UST;FLOT1;HMG20B;YAP1;SPON2;OLFM1;SEMA4B;B3GNT2;DLL3;SDCCAG8;EHD1;SPINK5;DUSP10;RDH13;CTHRC1;TMC1;UHMK1;ADORA2A;CSNK1D;RTN4RL1;CTNNA2;CTNNB1;FAM134C;DLX5;AGER;DRD2;DTX1;DVL1;GPR183;EFNA4;EFNA5;EFNB1;CELSR3;EPHA5;HIPK1;ERBB4;PTK2B;UNC5B;LRTOMT;SDK1;SEMA3D;FGF8;FGFR2;NLGN1;INPP5F;ZHX2;BTBD3;KDM1A;SARM1;FSTL4;CYFIP1;ANKS1A;NEDD4L;OBSL1;CRTC1;ADNP;HEY2;LPAR3;PLXNB2;FLRT2;FYN;NGEF;VAX2;CHD5;CNTNAP2;SL…
GO:1902680	positive regulation of RNA biosynthetic process	6.2062e-06	0.00196507	MEF2B;CDH13;IKZF1;YAP1;CDX1;MAD2L2;TADA3;BATF;CAMKK2;SIX2;RAI1;PPARGC1A;SLC38A3;WWP2;ECD;OSR2;OSR1;ATF6B;CREM;GATA5;ZFP90;CTNNB1;DBP;DDX11;GLIS3;DLX3;DLX5;DRD2;DVL1;E2F5;AHR;CRTC2;ELK1;ELK3;FLCN;ERBB4;ESR2;ESRRG;ETV2;F2R;FGF10;FGFR2;ABLIM3;MAPRE3;FOXF1;KDM1A;FOXM1;NCOA6;ZNF423;DDN;FLT3LG;CAMTA1;FBXW11;CRTC1;HEY2;FOS;SSBP2;MAFF;VGLL2;XRCC6;BAMBI;NIPBL;PRKD2;GATA3;HEYL;GDNF;TOX3;GLI3;GTF2H1;H2AFZ;H…
GO:0051271	negative regulation of cellular component movement	6.59697e-06	0.00201419	PTPRU;ADARB1;SEMA4B;PPARGC1A;PODN;ADORA1;CYP1B1;DACH1;DRD2;FLCN;ERBB4;FBLN1;SEMA3D;SULF1;CLASP1;GTPBP4;GATA3;ABR;HOXA7;IGFBP5;MIA3;RHOA;LRP1;MCC;MEOX2;NF2;ADIPOR1;PKHD1;PKP2;WNT4;SEMA5B;PLXNA3;CORO1B;PTEN;SRGAP1;PTN;FAM60A;BCL2;BCR;CCL21;CXCL12;SEMA3F;SFRP2;NDRG4;TGFB1;WNT5A;SEMA3B;MMP28;SEMA6D;IFITM1;HYAL2;ADAM15;NRP1;PHLDB2;SEMA5A;STARD13;TP53INP1;MAGI2
GO:0048870	cell motility	7.96536e-06	0.00226986	PTPRU;CDH13;ABI2;WASF2;NET1;ADARB1;MERTK;CAP1;SEMA4B;SIX2;GIPC1;SDCCAG8;PPARGC1A;TIRAP;CTHRC1;CATSPER2;RFFL;CCR1;PODN;COL1A2;ADORA1;CSK;CSPG4;CTNNA2;CTNNB1;CYP1B1;AMOT;DACH1;DBH;BMPER;DRD2;GPR183;EFNB1;CELSR3;TMEM201;FLCN;EPHB4;ERBB4;F2R;F7;PTK2B;FBLN1;SPATA13;RSPH9;PHACTR1;SEMA3D;FGF8;FGF10;ITGA11;INPP5F;FOXF1;SWAP70;AVL9;SULF1;ANKS1A;CLASP1;GTPBP4;PLXNB2;FLRT2;FYN;GAB1;BAMBI;TTLL1;PRKD2;NPHP4;G…
GO:0051674	localization of cell	7.96536e-06	0.00226986	PTPRU;CDH13;ABI2;WASF2;NET1;ADARB1;MERTK;CAP1;SEMA4B;SIX2;GIPC1;SDCCAG8;PPARGC1A;TIRAP;CTHRC1;CATSPER2;RFFL;CCR1;PODN;COL1A2;ADORA1;CSK;CSPG4;CTNNA2;CTNNB1;CYP1B1;AMOT;DACH1;DBH;BMPER;DRD2;GPR183;EFNB1;CELSR3;TMEM201;FLCN;EPHB4;ERBB4;F2R;F7;PTK2B;FBLN1;SPATA13;RSPH9;PHACTR1;SEMA3D;FGF8;FGF10;ITGA11;INPP5F;FOXF1;SWAP70;AVL9;SULF1;ANKS1A;CLASP1;GTPBP4;PLXNB2;FLRT2;FYN;GAB1;BAMBI;TTLL1;PRKD2;NPHP4;G…
GO:0048468	cell development	9.76767e-06	0.00269367	UST;WASF2;FLOT1;CDKN1A;NET1;MAEA;NPM2;HMG20B;YAP1;SPON2;OLFM1;MERTK;SEMA4B;B3GNT2;DLL3;EHD1;AKAP13;DUSP10;RDH13;GLCCI1;CHRNB1;CTHRC1;TMC1;FRMD6;MSI2;UHMK1;TBC1D20;OSR1;ADORA2A;PACRG;GATA5;CSNK1D;RTN4RL1;CTNNA2;CTNNB1;FAM134C;DACT2;DLD;DLX5;AGER;DRD2;DTX1;DVL1;GPR183;EFNA4;EFNA5;EFNB1;CELSR3;PLD6;TAPT1;EPHA5;ERBB4;PTK2B;FBLN1;UNC5B;FBN1;LRTOMT;SDK1;SEMA3D;FGF8;FGFR2;NLGN1;INPP5F;ZHX2;BTBD3;POMZP3;…
GO:0048667	cell morphogenesis involved in neuron differentiation	1.03533e-05	0.00269679	UST;FLOT1;SPON2;OLFM1;SEMA4B;B3GNT2;CTNNA2;DLX5;DRD2;DVL1;EFNA4;EFNA5;EFNB1;CELSR3;EPHA5;UNC5B;SEMA3D;FGF8;FGFR2;NLGN1;BTBD3;SARM1;FSTL4;CYFIP1;OBSL1;ADNP;LPAR3;PLXNB2;FLRT2;FYN;NGEF;VAX2;SLITRK5;GATA3;GFRA3;GLI3;OR10A4;ID2;KEL;KIF5C;RHOA;FEZF1;LAMA2;LAMB2;STMN1;MAG;MAPT;MEF2C;NDN;NEO1;NFIB;NGF;NKX6-1;NRAS;ATP2B2;NTRK1;NR4A2;NEUROG3;SHANK1;SEMA5B;POU4F1;ZNF280D;PLXNA3;PPP1R9A;PRKCQ;RELN;PTEN;DSCA…
GO:0010557	positive regulation of macromolecule biosynthetic process	1.07219e-05	0.00269679	MEF2B;CDH13;IKZF1;NPM2;YAP1;CDX1;MAD2L2;TADA3;BATF;SORBS1;CAMKK2;KHDRBS1;SIX2;RAI1;PPARGC1A;SLC38A3;WWP2;ECD;TIRAP;OSR2;UHMK1;OSR1;ATF6B;CREM;GATA5;ZFP90;CTNNB1;DBP;DDX11;GLIS3;DLX3;DLX5;DRD2;DVL1;E2F5;EEF2;AHR;CRTC2;ELK1;ELK3;FLCN;ERBB4;ESR2;ESRRG;ETV2;F2R;PTK2B;FGF10;FGFR2;ABLIM3;MAPRE3;FOXF1;KDM1A;SAMD4A;FOXM1;NCOA6;ZNF423;DDN;PASK;FLT3LG;CAMTA1;FBXW11;CRTC1;HEY2;FOS;SSBP2;MAFF;VGLL2;XRCC6;BAM…
GO:0032990	cell part morphogenesis	1.07253e-05	0.00269679	COL4A3BP;UST;WASF2;FLOT1;SPON2;OLFM1;SEMA4B;B3GNT2;ADORA2A;CTNNA2;DLX5;DRD2;DVL1;EFNA4;EFNA5;EFNB1;CELSR3;EPHA5;UNC5B;SEMA3D;FGF8;FGFR2;NLGN1;BTBD3;KDM1A;SARM1;FSTL4;CYFIP1;NEDD4L;OBSL1;ADNP;LPAR3;PLXNB2;FLRT2;FYN;NGEF;VAX2;SLITRK5;GATA3;GFRA3;GJA1;GLI3;OR10A4;MNX1;KEL;KIF5C;RHOA;FEZF1;LAMA2;LAMB2;STMN1;MAG;MAPT;NDN;NEO1;NFIB;NGF;NKX6-1;NRAS;NTRK1;NR4A2;NEUROG3;SHANK1;FIS1;BCL11A;SEMA5B;POU4F1;ZN…
GO:0009888	tissue development	1.1419e-05	0.00278917	FLOT1;CDKN1A;IKZF1;HMG20B;YAP1;OLFM1;CDX1;MAD2L2;SEMA4B;CENPF;DLL3;PLK4;SIX2;PPARGC1A;SPINK5;ADAMTS7;AKAP13;GLCCI1;CTHRC1;OSR2;AP2M1;AP2S1;TMC1;FRMD6;CCR1;COL4A1;COL4A2;TBC1D20;COL8A1;COL11A2;OSR1;COMP;TRIM71;CD109;CRIP1;GATA5;CSTA;CTNNB1;CYP1B1;AARS;AP2A1;AP2B1;DACT2;BMPER;DLX3;DLX5;DVL1;EEF2;EFNB1;CELSR3;AHSG;TAPT1;EPOR;ERBB4;ETV2;PTK2B;GJD4;LRTOMT;SEMA3D;FGF8;FGF10;FGFR2;FOXF1;SULF1;POFUT2;CLA…
GO:0048812	neuron projection morphogenesis	1.18989e-05	0.00279716	UST;FLOT1;SPON2;OLFM1;SEMA4B;B3GNT2;ADORA2A;CTNNA2;DLX5;DRD2;DVL1;EFNA4;EFNA5;EFNB1;CELSR3;EPHA5;UNC5B;SEMA3D;FGF8;FGFR2;NLGN1;BTBD3;KDM1A;SARM1;FSTL4;CYFIP1;NEDD4L;OBSL1;ADNP;LPAR3;PLXNB2;FLRT2;FYN;NGEF;VAX2;SLITRK5;GATA3;GFRA3;GJA1;GLI3;OR10A4;MNX1;KEL;KIF5C;RHOA;FEZF1;LAMA2;LAMB2;STMN1;MAG;MAPT;NDN;NEO1;NFIB;NGF;NKX6-1;NRAS;NTRK1;NR4A2;NEUROG3;SHANK1;BCL11A;SEMA5B;POU4F1;ZNF280D;IMPACT;PLXNA3;…
GO:0009790	embryo development	1.21061e-05	0.00279716	DNAJB6;COL4A3BP;ADAR;NPM2;YAP1;CDX1;DLL3;PLK4;SIX2;CTHRC1;OSR2;COL4A2;COL8A1;OSR1;TRIM71;CTNNB1;AMOT;DLD;DLX5;DNMT1;DVL1;EFNB1;FLCN;PLD6;TAPT1;HIPK1;ERBB4;ETV2;FBN1;FGF8;FGF10;FGFR2;FOXF1;KDM1A;SULF1;FLT3LG;POFUT2;CLASP1;HEY2;POFUT1;PLXNB2;MAFF;FXN;GAB1;VAX2;NIPBL;TRAF3IP1;PHGDH;GATA3;GDNF;GJA1;GJA5;SLC39A1;GLI3;GNAS;ABR;SOX8;HHEX;HOXA3;HOXA6;HOXA7;HOXA9;APBA2;HOXC11;HYAL1;ID2;PDX1;ITGA5;ITPK1;JA…
GO:0030855	epithelial cell differentiation	1.25187e-05	0.00281638	CDKN1A;YAP1;PLK4;SIX2;SPINK5;GLCCI1;TMC1;FRMD6;COL4A1;TBC1D20;OSR1;CD109;GATA5;CSTA;CTNNB1;DACT2;BMPER;DLX3;DLX5;ERBB4;ETV2;LRTOMT;FGF8;FGF10;FGFR2;FOXF1;HEY2;MAFF;GATA3;GDNF;GJA1;YIPF6;GSTM3;TFCP2L1;SOX8;HHEX;ONECUT1;HOXA7;ID2;PDX1;JAG2;LAMB2;MAFG;MEF2C;MEN1;CITED1;MSX2;PPP1R12A;NF2;NFIB;NKX6-1;NOTCH4;NPHS1;ATP2B2;NTRK1;NEUROG3;WNT16;PPHLN1;PDGFB;RAPGEF6;SOX18;WNT4;ADAMTSL4;POU3F1;PPL;MESP1;PRKX…
GO:0072001	renal system development	1.32028e-05	0.00289413	YAP1;CENPF;SIX2;GLCCI1;OSR2;COL4A1;OSR1;CTNNB1;DACT2;BMPER;FLCN;FBN1;FGF8;FGF10;FGFR2;FOXF1;AKR1B1;SULF1;NIPBL;TRAF3IP1;GATA3;HEYL;GDNF;GLI3;SOX8;HOXC11;HOXD11;ID2;KCNJ8;ACAT1;LAMB2;MEF2C;MMP17;CITED1;NID1;NPHS1;ODC1;PDGFB;PKD1;PKD2;PKHD1;WNT4;DCHS2;PRKX;C1GALT1;RARA;RARB;BCL2;SDC1;WNK4;TFAP2A;TGFB1;WNT5A;WNT2B;WT1;PTCD2;ITGA8;HYAL2;NRP1;PYGO2;IFT140;MAGI2
GO:0051173	positive regulation of nitrogen compound metabolic process	1.50022e-05	0.00320634	MEF2B;CDH13;IKZF1;NPM2;YAP1;CDX1;MAD2L2;TADA3;CAP2;CAP1;BATF;CAMKK2;KHDRBS1;SIX2;RAI1;PPARGC1A;SLC38A3;WWP2;ECD;ADCY8;ADCY9;OSR2;EXOSC6;UHMK1;OSR1;COMT;ADORA2A;ATF6B;CREM;GATA5;ZFP90;CTNNB1;DBP;DDX11;GLIS3;DLX3;DLX5;DNMT1;DRD2;DVL1;E2F5;EEF2;AHR;ADCY4;CRTC2;ELK1;ELK3;FLCN;ERBB4;EYA4;ESR2;ESRRG;ETV2;EYA3;F2R;PTK2B;FGF10;FGFR2;ABLIM3;MAPRE3;FOXF1;KDM1A;SAMD4A;FOXM1;NCOA6;ZNF423;DDN;PASK;FAM168A;FLT…
GO:0007409	axonogenesis	1.57905e-05	0.00329252	UST;FLOT1;SPON2;OLFM1;SEMA4B;B3GNT2;CTNNA2;DLX5;DRD2;DVL1;EFNA4;EFNA5;EFNB1;CELSR3;EPHA5;UNC5B;SEMA3D;FGF8;FGFR2;FSTL4;CYFIP1;ADNP;LPAR3;PLXNB2;FLRT2;FYN;VAX2;SLITRK5;GATA3;GFRA3;GLI3;OR10A4;KEL;KIF5C;RHOA;FEZF1;LAMA2;LAMB2;STMN1;MAG;MAPT;NDN;NEO1;NFIB;NGF;NKX6-1;NRAS;NTRK1;NR4A2;SEMA5B;POU4F1;ZNF280D;PLXNA3;PRKCQ;RELN;PTEN;DSCAML1;LRFN2;ISLR2;LRRN1;SPTBN4;BCL2;CXCL12;SEMA3F;RTN4R;SPTB;SPTBN1;ISP…
GO:0048858	cell projection morphogenesis	1.6669e-05	0.00339295	UST;WASF2;FLOT1;SPON2;OLFM1;SEMA4B;B3GNT2;ADORA2A;CTNNA2;DLX5;DRD2;DVL1;EFNA4;EFNA5;EFNB1;CELSR3;EPHA5;UNC5B;SEMA3D;FGF8;FGFR2;NLGN1;BTBD3;KDM1A;SARM1;FSTL4;CYFIP1;NEDD4L;OBSL1;ADNP;LPAR3;PLXNB2;FLRT2;FYN;NGEF;VAX2;SLITRK5;GATA3;GFRA3;GJA1;GLI3;OR10A4;MNX1;KEL;KIF5C;RHOA;FEZF1;LAMA2;LAMB2;STMN1;MAG;MAPT;NDN;NEO1;NFIB;NGF;NKX6-1;NRAS;NTRK1;NR4A2;NEUROG3;SHANK1;BCL11A;SEMA5B;POU4F1;ZNF280D;IMPACT;P…
GO:0043085	positive regulation of catalytic activity	2.0606e-05	0.00409676	DNAJB6;PREB;BCAP31;CDKN1A;DENND4A;NET1;NPM2;CDC42EP2;CAP2;CAP1;PITRM1;CAMKK2;SUGT1;COPS8;ADAP1;TBC1D8;AKAP13;ADCY8;TIRAP;ADCY9;AGAP3;AGAP11;NOXO1;RINL;TBC1D20;SGSM1;MAP3K8;ADORA1;STXBP5;ADORA2A;CSK;CSPG4;CTNNB1;DAXX;DDX11;AGER;DRD2;DRD4;EEF1A2;EFNA5;ADCY4;FLCN;ERBB4;F2R;ALDH1A1;PTK2B;FBLN1;SPATA13;FGF8;FGF10;FGFR2;RASA3;DENND3;ALDOB;MAPRE3;TBC1D9B;MCF2L2;MCF2L;NCSTN;ADNP;PSD4;LPAR3;CDC42EP4;FXN;F…
GO:0030036	actin cytoskeleton organization	2.24573e-05	0.0043146	DNAJB6;ARPC4;ARPC3;ACTR3;ABI2;WASF2;CDC42EP2;MAD2L2;CAP2;CAP1;SORBS1;CAPN10;AKAP13;PRKCDBP;FRMD6;WHAMM;SHROOM1;AMOT;XIRP1;EFNA5;EPB41L2;EPHA5;PTK2B;PHACTR1;FGF10;ALDOA;PPM1E;ABLIM3;LIMCH1;SWAP70;FLII;CYFIP1;CLASP1;OBSL1;CDC42EP4;NPHP4;ABL2;PDLIM3;ANG;GAS2L3;ABR;PARVB;EHD2;INSRR;JAK2;ARF1;PFN4;ARF6;RHOA;LCP1;ARHGAP6;LRP1;MEF2C;MYH11;NF2;NPHS1;PAWR;SHANK1;SERPINF2;WNT4;ALKBH4;PPP1R9A;ASAP3;CCDC88A;…
GO:0048013	ephrin receptor signaling pathway	2.27111e-05	0.0043146	ARPC4;ARPC3;ACTR3;AP2M1;AP2S1;AP2A1;AP2B1;DNM1;EFNA4;EFNA5;EFNB1;EPHA5;EPHB4;EPHB6;ANKS1A;NCSTN;FYN;NGEF;EPHA10;RHOA;LYN;NTRK1;ACTB;SDCBP;ACTG1;YES1
GO:0045893	positive regulation of transcription, DNA-templated	2.39002e-05	0.00434729	MEF2B;CDH13;IKZF1;YAP1;CDX1;MAD2L2;TADA3;BATF;CAMKK2;SIX2;RAI1;PPARGC1A;SLC38A3;WWP2;ECD;OSR2;OSR1;ATF6B;CREM;GATA5;ZFP90;CTNNB1;DBP;DDX11;GLIS3;DLX3;DLX5;DRD2;DVL1;E2F5;AHR;CRTC2;ELK1;ELK3;FLCN;ERBB4;ESR2;ESRRG;ETV2;F2R;FGF10;FGFR2;ABLIM3;MAPRE3;FOXF1;KDM1A;FOXM1;NCOA6;ZNF423;DDN;FLT3LG;CAMTA1;FBXW11;CRTC1;HEY2;FOS;SSBP2;MAFF;VGLL2;XRCC6;BAMBI;NIPBL;PRKD2;GATA3;HEYL;GDNF;TOX3;GLI3;GTF2H1;H2AFZ;H…
GO:1903508	positive regulation of nucleic acid-templated transcription	2.39002e-05	0.00434729	MEF2B;CDH13;IKZF1;YAP1;CDX1;MAD2L2;TADA3;BATF;CAMKK2;SIX2;RAI1;PPARGC1A;SLC38A3;WWP2;ECD;OSR2;OSR1;ATF6B;CREM;GATA5;ZFP90;CTNNB1;DBP;DDX11;GLIS3;DLX3;DLX5;DRD2;DVL1;E2F5;AHR;CRTC2;ELK1;ELK3;FLCN;ERBB4;ESR2;ESRRG;ETV2;F2R;FGF10;FGFR2;ABLIM3;MAPRE3;FOXF1;KDM1A;FOXM1;NCOA6;ZNF423;DDN;FLT3LG;CAMTA1;FBXW11;CRTC1;HEY2;FOS;SSBP2;MAFF;VGLL2;XRCC6;BAMBI;NIPBL;PRKD2;GATA3;HEYL;GDNF;TOX3;GLI3;GTF2H1;H2AFZ;H…
GO:0031344	regulation of cell projection organization	2.53642e-05	0.00451747	UST;WASF2;CDC42EP2;OLFM1;SEMA4B;SEPT9;TBC1D8;TBC1D20;FAM134C;DVL1;EFNA5;TAPT1;PTK2B;SDK1;SEMA3D;NLGN1;INPP5F;KDM1A;TBC1D9B;SARM1;FSTL4;CYFIP1;NEDD4L;OBSL1;CRTC1;ADNP;LPAR3;CDC42EP4;PLXNB2;FYN;TBC1D22A;NGEF;GATA3;GFI1;ABL2;HTT;APC;ARF1;KEL;ARF6;RHOA;FAM150A;LRP1;LYN;MAG;MAP4;MAPT;MDM2;MEF2C;NGF;NKX6-1;NTRK1;NEUROG3;ASAP1;SHANK1;DCDC2;NCKIPSD;BCL11A;PLD1;PRRX1;SEMA5B;FNBP1L;PLXNA3;PPP1R9A;CCDC88A;M…
GO:0051049	regulation of transport	2.66054e-05	0.00462001	HCN4;PREB;CDH13;BCAP31;FLOT1;CDKN1A;MERTK;SORBS1;KHDRBS1;CORIN;ARPP19;CPLX1;PPARGC1A;EHD1;SLC38A3;WWP2;CAPN10;TBC1D8;C1QTNF1;CATSPER2;AP2S1;TMC1;TMC2;CLCN1;CLIC1;CCR1;UHMK1;NKAIN4;TBC1D20;SGSM1;OSR1;COMT;ADORA1;STXBP5;ADORA2A;DPCR1;CRYAB;CSK;CTNNB1;AP1G1;DNM1;DPP6;DRD2;DRD4;EFNA5;AHSG;ABCA2;STOM;EPHA5;ERBB4;F2R;PTK2B;TPCN2;FGF10;FGF14;NLGN1;INPP5F;ABLIM3;FOXF1;TBC1D9B;PASK;NUP210;POFUT2;FBXW11;NE…
GO:0016055	Wnt signaling pathway	2.74082e-05	0.00462001	FRAT1;PTPRU;YAP1;MAD2L2;CTHRC1;AP2M1;AP2S1;CSNK1D;CTNNB1;AP2A1;AP2B1;DACT2;DLX5;DRD2;DVL1;CELSR3;ETV2;FGF8;FGF10;FGFR2;SULF1;FBXW11;BAMBI;VAX2;NPHP4;GATA3;DKK4;GLI3;GNAT2;TAX1BP3;HHEX;HIC1;APC;JUP;RHOA;LRP1;LRP5;MCC;MLLT3;CCDC88C;CITED1;NFATC1;NR4A2;WNT16;PDE6A;DCDC2;PDE6B;PFDN5;ATP6V0C;PLCB3;PLCG2;WNT4;TRPM4;ANKRD10;MESP1;PSMB9;PSMC4;PSMD3;PSMD5;SMURF1;PTEN;PTK7;CALCOCO1;RARG;LGR6;SDC1;SFRP2;SFR…
GO:1902473	regulation of protein localization to synapse	2.81016e-05	0.00462001	DVL1;NLGN1;MAPT;WNT5A;WNT7A;CLSTN3
GO:1902474	positive regulation of protein localization to synapse	2.81016e-05	0.00462001	DVL1;NLGN1;MAPT;WNT5A;WNT7A;CLSTN3
GO:0045935	positive regulation of nucleobase-containing compound metabolic process	2.97731e-05	0.00472125	MEF2B;CDH13;IKZF1;NPM2;YAP1;CDX1;MAD2L2;TADA3;CAP2;CAP1;BATF;CAMKK2;SIX2;RAI1;PPARGC1A;SLC38A3;WWP2;ECD;ADCY8;ADCY9;OSR2;EXOSC6;OSR1;ADORA2A;ATF6B;CREM;GATA5;ZFP90;CTNNB1;DBP;DDX11;GLIS3;DLX3;DLX5;DNMT1;DRD2;DVL1;E2F5;AHR;ADCY4;CRTC2;ELK1;ELK3;FLCN;ERBB4;EYA4;ESR2;ESRRG;ETV2;EYA3;F2R;PTK2B;FGF10;FGFR2;ABLIM3;MAPRE3;FOXF1;KDM1A;FOXM1;NCOA6;ZNF423;DDN;FAM168A;FLT3LG;CAMTA1;FBXW11;CRTC1;ADNP;HEY2;FO…
GO:0198738	cell-cell signaling by wnt	2.98219e-05	0.00472125	FRAT1;PTPRU;YAP1;MAD2L2;CTHRC1;AP2M1;AP2S1;CSNK1D;CTNNB1;AP2A1;AP2B1;DACT2;DLX5;DRD2;DVL1;CELSR3;ETV2;FGF8;FGF10;FGFR2;SULF1;FBXW11;BAMBI;VAX2;NPHP4;GATA3;DKK4;GLI3;GNAT2;TAX1BP3;HHEX;HIC1;APC;JUP;RHOA;LRP1;LRP5;MCC;MLLT3;CCDC88C;CITED1;NFATC1;NR4A2;WNT16;PDE6A;DCDC2;PDE6B;PFDN5;ATP6V0C;PLCB3;PLCG2;WNT4;TRPM4;ANKRD10;MESP1;PSMB9;PSMC4;PSMD3;PSMD5;SMURF1;PTEN;PTK7;CALCOCO1;RARG;LGR6;SDC1;SFRP2;SFR…
GO:0098609	cell-cell adhesion	3.18077e-05	0.00494407	CDH6;DNAJB6;CDH8;PTPRU;TSPAN32;CDH12;CDH13;CDH18;WASF2;FLOT1;MAD2L2;NOP56;BATF;GIPC1;SEPT9;EHD1;SPINK5;BTN3A1;C1QTNF1;CLIC1;CLPTM1;COL8A2;MAP3K8;ADORA2A;CLDN23;PLEKHA7;CSK;CSNK1D;CSTA;CLDN19;CTNNA2;CTNNB1;CYP1B1;AGER;DTX1;GPR183;EEF2;EFNA5;EFNB1;CELSR3;EPS15;FASN;SDK1;ALDOA;NLGN1;CLSTN1;FOXF1;IGSF9B;SWAP70;NCSTN;GTPBP4;PLXNB2;FYN;CHMP2B;LRRC32;NPHP4;GATA3;CYFIP2;GLI3;GNAS;GOLGA3;IZUMO1;OLA1;HLA-D…
GO:0010975	regulation of neuron projection development	3.47973e-05	0.00531218	UST;OLFM1;SEMA4B;FAM134C;DVL1;EFNA5;PTK2B;SDK1;SEMA3D;NLGN1;INPP5F;KDM1A;SARM1;FSTL4;CYFIP1;NEDD4L;OBSL1;CRTC1;ADNP;LPAR3;PLXNB2;FYN;NGEF;GATA3;GFI1;ABL2;ARF1;KEL;ARF6;RHOA;FAM150A;LRP1;LYN;MAG;MAPT;MDM2;MEF2C;NGF;NKX6-1;NTRK1;NEUROG3;ASAP1;SHANK1;NCKIPSD;BCL11A;PRRX1;SEMA5B;PLXNA3;PPP1R9A;CCDC88A;MAPK6;RELN;RGMA;CAMK1D;SMURF1;PTEN;KIDINS220;PTK7;ISLR2;PTN;CXCL12;SEMA3F;SFRP2;NDRG4;RTN4R;SPOCK1;T…
GO:0001822	kidney development	3.57037e-05	0.00535493	YAP1;CENPF;SIX2;GLCCI1;OSR2;OSR1;CTNNB1;DACT2;BMPER;FLCN;FBN1;FGF8;FGF10;FGFR2;AKR1B1;SULF1;NIPBL;TRAF3IP1;GATA3;HEYL;GDNF;GLI3;SOX8;HOXC11;HOXD11;ID2;KCNJ8;ACAT1;LAMB2;MEF2C;MMP17;CITED1;NID1;NPHS1;ODC1;PDGFB;PKD1;PKD2;PKHD1;WNT4;DCHS2;PRKX;C1GALT1;RARA;RARB;BCL2;SDC1;WNK4;TFAP2A;TGFB1;WNT2B;WT1;PTCD2;ITGA8;HYAL2;NRP1;PYGO2;MAGI2
GO:0035418	protein localization to synapse	3.71975e-05	0.00548278	DVL1;NLGN1;MAPT;NPHS1;SHANK1;RELN;WNT5A;WNT7A;NRXN1;CLSTN3
GO:0051254	positive regulation of RNA metabolic process	4.19433e-05	0.00607751	MEF2B;CDH13;IKZF1;YAP1;CDX1;MAD2L2;TADA3;BATF;CAMKK2;SIX2;RAI1;PPARGC1A;SLC38A3;WWP2;ECD;OSR2;OSR1;ATF6B;CREM;GATA5;ZFP90;CTNNB1;DBP;DDX11;GLIS3;DLX3;DLX5;DRD2;DVL1;E2F5;AHR;CRTC2;ELK1;ELK3;FLCN;ERBB4;ESR2;ESRRG;ETV2;F2R;FGF10;FGFR2;ABLIM3;MAPRE3;FOXF1;KDM1A;FOXM1;NCOA6;ZNF423;DDN;FLT3LG;CAMTA1;FBXW11;CRTC1;HEY2;FOS;SSBP2;MAFF;VGLL2;XRCC6;BAMBI;NIPBL;PRKD2;GATA3;HEYL;DAZAP1;GDNF;TOX3;GLI3;GTF2H1;…
GO:0045664	regulation of neuron differentiation	4.92883e-05	0.00702275	UST;HMG20B;OLFM1;SEMA4B;CSNK1D;FAM134C;DTX1;DVL1;EFNA5;PTK2B;SDK1;SEMA3D;NLGN1;INPP5F;ZHX2;KDM1A;SARM1;FSTL4;CYFIP1;NEDD4L;OBSL1;CRTC1;ADNP;HEY2;LPAR3;PLXNB2;FYN;NGEF;GATA3;HEYL;GFI1;ABL2;GLI3;BIN1;SOX8;ID2;ARF1;KEL;ARF6;RHOA;FEZF1;FAM150A;GDF6;LRP1;LYN;MAG;MAPT;MDM2;MEF2C;NGF;NKX6-1;NTRK1;NEUROG3;ASAP1;SHANK1;NCKIPSD;BCL11A;PRRX1;SEMA5B;IMPACT;PLXNA3;PPP1R9A;CCDC88A;MAPK6;RELN;RGMA;CAMK1D;SMURF1…
GO:0060485	mesenchyme development	5.38968e-05	0.0075535	YAP1;OLFM1;MAD2L2;SEMA4B;DLL3;SIX2;OSR1;CTNNB1;EFNB1;TAPT1;ERBB4;SEMA3D;FGF8;FGF10;FGFR2;FOXF1;POFUT2;CLASP1;HEY2;BAMBI;HEYL;GDNF;SOX8;HNRNPAB;MDM2;MEF2C;MEOX1;MSX2;ADIPOR1;WNT16;PKD2;WNT4;SEMA5B;MESP1;PTK7;BCL2;SDCBP;SEMA3F;SFRP2;TGFB1;TGFB1I1;WNT5A;WT1;SEMA3B;SEMA6D;WNT10A;FAM83D;TEAD2;LOXL3;ADAM15;NRP1;PHLDB2;SEMA5A
GO:0050806	positive regulation of synaptic transmission	5.67607e-05	0.00782656	FLOT1;ADORA1;ADORA2A;DRD2;DRD4;DVL1;PTK2B;NLGN1;CLSTN1;SHANK2;IGSF9B;CRTC1;GRIN2A;KISS1;LAMA2;NTRK1;SHANK1;PPP1R9A;PRKCE;PRKCZ;RELN;PTEN;PTN;RAB3B;RAPSN;TACR1;WNT7A;DTNBP1;NRXN1;CLSTN3
GO:0002064	epithelial cell development	5.77489e-05	0.00783643	CDKN1A;GLCCI1;TMC1;FRMD6;TBC1D20;CTNNB1;DACT2;LRTOMT;GJA1;YIPF6;GSTM3;TFCP2L1;SOX8;ONECUT1;LAMB2;PPP1R12A;NKX6-1;NOTCH4;NPHS1;ATP2B2;NTRK1;PDGFB;RAPGEF6;SOX18;ADAMTSL4;C1GALT1;RAB1A;RAP1B;RARA;RARB;RARG;ROS1;SDC1;ST14;KLF5;TNF;TNFRSF1A;WNT5A;WNT7A;WNT5B;TMEM79;PLOD3;TJP2;CLOCK;MAGI2
GO:0050767	regulation of neurogenesis	6.75639e-05	0.00902506	UST;HMG20B;YAP1;OLFM1;SEMA4B;DLL3;DUSP10;CSNK1D;CTNNB1;FAM134C;DRD2;DTX1;DVL1;GPR183;EFNA5;ERBB4;PTK2B;SDK1;SEMA3D;NLGN1;INPP5F;ZHX2;KDM1A;SARM1;FSTL4;CYFIP1;NEDD4L;OBSL1;CRTC1;ADNP;HEY2;LPAR3;PLXNB2;FLRT2;FYN;NGEF;GATA3;HEYL;GFI1;ABL2;GLI3;BIN1;SOX8;HMGB2;ID2;ARF1;KEL;ARF6;RHOA;FEZF1;FAM150A;GDF6;LRP1;LYN;MAG;MAPT;MDM2;MEF2C;NF2;NGF;NKX6-1;NTRK1;NEUROG3;ASAP1;SHANK1;NCKIPSD;BCL11A;PRRX1;SEMA5B;P…
GO:0007010	cytoskeleton organization	7.16091e-05	0.00941825	DNAJB6;TSPAN32;ARPC4;ARPC3;ACTR3;ABI2;WASF2;MAEA;TUBGCP3;CDC42EP2;MAD2L2;CAP2;CAP1;DCTN2;TACC2;SORBS1;PLK4;SDCCAG8;ACTL7A;CAPN10;AKAP13;PRKCDBP;FRMD6;WHAMM;KIF19;SHROOM1;CRYAB;CSNK1D;CTNNA2;CTNNB1;AMOT;XIRP1;DYNC1H1;DVL1;EFNA5;EHHADH;TUBB;EPB41L2;EPHA5;PTK2B;SKA3;RSPH9;PHACTR1;FGF10;ALDOA;PPM1E;NLGN1;ABLIM3;LIMCH1;SWAP70;CUL9;FLII;CEP68;CYFIP1;CLASP1;OBSL1;CDC42EP4;TTLL1;CHMP2B;TRAF3IP1;NPHP4;FBX…
GO:0001655	urogenital system development	8.05371e-05	0.010432	YAP1;CENPF;SIX2;GLCCI1;OSR2;COL4A1;OSR1;CRIP1;CTNNB1;DACT2;BMPER;FLCN;FBN1;FGF8;FGF10;FGFR2;FOXF1;AKR1B1;SULF1;NIPBL;TRAF3IP1;GATA3;HEYL;GDNF;GLI3;SOX8;HOXC11;HOXD11;ID2;KCNJ8;ACAT1;LAMB2;MEF2C;MMP17;CITED1;NID1;NPHS1;ODC1;PDGFB;PKD1;PKD2;PKHD1;WNT4;DCHS2;PRKX;C1GALT1;PTEN;RARA;RARB;RARG;BCL2;SDC1;WNK4;TFAP2A;TGFB1;WNT5A;WNT2B;WT1;PTCD2;ITGA8;HYAL2;NRP1;PYGO2;IFT140;MAGI2
GO:0001656	metanephros development	8.1924e-05	0.0104533	YAP1;SIX2;OSR2;OSR1;CTNNB1;FBN1;FGF8;FGF10;NIPBL;GATA3;GDNF;GLI3;SOX8;HOXC11;ID2;ACAT1;LAMB2;CITED1;PDGFB;PKD1;PKD2;WNT4;BCL2;WT1;ITGA8
GO:0048598	embryonic morphogenesis	8.53838e-05	0.0107345	DNAJB6;YAP1;SIX2;CTHRC1;OSR2;COL4A2;COL8A1;OSR1;TRIM71;CTNNB1;AMOT;DLD;DLX5;DVL1;HIPK1;ETV2;FBN1;FGF8;FGF10;FGFR2;FOXF1;SULF1;POFUT2;CLASP1;PLXNB2;VAX2;NIPBL;TRAF3IP1;GATA3;GDNF;GJA1;GJA5;SLC39A1;GLI3;GNAS;ABR;SOX8;HHEX;HOXA3;HOXA6;HOXA7;HOXA9;HOXC11;HYAL1;ID2;PDX1;ITGA5;JAG2;LRP5;MEF2C;MSX2;NAGLU;NF2;ATP2B2;OTX1;PBX2;IFT52;MYO15A;WNT16;PITX1;PKD2;PRRX1;SOX18;WNT4;POU5F1;MESP1;SALL4;DSCAML1;PTK7;…
GO:0048762	mesenchymal cell differentiation	9.10295e-05	0.0112784	OLFM1;MAD2L2;SEMA4B;SIX2;OSR1;CTNNB1;EFNB1;TAPT1;ERBB4;SEMA3D;FGF8;FGF10;FGFR2;POFUT2;CLASP1;HEY2;BAMBI;HEYL;GDNF;SOX8;HNRNPAB;MEF2C;MSX2;ADIPOR1;WNT16;WNT4;SEMA5B;BCL2;SDCBP;SEMA3F;SFRP2;TGFB1;TGFB1I1;WNT5A;SEMA3B;SEMA6D;WNT10A;FAM83D;LOXL3;ADAM15;NRP1;PHLDB2;SEMA5A
GO:0045944	positive regulation of transcription from RNA polymerase II promoter	9.928e-05	0.0121249	MEF2B;CDH13;IKZF1;YAP1;CDX1;BATF;SIX2;RAI1;PPARGC1A;SLC38A3;WWP2;ECD;OSR2;OSR1;ATF6B;CREM;GATA5;CTNNB1;DBP;GLIS3;DLX3;DLX5;DRD2;E2F5;AHR;CRTC2;ELK1;ELK3;FLCN;ESRRG;ETV2;FGF10;FGFR2;ABLIM3;FOXF1;KDM1A;FOXM1;NCOA6;DDN;FLT3LG;CAMTA1;CRTC1;HEY2;FOS;SSBP2;MAFF;VGLL2;XRCC6;NIPBL;PRKD2;GATA3;HEYL;GDNF;GLI3;GTF2H1;H2AFZ;SOX8;HHEX;HMGB2;HMGA1;ONECUT1;HOXA7;HOXC11;IRF8;STRA8;PDX1;IRF5;IRF7;LMX1B;LRP5;MAFG;…
GO:0048640	negative regulation of developmental growth	0.000102251	0.0123119	SEMA4B;RAI1;SEMA3D;FSTL4;FXN;GJA1;BCL11A;SEMA5B;PLXNA3;MAPK11;PTEN;SAV1;SEMA3F;SFRP2;RTN4R;TLL2;WNT5A;SEMA3B;WWC2;SEMA6D;NRP1;SEMA5A;NTN1;ULK2
GO:0000904	cell morphogenesis involved in differentiation	0.000123708	0.0146886	UST;FLOT1;NET1;SPON2;OLFM1;MERTK;SEMA4B;B3GNT2;FRMD6;TBC1D20;CTNNA2;CTNNB1;DACT2;DLX5;DRD2;DVL1;EFNA4;EFNA5;EFNB1;CELSR3;EPHA5;FBLN1;UNC5B;SEMA3D;FGF8;FGFR2;NLGN1;BTBD3;SARM1;FSTL4;CYFIP1;OBSL1;ADNP;LPAR3;PLXNB2;FLRT2;FYN;NGEF;VAX2;SLITRK5;GATA3;GFRA3;GLI3;OR10A4;ID2;KEL;KIF5C;RHOA;FEZF1;LAMA2;LAMB2;STMN1;MAG;MAPT;MEF2C;NDN;NEO1;NFIB;NGF;NKX6-1;NOTCH4;NRAS;ATP2B2;NTRK1;NR4A2;NEUROG3;SHANK1;SEMA5B…
GO:0051174	regulation of phosphorus metabolic process	0.000130224	0.0152505	FLOT1;CDKN1A;ADAR;ADARB1;MAD2L2;TADA3;CAP2;CAP1;HEXIM1;CAMKK2;ARPP19;PPARGC1A;COPS8;PRDX3;AKAP13;DUSP10;PRKCDBP;ECD;ADCY8;TIRAP;ELFN2;C1QTNF1;ADCY9;TMEM132D;SOCS4;CCR1;PODN;DUSP15;MAP3K8;ADORA1;ADORA2A;CD109;CSK;CSNK1D;CSPG4;RTN4RL1;CTNNB1;DAXX;SPRED1;BMPER;DLAT;DLD;AGER;DRD2;DRD4;DVL1;GPR183;EEF1A2;EFNA5;CELSR3;ADCY4;AHSG;FLCN;ERBB4;F2R;PTK2B;FBLN1;UNC5CL;FGF8;FGF10;FGFR2;PPM1E;INPP5F;MAPRE3;FOX…
GO:0018193	peptidyl-amino acid modification	0.000132524	0.0153101	ABI2;PRMT3;HMG20B;MAD2L2;MERTK;TADA3;CAMKK2;ZNF274;SRCAP;PPARGC1A;EHMT2;PRDX3;MSL3;PRDM5;PRDM4;EGLN2;CLK1;SOCS4;UHMK1;OSR1;EGFLAM;ADORA1;CSK;CSNK1D;CSPG4;CTBP1;CTNNB1;SPRED1;DNMT1;EEF2;EFNA5;FAM76A;CRTC2;FLCN;EPHA5;EPHB4;ERBB4;F2R;F7;PTK2B;FGF8;FGF10;FGFR2;FKBP2;INPP5F;KDM1A;SETD1B;NUP210;PLCL2;ADNP;FYN;DSTYK;TTLL1;PRKD2;GALNT2;GALNT3;RWDD3;ZNF451;CHD5;GATA3;GFI1;ABL2;FGF22;P4HA3;EPHA10;RNF212;PP…
GO:0006366	transcription from RNA polymerase II promoter	0.000136709	0.0155831	MEF2B;ZNF783;CDH13;IKZF1;YAP1;CDX1;MAD2L2;TADA3;BATF;HEXIM1;SIX2;RAI1;ZNF274;SRCAP;ARID5A;PPARGC1A;EHMT2;SLC38A3;WWP2;HSF2BP;PRDM5;PRDM4;EGLN2;ECD;OSR2;AEBP2;ASCL4;NR2C2AP;OSR1;ATF6B;CREM;GATA5;ZFP90;CTBP1;CTNNB1;DACH1;DBP;BMPER;GLIS3;DLX3;DLX5;DNMT1;DRD2;DTX1;DVL1;E2F2;E2F5;AHR;ABCA2;CRTC2;ELK1;ELK3;FLCN;ESR2;ESRRG;ETV2;FBN1;FGF8;FGF10;FGFR2;ZHX2;ABLIM3;FOXJ3;ELL2;FOXF1;KDM1A;FOXM1;NCOA6;ZNF423;…
GO:2000113	negative regulation of cellular macromolecule biosynthetic process	0.000148419	0.0164928	DNAJB6;ADAR;IKZF1;MAD2L2;ERN2;HEXIM1;CENPF;IGF2BP1;IGF2BP3;KHDRBS1;ARID5A;EHMT2;MSL3;WWP2;PRDM5;CBX3;OSR2;AEBP2;OSR1;TRIM71;ZFP90;CTBP1;CTNNB1;DACH1;DAXX;DEDD2;GLIS3;DNMT1;AHR;ELK3;FLCN;ESR2;FGFR2;ZHX2;FOXF1;KDM1A;SAMD4A;FOXM1;ZNF423;HIC2;PASK;FBXW11;UBR2;NEDD4L;CBX6;HEY2;GTPBP4;XRCC6;VAX2;NIPBL;ZNF451;GATA3;TINF2;ANKRD2;HEYL;GFI1;GJA1;ZBTB32;GLI3;ANG;TFCP2L1;HIST1H1B;HIST1H2AE;H2AFZ;H3F3A;HDGF;S…
GO:0009887	animal organ morphogenesis	0.000148549	0.0164928	COL4A3BP;YAP1;OLFM1;CDX1;SIX2;PNPLA6;TREH;RDH13;CTHRC1;OSR2;AP2M1;AP2S1;COL1A2;TBC1D20;COL8A1;COL8A2;OSR1;COMP;CRIP1;GATA5;CTNNA2;CTNNB1;AP2A1;AP2B1;DLX3;DLX5;DVL1;E2F5;CELSR3;HIPK1;EPHB4;FBN1;SDK1;FGF8;FGF10;FGFR2;FOXF1;SULF1;HEY2;FLRT2;GAA;VAX2;NIPBL;GATA3;HEYL;GDNF;GJA1;GJA5;SLC39A1;GLI3;GNAS;GNAT2;ABR;SOX8;HHEX;HOXA3;HOXA6;HOXA7;HOXC11;HOXD11;HYAL1;ID2;IGFBP5;PDX1;JAG2;RHOA;SP5;LFNG;LRP5;MDM2…
GO:0051960	regulation of nervous system development	0.000159112	0.0174391	UST;HMG20B;YAP1;OLFM1;SEMA4B;DLL3;DUSP10;CSNK1D;CTNNB1;FAM134C;DRD2;DTX1;DVL1;GPR183;EFNA5;ERBB4;PTK2B;SDK1;SEMA3D;NLGN1;INPP5F;ZHX2;CLSTN1;KDM1A;SARM1;FSTL4;CYFIP1;NEDD4L;OBSL1;CRTC1;ADNP;HEY2;LPAR3;PLXNB2;FLRT2;FYN;NGEF;SLITRK5;TRAF3IP1;GATA3;HEYL;GFI1;ABL2;GLI3;BIN1;SOX8;HMGB2;ID2;AMIGO2;ARF1;KEL;ARF6;RHOA;FEZF1;FAM150A;GDF6;LRP1;LYN;MAG;MAPT;MDM2;MEF2C;LRRC24;NF2;NGF;NKX6-1;NTRK1;NEUROG3;ASAP…
GO:0009792	embryo development ending in birth or egg hatching	0.000165951	0.0179584	DNAJB6;COL4A3BP;ADAR;CDX1;DLL3;PLK4;SIX2;CTHRC1;OSR2;OSR1;TRIM71;CTNNB1;AMOT;DVL1;FLCN;TAPT1;ETV2;FGF8;FGFR2;FOXF1;KDM1A;SULF1;HEY2;POFUT1;PLXNB2;MAFF;FXN;GAB1;NIPBL;TRAF3IP1;PHGDH;GATA3;GJA1;SLC39A1;GLI3;GNAS;SOX8;HHEX;HOXA3;HOXA6;HOXA7;HOXA9;APBA2;HOXC11;HYAL1;ITPK1;JAG2;LFNG;LMX1B;MAFG;MEF2C;MEOX1;MEOX2;CITED1;NMT1;PAX7;IFT52;PDGFB;PKD1;PKD2;PRRX1;SOX18;POU5F1;MBTD1;NCAPG2;PRKDC;PSMC4;SALL4;DS…
GO:0030336	negative regulation of cell migration	0.000179041	0.0191328	PTPRU;ADARB1;PPARGC1A;PODN;ADORA1;CYP1B1;DACH1;DRD2;FLCN;ERBB4;SULF1;CLASP1;GTPBP4;ABR;HOXA7;IGFBP5;MIA3;RHOA;LRP1;MCC;MEOX2;NF2;ADIPOR1;PKP2;WNT4;CORO1B;PTEN;SRGAP1;PTN;FAM60A;BCL2;BCR;CCL21;CXCL12;SFRP2;NDRG4;TGFB1;MMP28;SEMA6D;IFITM1;HYAL2;ADAM15;PHLDB2;STARD13;TP53INP1;MAGI2
GO:2000146	negative regulation of cell motility	0.000181906	0.019199	PTPRU;ADARB1;PPARGC1A;PODN;ADORA1;CYP1B1;DACH1;DRD2;FLCN;ERBB4;FBLN1;SULF1;CLASP1;GTPBP4;GATA3;ABR;HOXA7;IGFBP5;MIA3;RHOA;LRP1;MCC;MEOX2;NF2;ADIPOR1;PKP2;WNT4;CORO1B;PTEN;SRGAP1;PTN;FAM60A;BCL2;BCR;CCL21;CXCL12;SFRP2;NDRG4;TGFB1;MMP28;SEMA6D;IFITM1;HYAL2;ADAM15;PHLDB2;STARD13;TP53INP1;MAGI2
GO:0040036	regulation of fibroblast growth factor receptor signaling pathway	0.000188175	0.0195081	CTNNB1;FGFR2;SULF1;DSTYK;PRKD2;GATA3;WNT4;FAM20C;HHIP;WNT5A;RUNX2
GO:0007265	Ras protein signal transduction	0.000191796	0.0195081	CDH13;ABI2;WASF2;FLOT1;CDKN1A;NET1;CDC42EP2;AKAP13;COL1A2;DNMT1;FLCN;F2R;SPATA13;FGF10;RASA3;FOXM1;MCF2L2;CYFIP1;MCF2L;PSD4;CDC42EP4;RASGRP3;NGEF;PLEKHG4;ALS2CL;ABR;TAX1BP3;ITPKB;ARF6;RHOA;ARHGAP6;MYO9B;NGF;NRAS;NTRK1;ARHGEF4;ARHGEF3;RAPGEF6;PLD1;PPP2CB;MAPK11;PSD;RGL2;RAB4A;RALGDS;RAP1B;BCR;SDCBP;SHC1;EPS8L2;RASAL3;TIMP2;MAPKAP1;CAMK2D;OBSCN;RASAL1;SQSTM1;FGD3;MAPKAPK2;CYTH2;CYTH1;NTN1;CELSR1;IQ…
GO:0016331	morphogenesis of embryonic epithelium	0.0001935	0.0195081	CTHRC1;OSR1;TRIM71;CTNNB1;DVL1;FGF8;FGF10;FGFR2;SULF1;PLXNB2;GATA3;GDNF;SOX8;HHEX;PDX1;JAG2;IFT52;WNT16;WNT4;SALL4;PTK7;RARA;RARG;RPS7;SFRP2;ST14;TFAP2A;TGFB1;TGFB1I1;TSC2;VASP;WNT5A;WNT2B;TEAD2;CELSR1
GO:0043009	chordate embryonic development	0.000197444	0.0195081	DNAJB6;COL4A3BP;ADAR;CDX1;DLL3;PLK4;SIX2;CTHRC1;OSR2;OSR1;TRIM71;CTNNB1;AMOT;DVL1;FLCN;TAPT1;ETV2;FGF8;FGFR2;FOXF1;KDM1A;SULF1;HEY2;POFUT1;PLXNB2;MAFF;GAB1;NIPBL;TRAF3IP1;PHGDH;GATA3;GJA1;SLC39A1;GLI3;GNAS;SOX8;HHEX;HOXA3;HOXA6;HOXA7;HOXA9;APBA2;HOXC11;HYAL1;ITPK1;JAG2;LFNG;LMX1B;MAFG;MEF2C;MEOX1;MEOX2;CITED1;NMT1;PAX7;IFT52;PDGFB;PKD1;PKD2;PRRX1;SOX18;POU5F1;MBTD1;NCAPG2;PRKDC;PSMC4;SALL4;DSCAML…
GO:0009890	negative regulation of biosynthetic process	0.000199788	0.0195081	DNAJB6;TRAP1;ADAR;IKZF1;TRIM22;YAP1;MAD2L2;ERN2;HEXIM1;CENPF;IGF2BP1;IGF2BP3;KHDRBS1;ZNF274;ARID5A;EHMT2;MSL3;WWP2;PRDM5;CBX3;OSR2;AEBP2;OSR1;TRIM71;ZFP90;CTBP1;CTNNB1;AP2A1;DACH1;DAXX;DEDD2;GLIS3;DNMT1;DRD2;DRD4;AHR;ELK3;FLCN;ESR2;FGFR2;ZHX2;FOXF1;KDM1A;SAMD4A;FOXM1;ZNF423;HIC2;PASK;FBXW11;UBR2;NEDD4L;CBX6;HEY2;GTPBP4;XRCC6;VAX2;NIPBL;ZNF451;GATA3;TINF2;ANKRD2;GCK;HEYL;GFI1;GJA1;ZBTB32;GLI3;GNAI…
GO:0010629	negative regulation of gene expression	0.000200485	0.0195081	DNAJB6;CDKN1A;ADAR;IKZF1;OLFM1;MAD2L2;ERN2;HEXIM1;CENPF;IGF2BP1;IGF2BP3;KHDRBS1;ARID5A;EHMT2;MSL3;TDRKH;WWP2;PRDM5;CBX3;OSR2;AEBP2;CCR1;OSR1;TRIM71;ZFP90;CTBP1;CTNNB1;DACH1;DAXX;DEDD2;GLIS3;DNMT1;AHR;ELK3;FLCN;ESR2;FGFR2;ZHX2;FOXF1;KDM1A;SAMD4A;FOXM1;ZNF423;HIC2;NUP210;FBXW11;UBR2;NEDD4L;ADNP;CBX6;HEY2;FYN;XRCC6;VAX2;NIPBL;ZNF451;GATA3;ANKRD2;HEYL;GFI1;GJA1;ZBTB32;GLI3;ANG;TFCP2L1;HIST1H1B;HIST1H…
GO:0031327	negative regulation of cellular biosynthetic process	0.000200809	0.0195081	DNAJB6;ADAR;IKZF1;TRIM22;YAP1;MAD2L2;ERN2;HEXIM1;CENPF;IGF2BP1;IGF2BP3;KHDRBS1;ZNF274;ARID5A;EHMT2;MSL3;WWP2;PRDM5;CBX3;OSR2;AEBP2;OSR1;TRIM71;ZFP90;CTBP1;CTNNB1;DACH1;DAXX;DEDD2;GLIS3;DNMT1;DRD2;DRD4;AHR;ELK3;FLCN;ESR2;FGFR2;ZHX2;FOXF1;KDM1A;SAMD4A;FOXM1;ZNF423;HIC2;PASK;FBXW11;UBR2;NEDD4L;CBX6;HEY2;GTPBP4;XRCC6;VAX2;NIPBL;ZNF451;GATA3;TINF2;ANKRD2;GCK;HEYL;GFI1;GJA1;ZBTB32;GLI3;GNAI3;ANG;PGP;TF…
GO:0048585	negative regulation of response to stimulus	0.000212314	0.0203941	TMED7-TICAM2;TRAP1;TRAIP;ADAR;YAP1;MAD2L2;SEMA4B;HYOU1;SPINK5;DUSP10;PRKCDBP;C1QTNF1;CTHRC1;AP2M1;AP2S1;RFFL;SOCS4;PODN;ADORA1;ADORA2A;CD109;CSK;RTN4RL1;CTNNA2;CTNNB1;AP2A1;SPRED1;AP2B1;DACT2;BMPER;DNM1;AGER;DRD2;DVL1;AHSG;FLCN;EPS15;EYA4;ESR2;EYA3;FBLN1;UNC5B;FBN1;SEMA3D;FGF10;RASA3;INPP5F;FOXF1;KDM1A;FOXM1;PEG10;SARM1;FSTL4;SULF1;PLCL2;FBXW11;MGRN1;UBR2;CLASP1;HEY2;FLRT2;FXN;FYN;BAMBI;ZNF451;TR…
GO:0019220	regulation of phosphate metabolic process	0.00024197	0.0228886	FLOT1;CDKN1A;ADAR;ADARB1;MAD2L2;TADA3;CAP2;CAP1;HEXIM1;CAMKK2;ARPP19;PPARGC1A;COPS8;PRDX3;AKAP13;DUSP10;PRKCDBP;ECD;ADCY8;TIRAP;ELFN2;C1QTNF1;ADCY9;TMEM132D;SOCS4;CCR1;PODN;DUSP15;MAP3K8;ADORA1;ADORA2A;CD109;CSK;CSNK1D;CSPG4;RTN4RL1;CTNNB1;DAXX;SPRED1;BMPER;AGER;DRD2;DRD4;DVL1;GPR183;EEF1A2;EFNA5;CELSR3;ADCY4;AHSG;FLCN;ERBB4;F2R;PTK2B;FBLN1;UNC5CL;FGF8;FGF10;FGFR2;PPM1E;INPP5F;MAPRE3;FOXM1;SWAP70…
GO:0014909	smooth muscle cell migration	0.000243638	0.0228886	PPARGC1A;IGFBP5;LRP1;MDM2;PDGFB;PLAT;PARVA;CORO1B;BCL2;NDRG4;TACR1;TERT;VTN;DDR1;SEMA6D;CAMK2D;NRP1;DOCK4;HDAC4
GO:0051649	establishment of localization in cell	0.000258128	0.0239863	TMED7-TICAM2;COL4A3BP;ACTR3;PREB;BCAP31;CDKN1A;TIMM17A;ATP5H;NXF1;SEC23A;HYOU1;DCTN2;CENPF;ATP5L;KHDRBS1;SIX2;GIPC1;CPLX1;EHD1;CAPN10;TBC1D8;PSIP1;AKAP13;GPN1;AP2M1;AP2S1;WHAMM;UHMK1;TBC1D20;SGSM1;COPA;RTP1;ADORA1;ADORA2A;DPCR1;CRYAB;FAM109A;CSNK1D;CTNNB1;VPS37D;AP2A1;AP2B1;AP1G1;DNM1;DYNC1H1;DRD2;DRD4;DVL1;EFNA5;TTC21A;TMEM201;ABCA2;TSNARE1;TUBB;STOM;EPHA5;EPS15;ERBB4;F2R;F7;PTK2B;TPCN2;FGF10;FG…
GO:0042325	regulation of phosphorylation	0.000262275	0.0240444	FLOT1;CDKN1A;ADAR;ADARB1;MAD2L2;TADA3;HEXIM1;CAMKK2;PPARGC1A;COPS8;PRDX3;AKAP13;DUSP10;PRKCDBP;ECD;ADCY8;TIRAP;C1QTNF1;ADCY9;SOCS4;CCR1;PODN;DUSP15;MAP3K8;ADORA1;ADORA2A;CD109;CSK;CSNK1D;CSPG4;RTN4RL1;CTNNB1;DAXX;SPRED1;BMPER;AGER;DRD2;DRD4;DVL1;GPR183;EEF1A2;EFNA5;CELSR3;ADCY4;AHSG;FLCN;ERBB4;F2R;PTK2B;FBLN1;UNC5CL;FGF8;FGF10;FGFR2;PPM1E;INPP5F;MAPRE3;FOXM1;PLCL2;FLT3LG;ADNP;GTPBP4;LPAR3;PLXNB2;…
GO:0001932	regulation of protein phosphorylation	0.000264808	0.0240444	FLOT1;CDKN1A;ADAR;ADARB1;MAD2L2;TADA3;HEXIM1;CAMKK2;PPARGC1A;COPS8;AKAP13;DUSP10;PRKCDBP;ADCY8;TIRAP;C1QTNF1;ADCY9;SOCS4;CCR1;PODN;DUSP15;MAP3K8;ADORA1;ADORA2A;CD109;CSK;CSNK1D;CSPG4;RTN4RL1;CTNNB1;DAXX;SPRED1;BMPER;AGER;DRD2;DRD4;DVL1;GPR183;EFNA5;CELSR3;ADCY4;FLCN;ERBB4;F2R;PTK2B;FBLN1;UNC5CL;FGF8;FGF10;FGFR2;PPM1E;INPP5F;MAPRE3;FOXM1;PLCL2;FLT3LG;ADNP;GTPBP4;LPAR3;PLXNB2;FLRT2;FYN;GAB1;DSTYK;P…
GO:0051172	negative regulation of nitrogen compound metabolic process	0.000267191	0.0240444	DNAJB6;ADAR;IKZF1;TRIM22;YAP1;MAD2L2;ERN2;HEXIM1;CENPF;IGF2BP1;IGF2BP3;KHDRBS1;ZNF274;ARID5A;PPARGC1A;EHMT2;MSL3;WWP2;PRDM5;CBX3;OSR2;AEBP2;OSR1;COMT;TRIM71;ZFP90;CTBP1;CTNNB1;AP2A1;DACH1;DAXX;DEDD2;GLIS3;DNMT1;DRD2;DRD4;AHR;ELK3;FLCN;ESR2;FGFR2;ZHX2;FOXF1;KDM1A;SAMD4A;FOXM1;ZNF423;HIC2;FBXW11;UBR2;NEDD4L;CBX6;HEY2;GTPBP4;XRCC6;VAX2;NIPBL;ZNF451;GATA3;TINF2;ANKRD2;HEYL;GFI1;GJA1;ZBTB32;GLI3;GNAI3…
GO:0007411	axon guidance	0.000282466	0.0251542	SPON2;SEMA4B;B3GNT2;DLX5;DVL1;EFNA4;EFNA5;EFNB1;CELSR3;EPHA5;UNC5B;SEMA3D;FGF8;PLXNB2;FLRT2;FYN;GATA3;GFRA3;GLI3;OR10A4;KIF5C;FEZF1;LAMA2;LAMB2;NEO1;NFIB;NRAS;NTRK1;SEMA5B;ZNF280D;PLXNA3;PRKCQ;RELN;SPTBN4;CXCL12;SEMA3F;SPTB;SPTBN1;ISPD;VASP;WNT5A;SEMA3B;SEMA6D;NRP1;SEMA5A;NRXN1;NTN1
GO:0097485	neuron projection guidance	0.000314878	0.0277515	SPON2;SEMA4B;B3GNT2;DLX5;DVL1;EFNA4;EFNA5;EFNB1;CELSR3;EPHA5;UNC5B;SEMA3D;FGF8;PLXNB2;FLRT2;FYN;GATA3;GFRA3;GLI3;OR10A4;KIF5C;FEZF1;LAMA2;LAMB2;NEO1;NFIB;NRAS;NTRK1;SEMA5B;ZNF280D;PLXNA3;PRKCQ;RELN;SPTBN4;CXCL12;SEMA3F;SPTB;SPTBN1;ISPD;VASP;WNT5A;SEMA3B;SEMA6D;NRP1;SEMA5A;NRXN1;NTN1
GO:0071363	cellular response to growth factor stimulus	0.000331185	0.0288909	ARPC3;GIPC1;PPARGC1A;EHD1;ADAMTS7;COL1A2;COL4A2;DUSP15;TRIM71;CD109;GATA5;CSNK1D;CTNNB1;SPRED1;BMPER;DLX5;EEF2;FLCN;ERBB4;ETV2;FBN1;FGF8;FGF10;FGFR2;PEG10;ZNF423;SULF1;FOS;FLRT2;FYN;DSTYK;BAMBI;PRKD2;GALNT3;ZNF451;GATA3;HEYL;FGF22;HHEX;ONECUT1;HNRNPH1;HYAL1;ITGA5;RHOA;GDF6;MDM2;MEF2C;MEN1;CITED1;MSX2;NCL;NDN;NEO1;NGF;NTRK1;PAX9;PDGFB;POLR2A;POLR2D;POLR2E;POLR2F;WNT4;POLR2I;POLR2J;PRKCZ;PMEPA1;RGM…
GO:0008543	fibroblast growth factor receptor signaling pathway	0.000376552	0.0323063	TRIM71;CTNNB1;SPRED1;FGF8;FGF10;FGFR2;SULF1;FLRT2;DSTYK;PRKD2;GALNT3;GATA3;FGF22;HNRNPH1;POLR2A;POLR2D;POLR2E;POLR2F;WNT4;POLR2I;POLR2J;FAM20C;PTBP1;HHIP;WNT5A;SHCBP1;RUNX2
GO:0071214	cellular response to abiotic stimulus	0.000381125	0.0323063	CDKN1A;NET1;YAP1;SLC38A3;ADSSL1;OSR1;GRK7;CRIP1;CRYAB;ELK1;KDM1A;XRCC6;NIPBL;RAB11FIP5;GATA3;GJA1;HYAL1;INSRR;MAG;MC1R;MDM2;TRPM1;ATF4;NMT1;KCNK4;PDE6A;PDE6B;SERPINB6;PKD2;POLD1;SLC38A2;IMPACT;PTN;RELB;BCL2L1;BDKRB2;BLM;SFRP2;SIPA1;BNIP3;TGFB1;TSPO;TLR5;TNFRSF1A;TP53BP1;TRPV1;YY1;CASP2;RHBDD1;HYAL2;TNFRSF10B;TNFRSF10A;CCND2;TP53INP1;CLOCK;CD40;HDAC4
GO:0007423	sensory organ development	0.000382145	0.0323063	MERTK;SIX2;RDH13;C1QTNF5;CTHRC1;OSR2;TMC1;COL4A1;TBC1D20;COL8A1;COL8A2;OSR1;CRYBA2;CTNNB1;CYP1B1;BMPER;DLX5;DVL1;HIPK1;FBN1;LRTOMT;SDK1;FGF8;FGF10;FGFR2;HEY2;VAX2;NIPBL;TRAF3IP1;NPHP4;GATA3;GJA1;GLI3;GNAT2;ABR;SOX8;ABCB5;FREM2;JAG2;SLC26A5;KCNQ1;LAMB2;LRP5;TRPM1;NAGLU;NF2;ATP2B2;ATP2B4;OTX1;MYO15A;WNT16;PDE6B;PFDN5;PRRX1;SDK2;MDM1;PTK7;PTN;RARA;RARB;RARG;BCL2;BCR;SALL2;PRDM16;CDH23;SOX1;TFAP2A;TG…
GO:0019318	hexose metabolic process	0.000385453	0.0323063	SORBS1;ARPP19;PPARGC1A;C1QTNF1;CREM;DLAT;CRTC2;ALDH1A1;ALDOA;ALDOB;AKR1B1;PASK;POFUT2;SIK3;POFUT1;FUT1;FUT5;GAA;GALE;GAPDHS;GCK;GCKR;PGP;HK1;ONECUT1;IGFBP5;PDX1;IRS1;LRP5;MAN2B1;ATF3;ATF4;PC;ADIPOR1;PDK1;PFKFB3;PFKM;PFKP;PGAM2;PGM5;PPP1CB;SORD;TNF;PPP1R3B;SLC35B4;PER2;ACTN3;H6PD;NR1D1
GO:0009719	response to endogenous stimulus	0.000399584	0.0331655	HCN4;PTPRU;ARPC3;CDH13;CDKN1A;TADA3;SORBS1;SH2B2;GAS2L1;GIPC1;PPARGC1A;EHD1;CAPN10;ADAMTS7;AKAP13;EGLN2;CBX3;ADCY8;CHRNB1;CHRNE;ADCY9;CATSPER2;COL1A2;COL4A1;COL4A2;DUSP15;TRIM71;ADORA2A;CD109;GATA5;CSK;CSNK1D;CTNNB1;CYP11B1;AARS;DAXX;SPRED1;DBH;DDX11;BMPER;DLX5;DNMT1;DRD2;DRD4;EEF2;EFNA5;ADCY4;AHSG;ABCA2;ELK1;FLCN;ERBB4;ABCA3;ESR2;ESRRG;ETV2;F7;PTK2B;FBN1;SDK1;FDX1;FGF8;FGF10;FGFR2;KDM1A;NCOA6;PE…
GO:0048729	tissue morphogenesis	0.000407205	0.0333083	YAP1;SIX2;CTHRC1;AP2M1;AP2S1;COL4A1;OSR1;TRIM71;CTNNB1;AP2A1;AP2B1;DVL1;CELSR3;ETV2;FGF8;FGF10;FGFR2;FOXF1;SULF1;POFUT2;CLASP1;HEY2;PLXNB2;PRKD2;TRAF3IP1;GATA3;HEYL;GDNF;GJA1;GLI3;SOX8;HHEX;HOXD11;FREM2;IGFBP5;PDX1;ITGA5;JAG2;RHOA;LCP1;LRP5;MDM2;MEF2C;MLLT3;CITED1;MSX2;MYBPC3;NF2;NOTCH4;PAX7;IFT52;WNT16;PKD1;PKD2;PKP2;SOX18;WNT4;POU4F1;BTBD7;MESP1;PRKX;PSMB9;PSMC4;PSMD3;PSMD5;SMURF1;SALL4;PTK7;RA…
GO:0050690	regulation of defense response to virus by virus	0.000409097	0.0333083	AP2M1;AP2S1;AP2A1;AP2B1;AP1G1;FYN;ARF1;LCK;ATP6V1H;EIF2AK2;AP1M1
GO:0030334	regulation of cell migration	0.000449975	0.0361666	PTPRU;CDH13;ADARB1;SEMA4B;PPARGC1A;TIRAP;RFFL;CCR1;PODN;ADORA1;CYP1B1;AMOT;DACH1;BMPER;DRD2;GPR183;FLCN;ERBB4;F2R;F7;PTK2B;SPATA13;SEMA3D;FGF10;FOXF1;SWAP70;SULF1;CLASP1;GTPBP4;PLXNB2;FLRT2;GAB1;PRKD2;GATA3;CXCL17;ABR;ONECUT1;HOXA7;APC;HYAL1;IGFBP5;IL12A;ITGA5;JAG2;JAK2;MIA3;RHOA;LAMA2;LAMC2;LRP1;LYN;MCC;MDM2;MEOX2;NF2;NKX6-1;ADIPOR1;PDGFB;PIK3CD;PKP2;WNT4;SEMA5B;PLXNA3;PRKCA;PRKCE;PRKX;RELN;CAMK…
GO:0010558	negative regulation of macromolecule biosynthetic process	0.000452664	0.0361666	DNAJB6;ADAR;IKZF1;TRIM22;YAP1;MAD2L2;ERN2;HEXIM1;CENPF;IGF2BP1;IGF2BP3;KHDRBS1;ZNF274;ARID5A;EHMT2;MSL3;WWP2;PRDM5;CBX3;OSR2;AEBP2;OSR1;TRIM71;ZFP90;CTBP1;CTNNB1;AP2A1;DACH1;DAXX;DEDD2;GLIS3;DNMT1;AHR;ELK3;FLCN;ESR2;FGFR2;ZHX2;FOXF1;KDM1A;SAMD4A;FOXM1;ZNF423;HIC2;PASK;FBXW11;UBR2;NEDD4L;CBX6;HEY2;GTPBP4;XRCC6;VAX2;NIPBL;ZNF451;GATA3;TINF2;ANKRD2;HEYL;GFI1;GJA1;ZBTB32;GLI3;ANG;TFCP2L1;HIST1H1B;HIS…
GO:0006357	regulation of transcription from RNA polymerase II promoter	0.000458716	0.0363108	MEF2B;ZNF783;CDH13;IKZF1;YAP1;CDX1;MAD2L2;TADA3;BATF;HEXIM1;SIX2;RAI1;ZNF274;SRCAP;ARID5A;PPARGC1A;EHMT2;SLC38A3;WWP2;PRDM5;EGLN2;ECD;OSR2;AEBP2;ASCL4;OSR1;ATF6B;CREM;GATA5;ZFP90;CTBP1;CTNNB1;DACH1;DBP;BMPER;GLIS3;DLX3;DLX5;DNMT1;DRD2;E2F5;AHR;ABCA2;CRTC2;ELK1;ELK3;FLCN;ESR2;ESRRG;ETV2;FBN1;FGF8;FGF10;FGFR2;ZHX2;ABLIM3;FOXJ3;FOXF1;KDM1A;FOXM1;NCOA6;ZNF423;DDN;SULF1;FLT3LG;CAMTA1;NEDD4L;CRTC1;CBX6…
GO:0009611	response to wounding	0.000468575	0.0367509	TSPAN32;HMG20B;MERTK;SH2B2;EHD1;AKAP10;HPS5;AHNAK2;C1QTNF1;CLIC1;CCR1;COL1A2;STXBP5;ADORA2A;CD109;GATA5;RTN4RL1;DGKA;AGER;DRD2;ELK3;ERBB4;F2R;F7;F13A1;FBLN1;GJD4;FGF10;INPP5F;FOXF1;KDM1A;CLASP1;MAFF;FYN;GATA3;GIPR;GJA1;GLI3;GNA15;GNAS;GRIN2A;GRIN2C;H3F3A;EHD2;HHEX;RTN4RL2;PDX1;ITGA5;ITPK1;JAK2;MIA3;RHOA;LAMB2;LCK;LCP1;LOX;LYN;MAFG;MSX2;NTRK1;P2RX1;PAX7;PDGFB;PLAT;PLCG2;SERPINF2;WNT4;POU5F1;PRKAR1…
GO:0060134	prepulse inhibition	0.000488136	0.037937	ADORA2A;CTNNA2;DRD2;DVL1;PTEN;SLC6A3;NRXN1
GO:0048562	embryonic organ morphogenesis	0.00051198	0.0385115	YAP1;SIX2;CTHRC1;OSR2;OSR1;CTNNB1;DLX5;DVL1;HIPK1;FBN1;FGF8;FGF10;FGFR2;FOXF1;VAX2;NIPBL;GATA3;GJA1;SLC39A1;GLI3;GNAS;ABR;HOXA3;HOXA6;HOXA7;HOXC11;HYAL1;ID2;MEF2C;NAGLU;ATP2B2;OTX1;IFT52;MYO15A;WNT16;PKD2;PRRX1;SOX18;MESP1;DSCAML1;PTK7;RARB;RARG;BCR;NDRG4;TBX15;TCF7;TFAP2A;WNT5A;TEAD2;ITGA8;RUNX2;KCNQ4;NTN1;CELSR1;IFT140
GO:0060284	regulation of cell development	0.000514054	0.0385115	UST;NET1;HMG20B;YAP1;OLFM1;SEMA4B;DLL3;AKAP13;DUSP10;CSNK1D;CTNNB1;FAM134C;DRD2;DTX1;DVL1;GPR183;EFNA5;ERBB4;PTK2B;FBLN1;FBN1;SDK1;SEMA3D;NLGN1;INPP5F;ZHX2;KDM1A;SARM1;FSTL4;CYFIP1;NEDD4L;OBSL1;CRTC1;ADNP;HEY2;LPAR3;PLXNB2;FLRT2;FYN;NGEF;GATA3;HEYL;GFI1;ABL2;GLI3;BIN1;SOX8;HMGB2;ID2;ARF1;KEL;ARF6;RHOA;FEZF1;FAM150A;GDF6;LRP1;LYN;MAG;MAPT;MDM2;MEF2C;PPP1R12A;NF2;NGF;NKX6-1;NTRK1;NEUROG3;ASAP1;SHAN…
GO:0035239	tube morphogenesis	0.00051491	0.0385115	YAP1;SIX2;SDCCAG8;CTHRC1;COL4A1;OSR1;TRIM71;CTNNB1;DVL1;FGF8;FGF10;FGFR2;FOXF1;PLXNB2;NIPBL;PRKD2;GATA3;GDNF;GJA1;GLI3;SOX8;HHEX;HOXD11;ID2;RHOA;LRP5;MEF2C;CITED1;MSX2;NFIB;NOTCH4;IFT52;PKD1;PKD2;SOX18;WNT4;MESP1;PRKX;SALL4;PTK7;RARA;RARG;BCL2;RPS7;SFRP2;HHIP;NDRG4;WNK4;ST14;TCF7;TGFB1;TGM2;TNF;TSC2;VASP;WNT5A;WNT2B;WT1;DDR1;TEAD2;ATOH8;NRP1;BTRC;STARD13;NTN1;CELSR1
GO:1901701	cellular response to oxygen-containing compound	0.000515233	0.0385115	HCN4;TMED7-TICAM2;TRAP1;NET1;YAP1;SPON2;SORBS1;SH2B2;PPARGC1A;PRDX3;CAPN10;ZNF277;CHRM3;CBX3;ADCY8;TIRAP;ADCY9;COL1A2;COL4A1;OSR1;ROMO1;CSK;CTNNB1;CYP1B1;CYP11B1;DDX11;UGT3A2;NQO1;DNMT1;EFNA5;ADCY4;AHSG;ELK1;EPHA5;PTK2B;FBN1;FDX1;RAB11FIP2;KDM1A;AKR1B1;CYFIP1;UBR2;FOS;FXN;FYN;GAB1;RAB11FIP5;GCK;GFI1;ABL2;GLP1R;GNA15;GNB3;GNG4;H2AFZ;HMGB2;IRF8;STRA8;IGFBP5;IL12A;PDX1;IRS1;JAK2;JUP;KCNQ1;IPO5;LRP5;…
GO:0045892	negative regulation of transcription, DNA-templated	0.000527545	0.0385115	DNAJB6;IKZF1;MAD2L2;ERN2;HEXIM1;CENPF;KHDRBS1;ARID5A;EHMT2;MSL3;WWP2;PRDM5;CBX3;OSR2;AEBP2;OSR1;ZFP90;CTBP1;CTNNB1;DACH1;DAXX;DEDD2;GLIS3;DNMT1;AHR;ELK3;FLCN;ESR2;FGFR2;ZHX2;FOXF1;KDM1A;FOXM1;ZNF423;HIC2;FBXW11;UBR2;NEDD4L;CBX6;HEY2;XRCC6;VAX2;NIPBL;ZNF451;GATA3;ANKRD2;HEYL;GFI1;ZBTB32;GLI3;TFCP2L1;HIST1H1B;HIST1H2AE;H2AFZ;H3F3A;HDGF;SOX8;HHEX;HIC1;HMGB2;HMGA1;HNRNPA2B1;HOXA7;BIRC5;SNAI3;IRF8;ID2…
GO:0030278	regulation of ossification	0.000532196	0.0385115	SIX2;CTHRC1;OSR2;CLIC1;CCR1;OSR1;CTNNB1;AHSG;PTK2B;FGFR2;NIPBL;GJA1;GLI3;GNAS;ID2;IGFBP5;LRP5;NBR1;MEF2C;MEN1;CITED1;MSX2;WNT4;TRPM4;FAM20C;SMURF1;BCL2;BGLAP;SFRP2;TACR1;TFAP2A;TGFB1;TNF;WNT5A;IFITM1;RUNX2;LIMD1;HDAC4;RASSF2
GO:0010977	negative regulation of neuron projection development	0.000536071	0.0385115	SEMA4B;SEMA3D;NLGN1;INPP5F;FSTL4;NGEF;GFI1;ARF6;RHOA;LRP1;MAG;MDM2;ASAP1;BCL11A;SEMA5B;PLXNA3;RGMA;PTEN;SEMA3F;RTN4R;SPOCK1;TBX6;WNT5A;SEMA3B;SEMA6D;NRP1;SEMA5A;NTN1;ULK2;LRIG2
GO:0030326	embryonic limb morphogenesis	0.000536071	0.0385115	OSR2;OSR1;CTNNB1;DLX5;FGF8;NIPBL;TRAF3IP1;GJA1;GJA5;GLI3;GNAS;HOXA9;HOXC11;LRP5;MSX2;PBX2;IFT52;PITX1;PRRX1;SALL4;RARB;RARG;SFRP2;LMBR1;TFAP2A;WNT5A;WNT7A;CACNA1C;RUNX2;IFT140
GO:0035113	embryonic appendage morphogenesis	0.000536071	0.0385115	OSR2;OSR1;CTNNB1;DLX5;FGF8;NIPBL;TRAF3IP1;GJA1;GJA5;GLI3;GNAS;HOXA9;HOXC11;LRP5;MSX2;PBX2;IFT52;PITX1;PRRX1;SALL4;RARB;RARG;SFRP2;LMBR1;TFAP2A;WNT5A;WNT7A;CACNA1C;RUNX2;IFT140
GO:0035850	epithelial cell differentiation involved in kidney development	0.000551169	0.0392662	YAP1;SIX2;GLCCI1;OSR1;CTNNB1;GATA3;GDNF;LAMB2;MEF2C;CITED1;NPHS1;PDGFB;PRKX;WT1;MAGI2
GO:0008283	cell proliferation	0.000566626	0.0400338	PTPRU;TSPAN32;COL4A3BP;CDH13;CDKN1A;TRAIP;ADARB1;YAP1;DCTN2;TACC2;CENPF;IGF2BP1;KHDRBS1;SIX2;PPARGC1A;COPS8;PRDX3;PRDM4;BTN3A1;TBC1D8;B4GALT7;CHRM3;ECD;TIRAP;CTHRC1;OSR2;CLK1;PODN;DUSP15;COL8A1;COL8A2;OSR1;COMT;TRIM71;ADORA1;ADORA2A;CD109;CRIP1;ROMO1;CSK;CSPG4;CTBP1;CTNNB1;CYP1B1;DACH1;DBH;BMPER;DLX5;AGER;DNMT1;DRD2;GPR183;EEF2;EFNB1;SDR16C5;AHR;FLCN;HIPK1;EPS15;ERBB4;F2R;PTK2B;FBLN1;FAM83B;FGF8;…
GO:0061005	cell differentiation involved in kidney development	0.000587302	0.0411545	YAP1;SIX2;GLCCI1;OSR1;CTNNB1;GATA3;GDNF;GLI3;LAMB2;MEF2C;CITED1;NPHS1;PDGFB;WNT4;PRKX;WT1;MAGI2
GO:0010647	positive regulation of cell communication	0.000593387	0.0412428	TMED7-TICAM2;TSPAN5;CDH13;BCAP31;FLOT1;TRIM22;YAP1;AGPAT1;SORBS1;SH2B2;HEXIM1;KHDRBS1;GIPC1;STARD10;COPS8;CAPN10;AKAP13;PRKCDBP;TIRAP;C1QTNF1;CLNK;PIK3AP1;CCR1;CMTM3;DUSP15;MAP3K8;ADORA1;ADORA2A;CSK;CSNK1D;CSPG4;CTNNB1;CYP1B1;DAXX;SPRED1;DEDD2;BMPER;DLX5;AGER;DRD2;DRD4;DVL1;GPR183;FLCN;ERBB4;F2R;F7;PTK2B;UNC5B;UNC5CL;FGF8;FGF10;FGFR2;NLGN1;CLSTN1;SHANK2;IGSF9B;ZNF423;AKR1B1;SULF1;CRTC1;LPAR3;FYN;…
GO:1905331	negative regulation of morphogenesis of an epithelium	0.000612168	0.0419426	CTNNB1;SULF1;CLASP1;GATA3;CITED1;TNF;WNT5A;PHLDB2
GO:0023056	positive regulation of signaling	0.000613267	0.0419426	TMED7-TICAM2;TSPAN5;CDH13;BCAP31;FLOT1;TRIM22;YAP1;AGPAT1;SORBS1;SH2B2;HEXIM1;KHDRBS1;GIPC1;STARD10;COPS8;CAPN10;AKAP13;PRKCDBP;TIRAP;C1QTNF1;CLNK;PIK3AP1;CCR1;CMTM3;DUSP15;MAP3K8;ADORA1;ADORA2A;CSK;CSNK1D;CSPG4;CTNNB1;CYP1B1;DAXX;SPRED1;DEDD2;BMPER;DLX5;AGER;DRD2;DRD4;DVL1;GPR183;FLCN;EPS15;ERBB4;F2R;F7;PTK2B;UNC5B;UNC5CL;FGF8;FGF10;FGFR2;NLGN1;INPP5F;CLSTN1;SHANK2;IGSF9B;ZNF423;AKR1B1;SULF1;CRT…
GO:0070848	response to growth factor	0.000629857	0.0425877	ARPC3;GIPC1;PPARGC1A;EHD1;ADAMTS7;COL1A2;COL4A2;DUSP15;TRIM71;CD109;GATA5;CSNK1D;CTNNB1;SPRED1;BMPER;DLX5;EEF2;ELK1;FLCN;ERBB4;ETV2;FBN1;FGF8;FGF10;FGFR2;PEG10;ZNF423;SULF1;FOS;FLRT2;FYN;DSTYK;BAMBI;PRKD2;GALNT3;ZNF451;GATA3;HEYL;FGF22;HHEX;ONECUT1;HNRNPH1;HYAL1;ITGA5;RHOA;GDF6;MDM2;MEF2C;MEN1;CITED1;MSX2;NCL;NDN;NEO1;NGF;NTRK1;PAX9;PDGFB;POLR2A;POLR2D;POLR2E;POLR2F;WNT4;POLR2I;POLR2J;PRKCZ;PMEPA…
GO:0048843	negative regulation of axon extension involved in axon guidance	0.000632664	0.0425877	SEMA4B;SEMA3D;SEMA5B;PLXNA3;SEMA3F;WNT5A;SEMA3B;SEMA6D;NRP1;SEMA5A
GO:0051093	negative regulation of developmental process	0.000645221	0.0428674	YAP1;MAD2L2;SEMA4B;DLL3;SIX2;RAI1;PPARGC1A;SPINK5;ADAMTS7;DUSP10;CCR1;COL4A2;OSR1;CTNNB1;AMOT;DTX1;EFNA5;AHSG;FLCN;ERBB4;PTK2B;FBLN1;FBN1;SEMA3D;FGF8;FGF10;NLGN1;INPP5F;ZHX2;KDM1A;FOXM1;FSTL4;SULF1;CLASP1;HEY2;FXN;NGEF;TRAF3IP1;GATA3;ANKRD2;GFI1;GJA1;DKK4;GLI3;ABR;SOX8;HHEX;HLA-G;HOXA7;HOXA9;ID2;IGFBP5;INPP5D;ITPKB;ARF6;RHOA;LFNG;PRAMEF13;LRP1;LRP5;LYN;NBR1;MAG;MAPT;MDM2;MEN1;MEOX2;MIF;CITED1;MSX…
GO:2000463	positive regulation of excitatory postsynaptic potential	0.000650642	0.0428674	DVL1;PTK2B;NLGN1;SHANK1;PRKCZ;RELN;PTEN;WNT7A;NRXN1
GO:0045926	negative regulation of growth	0.000651861	0.0428674	CDKN1A;SEMA4B;RAI1;TIRAP;CRYAB;FLCN;ESR2;SEMA3D;FSTL4;FXN;GJA1;GNG4;HYAL1;IRF8;IGFBP5;MBL2;MT1X;NDUFA13;ADIPOR1;ING4;BCL11A;SEMA5B;PLXNA3;CDKN2AIP;MAPK11;PTEN;BCL2;SAV1;SEMA3F;SFRP2;SIPA1;RTN4R;TGFB1;TLL2;TNF;WNT5A;WT1;SEMA3B;WWC2;SEMA6D;HYAL2;ADAM15;NRP1;SQSTM1;SEMA5A;NTN1;ULK2
GO:0040012	regulation of locomotion	0.000668114	0.0436008	PTPRU;CDH13;ADARB1;SEMA4B;PPARGC1A;TIRAP;RFFL;CCR1;PODN;ADORA1;ADORA2A;CYP1B1;AMOT;DACH1;BMPER;AGER;DRD2;GPR183;FLCN;ERBB4;F2R;F7;PTK2B;FBLN1;SPATA13;SEMA3D;FGF10;INPP5F;FOXF1;SWAP70;TRIM35;SULF1;CLASP1;GTPBP4;PLXNB2;FLRT2;GAB1;PRKD2;CHMP2B;GATA3;ABL2;CHMP2A;CXCL17;ABR;ONECUT1;HOXA7;APC;HYAL1;IGFBP5;IL12A;ITGA5;JAG2;JAK2;MIA3;SLC26A5;RHOA;LAMA2;LAMC2;LRP1;LYN;MCC;MDM2;MEOX2;NF2;NKX6-1;PC;ADIPOR1;…
GO:0014812	muscle cell migration	0.000682119	0.0436543	NET1;PPARGC1A;IGFBP5;LRP1;MDM2;PDGFB;PLAT;PARVA;CORO1B;BCL2;NDRG4;TACR1;TERT;VTN;DDR1;SEMA6D;CAMK2D;NRP1;DOCK4;HDAC4
GO:0002009	morphogenesis of an epithelium	0.0006871	0.0436543	YAP1;SIX2;CTHRC1;AP2M1;AP2S1;COL4A1;OSR1;TRIM71;CTNNB1;AP2A1;AP2B1;DVL1;CELSR3;FGF8;FGF10;FGFR2;FOXF1;SULF1;CLASP1;PLXNB2;PRKD2;TRAF3IP1;GATA3;GDNF;GJA1;GLI3;SOX8;HHEX;HOXD11;FREM2;IGFBP5;PDX1;ITGA5;JAG2;RHOA;LCP1;LRP5;MEF2C;MLLT3;CITED1;MSX2;NOTCH4;IFT52;WNT16;PKD1;PKD2;SOX18;WNT4;BTBD7;MESP1;PRKX;PSMB9;PSMC4;PSMD3;PSMD5;SMURF1;SALL4;PTK7;RARA;RARG;BCL2;RPS7;SFRP2;HHIP;NDRG4;WNK4;ST14;TFAP2A;TGF…
GO:0031399	regulation of protein modification process	0.00068896	0.0436543	PRMT3;FLOT1;CDKN1A;ADAR;HMG20B;ADARB1;MAD2L2;ZNHIT1;TADA3;HEXIM1;CAMKK2;ARPP19;ZNF274;PPARGC1A;COPS8;AKAP13;DUSP10;PRKCDBP;ADCY8;TIRAP;C1QTNF1;ADCY9;SOCS4;CCR1;PODN;DUSP15;MAP3K8;ADORA1;ADORA2A;CD109;CSK;CSNK1D;CSPG4;RTN4RL1;CTBP1;CTNNB1;DAXX;SPRED1;BMPER;AGER;DNMT1;DRD2;DRD4;DVL1;GPR183;EFNA5;CELSR3;ADCY4;FLCN;ERBB4;F2R;PTK2B;FBLN1;UNC5CL;FGF8;FGF10;FGFR2;PPM1E;INPP5F;MAPRE3;KDM1A;FOXM1;SWAP70;P…
GO:0045165	cell fate commitment	0.000689359	0.0436543	BATF;SIX2;GATA5;CTNNB1;ERBB4;ETV2;FGF8;FGF10;FGFR2;HEY2;CHD5;GATA3;GLI3;SOX8;MNX1;ONECUT1;APC;ID2;JAG2;MEF2C;NKX6-1;NOTCH4;PAX7;WNT16;PITX1;PRRX1;SOX18;WNT4;POU4F1;POU5F1;MESP1;PRKDC;DSCAML1;RARA;BCL2;SFRP2;SOX1;SOX12;TBX6;TCF3;TGFB1I1;WNT5A;WNT7A;WNT8B;WNT2B;WT1;WNT10A;WNT5B;RUNX2;NRP1
GO:0009605	response to external stimulus	0.000697771	0.0438621	TMED7-TICAM2;TSPAN32;CDH13;CDKN1A;ADAR;TRIM22;ADARB1;SPON2;SEMA4B;BATF;GAS2L1;B3GNT2;PPARGC1A;EHMT2;PRDX3;HNRNPA0;SLC38A3;SLC27A4;SPINK5;DUSP10;CMTM7;MGLL;TIRAP;C1QTNF1;AP2M1;AP2S1;TMC1;TMC2;PIK3AP1;ADSSL1;CCR1;CMTM3;LOXHD1;COMT;GRK7;ADORA1;STXBP5;ADORA2A;CD109;ROMO1;CMTM2;CTNNA2;AMOT;AP2A1;AP2B1;AP1G1;POLR3H;NQO1;DLX5;AGER;DRD2;DVL1;GPR183;EEF2;EFNA4;EFNA5;EFNB1;CELSR3;SDR16C5;AHSG;EPHA5;F2R;F7;…
GO:0016571	histone methylation	0.000708533	0.0442135	PRMT3;ZNF274;EHMT2;PRDM5;PRDM4;CTNNB1;DNMT1;FBL;KDM1A;SETD1B;CHD5;GATA3;GFI1;HIST1H1B;MEN1;PAX7;PRDM13;RLF;PRDM16;NSD1;BRCA1;PRDM2;SETD7;GFI1B;SETD3;DOT1L;PYGO2;PRDM6;H2AFY;SETD1A
GO:0010959	regulation of metal ion transport	0.000719404	0.0445666	WWP2;TMC1;TMC2;CCR1;NKAIN4;OSR1;ADORA1;ADORA2A;CTNNB1;DPP6;DRD2;DRD4;STOM;F2R;PTK2B;FGF14;NEDD4L;LPAR3;GCK;GJA1;HTT;KCNIP1;HRC;HSPA2;ARF1;KCNQ1;KEL;NPSR1;LYN;ATF4;FXYD2;ATP2B2;ATP2B4;OPRL1;P2RX1;PDGFB;PKD2;PKP2;PLCG2;KLHL24;TESC;PRKCE;PRSS8;JPH2;JPH3;SPTBN4;RCVRN;BCL2;TRIM27;CXCL12;WNK4;STAC;TGFB1;TSPO;CACNA1C;CACNB4;AHNAK;KCNIP4;CAMK2D;CD63
GO:0000902	cell morphogenesis	0.000737028	0.0451315	COL4A3BP;UST;WASF2;FLOT1;NET1;YAP1;SPON2;CDC42EP2;OLFM1;MERTK;CAP2;CAP1;SEMA4B;B3GNT2;FRMD6;TBC1D20;SHROOM1;ADORA2A;CSNK1D;CTNNA2;CTNNB1;DACT2;DLX5;DRD2;DVL1;EFNA4;EFNA5;EFNB1;CELSR3;EPHA5;PTK2B;FBLN1;UNC5B;SEMA3D;FGF8;ALDOA;FGFR2;NLGN1;BTBD3;KDM1A;SARM1;FSTL4;CYFIP1;NEDD4L;OBSL1;ADNP;LPAR3;CDC42EP4;PLXNB2;FLRT2;FYN;NGEF;BAMBI;VAX2;SLITRK5;GATA3;GFRA3;GJA1;GLI3;OR10A4;PARVB;TFCP2L1;MNX1;ID2;SLC26…
GO:0045666	positive regulation of neuron differentiation	0.000739082	0.0451315	HMG20B;CSNK1D;FAM134C;DVL1;EFNA5;PTK2B;NLGN1;KDM1A;CYFIP1;NEDD4L;OBSL1;CRTC1;ADNP;LPAR3;PLXNB2;FYN;HEYL;ABL2;ARF1;RHOA;FEZF1;FAM150A;GDF6;LYN;MAPT;MEF2C;NGF;NKX6-1;NTRK1;NEUROG3;SHANK1;NCKIPSD;IMPACT;PPP1R9A;MAPK6;RELN;CAMK1D;SMURF1;KIDINS220;PTK7;ISLR2;PTN;RARA;RARB;BCL2;CXCL12;NDRG4;TCF3;TCF12;TIMP2;WNT5A;RND2;RASAL1;SCARF1;NRP1;SEMA5A;DUOXA1;NTN1;MAGI2
GO:0050905	neuromuscular process	0.000762435	0.0462274	ADORA2A;CTNNA2;AARS;DRD2;DVL1;CAMTA1;FXN;GAA;ABR;GRIN2A;GRIN2C;GRIN2D;KCNH1;ATP2B2;SHANK1;POU4F1;PTEN;JPH3;BCR;CDH23;SLC6A3;OPA3;HERC1;NRXN1
GO:0090596	sensory organ morphogenesis	0.000770786	0.0464046	SIX2;RDH13;CTHRC1;OSR2;TBC1D20;COL8A1;COL8A2;OSR1;CTNNB1;DLX5;DVL1;HIPK1;FBN1;SDK1;FGF8;FGF10;FGFR2;VAX2;NIPBL;GATA3;GLI3;GNAT2;ABR;SOX8;LRP5;TRPM1;NAGLU;ATP2B2;OTX1;MYO15A;WNT16;PRRX1;SDK2;PTK7;PTN;RARB;RARG;BCL2;BCR;SOX1;TFAP2A;WNT5A;WNT2B;YY1;MFRP;ITGA8;KCNQ4;NTN1;CELSR1
GO:0051270	regulation of cellular component movement	0.000820223	0.0488135	HCN4;PTPRU;CDH13;ADARB1;SEMA4B;PPARGC1A;TIRAP;RFFL;CCR1;PODN;ADORA1;CYP1B1;AMOT;DACH1;BMPER;DRD2;GPR183;FLCN;ERBB4;F2R;F7;PTK2B;FBLN1;SPATA13;SEMA3D;FGF10;INPP5F;FOXF1;SWAP70;SULF1;CLASP1;GTPBP4;PLXNB2;FLRT2;GAB1;PRKD2;GATA3;ABL2;GJA5;CXCL17;ABR;ONECUT1;HOXA7;APC;HYAL1;IGFBP5;IL12A;ITGA5;JAG2;JAK2;JUP;MIA3;SLC26A5;RHOA;LAMA2;LAMC2;STMN1;LRP1;LYN;MCC;MDM2;MEOX2;MYBPC3;NF2;NKX6-1;ATP2A2;ADIPOR1;PDG…
GO:0060560	developmental growth involved in morphogenesis	0.000822218	0.0488135	YAP1;OLFM1;SEMA4B;DVL1;EFNA5;SEMA3D;FGF10;FGFR2;KDM1A;FSTL4;CYFIP1;NEDD4L;ADNP;LPAR3;LAMB2;MAPT;NDN;NKX6-1;BCL11A;SEMA5B;IMPACT;PLXNA3;MESP1;PRKCZ;SMURF1;PTK7;ISLR2;RARG;CXCL12;SEMA3F;SFRP2;RTN4R;TGFB1;WNT5A;DDR1;SEMA3B;SEMA6D;RND2;RASAL1;NRP1;SEMA5A;NTN1;ULK2;MAGI2

## Sheet: Human Specific
Human/Monkey Array
Gene Ontology: Human-Specific DhML Genes
GO ID	GO Term	PValue	FDR	Gene Symbols
GO:0048666	neuron development	3.65196e-08	0.000189386	FLOT1;SPON2;OLFM1;B3GNT2;RDH13;CTHRC1;TMC1;UHMK1;ADORA2A;RTN4RL1;CTNNA2;DLX5;AGER;DRD2;EFNA4;EFNA5;EFNB1;CELSR3;PTK2B;LRTOMT;SEMA3D;FGF8;FGFR2;NLGN1;INPP5F;FSTL4;CYFIP1;ANKS1A;NEDD4L;CRTC1;ADNP;PLXNB2;VAX2;CNTNAP2;SLITRK5;NPHP4;PHGDH;GATA3;LHX6;GDNF;GFI1;ABL2;GLI3;GNAT2;OR10A4;ID2;RTN4RL2;ARF1;KEL;ARF6;LAMA2;STMN1;LRP1;MAG;MAP4;MAPT;MDM2;TRPM1;NAGLU;NDN;NEO1;NFIB;NGF;NKX6-1;NRAS;ATP2B2;NTRK1;NR4A…
GO:0061564	axon development	4.43061e-08	0.000189386	FLOT1;SPON2;OLFM1;B3GNT2;RTN4RL1;CTNNA2;DLX5;DRD2;EFNA4;EFNA5;EFNB1;CELSR3;SEMA3D;FGF8;FGFR2;INPP5F;FSTL4;CYFIP1;ADNP;PLXNB2;VAX2;SLITRK5;GATA3;GLI3;OR10A4;RTN4RL2;KEL;LAMA2;STMN1;MAG;MAPT;NDN;NEO1;NFIB;NGF;NKX6-1;NRAS;NTRK1;NR4A2;SEMA5B;POU4F1;ZNF280D;CRTAC1;RELN;RGMA;PTEN;ISLR2;SPTBN4;BCL2;CXCL12;SEMA3F;RTN4R;SPTB;SPTBN1;TSPO;ISPD;WNT5A;LRFN4;COL25A1;NTNG2;SCARF1;BRSK2;SEMA5A;NUMBL;NTN1;ULK2;LR…
GO:0022610	biological adhesion	9.88268e-08	0.000235052	DNAJB6;PTPRU;CDH12;CDH13;CDH18;WASF2;FLOT1;NET1;EFS;SPON2;MAD2L2;BATF;SPINK5;C1QTNF1;CLIC1;CLPTM1;CCR1;WHAMM;COL8A1;CNTNAP5;EGFLAM;ADORA2A;CLDN23;PLEKHA7;CSK;CLDN19;CTNNA2;AGER;DTX1;GPR183;EEF2;EFNA5;EFNB1;CELSR3;MPZL3;EPS15;PTK2B;FBLN1;ALDOA;NLGN1;CLSTN1;PDZD2;SWAP70;CLASP1;GTPBP4;PLXNB2;PRKD2;ABI3BP;CHMP2B;CNTNAP2;LRRC32;NPHP4;GATA3;CYFIP2;ABL2;GLI3;GOLGA3;IZUMO1;PARVB;OLA1;HLA-DMB;HLA-DQA2;HLA…
GO:0007155	cell adhesion	1.23755e-07	0.000235052	DNAJB6;PTPRU;CDH12;CDH13;CDH18;WASF2;FLOT1;NET1;EFS;SPON2;MAD2L2;BATF;SPINK5;C1QTNF1;CLIC1;CLPTM1;CCR1;WHAMM;COL8A1;CNTNAP5;EGFLAM;ADORA2A;CLDN23;PLEKHA7;CSK;CLDN19;CTNNA2;AGER;DTX1;GPR183;EEF2;EFNA5;EFNB1;CELSR3;MPZL3;EPS15;PTK2B;FBLN1;ALDOA;NLGN1;CLSTN1;PDZD2;SWAP70;CLASP1;GTPBP4;PLXNB2;PRKD2;ABI3BP;CHMP2B;CNTNAP2;LRRC32;NPHP4;GATA3;CYFIP2;ABL2;GLI3;GOLGA3;IZUMO1;PARVB;OLA1;HLA-DMB;HLA-DQA2;HLA…
GO:0030030	cell projection organization	1.45175e-07	0.000235052	ACTR3;CDH13;WASF2;FLOT1;SPON2;CDC42EP2;OLFM1;B3GNT2;CTHRC1;WHAMM;KIF19;UHMK1;ADORA2A;RTN4RL1;CTNNA2;DLX5;AGER;DRD2;E2F5;EFNA4;EFNA5;EFNB1;CELSR3;TTC21A;TAPT1;PTK2B;SPATA13;RSPH9;SEMA3D;FGF8;FGFR2;NLGN1;INPP5F;ABLIM3;CLUAP1;FSTL4;CYFIP1;NEDD4L;CRTC1;ADNP;PLXNB2;TBC1D22A;VAX2;TTLL1;CNTNAP2;SLITRK5;TRAF3IP1;PHGDH;GATA3;GDNF;GFI1;ABL2;GLI3;OR10A4;IFT81;PARVB;ONECUT1;APC;RTN4RL2;ARF1;KEL;ARF6;LAMA2;ST…
GO:0031175	neuron projection development	1.85166e-07	0.000235052	FLOT1;SPON2;OLFM1;B3GNT2;UHMK1;ADORA2A;RTN4RL1;CTNNA2;DLX5;AGER;DRD2;EFNA4;EFNA5;EFNB1;CELSR3;PTK2B;SEMA3D;FGF8;FGFR2;NLGN1;INPP5F;FSTL4;CYFIP1;NEDD4L;CRTC1;ADNP;PLXNB2;VAX2;CNTNAP2;SLITRK5;PHGDH;GATA3;GDNF;GFI1;ABL2;GLI3;OR10A4;RTN4RL2;ARF1;KEL;ARF6;LAMA2;STMN1;LRP1;MAG;MAP4;MAPT;MDM2;NDN;NEO1;NFIB;NGF;NKX6-1;NRAS;NTRK1;NR4A2;ASAP1;SHANK1;SEMA5B;POU4F1;ZNF280D;CRTAC1;IMPACT;PPP1R9A;CCDC88A;PRKCZ…
GO:0030182	neuron differentiation	1.92463e-07	0.000235052	FLOT1;HMG20B;SPON2;OLFM1;B3GNT2;SPINK5;RDH13;CTHRC1;TMC1;UHMK1;ADORA2A;RTN4RL1;CTNNA2;DLX5;AGER;DRD2;DTX1;EFNA4;EFNA5;EFNB1;CELSR3;PTK2B;LRTOMT;SEMA3D;FGF8;FGFR2;NLGN1;INPP5F;FSTL4;CYFIP1;ANKS1A;NEDD4L;CRTC1;ADNP;HEY2;PLXNB2;VAX2;CNTNAP2;SLITRK5;NPHP4;PHGDH;GATA3;LHX6;HEYL;GDNF;GFI1;ABL2;GLI3;BIN1;GNAT2;OR10A4;SOX8;ID2;NRBP2;RTN4RL2;JAG2;ARF1;KEL;ARF6;LAMA2;GDF6;STMN1;LMX1B;LRP1;MAG;MAP4;MAPT;MDM…
GO:0022008	neurogenesis	4.28501e-07	0.000457907	FLOT1;HMG20B;SPON2;OLFM1;B3GNT2;DLL3;SPINK5;RDH13;CTHRC1;TMC1;UHMK1;ADORA2A;CSK;CSPG4;RTN4RL1;CTNNA2;DLX5;AGER;DRD2;DTX1;GPR183;EEF2;EFNA4;EFNA5;EFNB1;CELSR3;PTK2B;LRTOMT;SEMA3D;FGF8;FGF10;FGFR2;NLGN1;INPP5F;FSTL4;CYFIP1;ANKS1A;NEDD4L;CRTC1;ADNP;HEY2;PLXNB2;VAX2;CNTNAP2;SLITRK5;NPHP4;PHGDH;GATA3;LHX6;HEYL;GDNF;GFI1;ABL2;GLI3;BIN1;GNAT2;OR10A4;SOX8;HMGB2;ID2;NRBP2;RTN4RL2;JAG2;ARF1;KEL;ARF6;LAMA2;…
GO:0006928	movement of cell or subcellular component	7.71321e-07	0.000732669	PTPRU;ARPC3;ACTR3;CDH13;ABI2;WASF2;NET1;ADARB1;SPON2;B3GNT2;TIRAP;CTHRC1;CATSPER2;AP2M1;RFFL;CCR1;KIF19;PODN;COL1A2;ADORA1;DNHD1;CSK;CSPG4;CTNNA2;DLX5;DRD2;GPR183;EFNA4;EFNA5;EFNB1;CELSR3;TTC21A;TMEM201;TUBB;PTK2B;FBLN1;SPATA13;RSPH9;PHACTR1;SEMA3D;FGF8;FGF10;INPP5F;KIF21B;SWAP70;ANKS1A;NEDD4L;CLASP1;GTPBP4;PLXNB2;GAB1;TTLL1;PRKD2;TRAF3IP1;NPHP4;GATA3;GAPDHS;LHX6;GDNF;ABL2;GLI3;ANG;OR10A4;IFT81;A…
GO:0007409	axonogenesis	1.37068e-06	0.0011718	FLOT1;SPON2;OLFM1;B3GNT2;CTNNA2;DLX5;DRD2;EFNA4;EFNA5;EFNB1;CELSR3;SEMA3D;FGF8;FGFR2;FSTL4;CYFIP1;ADNP;PLXNB2;VAX2;SLITRK5;GATA3;GLI3;OR10A4;KEL;LAMA2;STMN1;MAG;MAPT;NDN;NEO1;NFIB;NGF;NKX6-1;NRAS;NTRK1;NR4A2;SEMA5B;POU4F1;ZNF280D;RELN;PTEN;ISLR2;SPTBN4;BCL2;CXCL12;SEMA3F;RTN4R;SPTB;SPTBN1;ISPD;WNT5A;LRFN4;COL25A1;NTNG2;BRSK2;SEMA5A;NUMBL;NTN1;ULK2
GO:0048699	generation of neurons	2.35013e-06	0.00182648	FLOT1;HMG20B;SPON2;OLFM1;B3GNT2;DLL3;SPINK5;RDH13;CTHRC1;TMC1;UHMK1;ADORA2A;RTN4RL1;CTNNA2;DLX5;AGER;DRD2;DTX1;GPR183;EFNA4;EFNA5;EFNB1;CELSR3;PTK2B;LRTOMT;SEMA3D;FGF8;FGFR2;NLGN1;INPP5F;FSTL4;CYFIP1;ANKS1A;NEDD4L;CRTC1;ADNP;HEY2;PLXNB2;VAX2;CNTNAP2;SLITRK5;NPHP4;PHGDH;GATA3;LHX6;HEYL;GDNF;GFI1;ABL2;GLI3;BIN1;GNAT2;OR10A4;SOX8;HMGB2;ID2;NRBP2;RTN4RL2;JAG2;ARF1;KEL;ARF6;LAMA2;GDF6;STMN1;LMX1B;LRP1…
GO:0048667	cell morphogenesis involved in neuron differentiation	2.90033e-06	0.00206625	FLOT1;SPON2;OLFM1;B3GNT2;CTNNA2;DLX5;DRD2;EFNA4;EFNA5;EFNB1;CELSR3;SEMA3D;FGF8;FGFR2;NLGN1;FSTL4;CYFIP1;ADNP;PLXNB2;VAX2;SLITRK5;GATA3;GLI3;OR10A4;ID2;KEL;LAMA2;STMN1;MAG;MAPT;NDN;NEO1;NFIB;NGF;NKX6-1;NRAS;ATP2B2;NTRK1;NR4A2;SHANK1;SEMA5B;POU4F1;ZNF280D;PPP1R9A;RELN;PTEN;ISLR2;SPTBN4;BCL2;CXCL12;SEMA3F;RTN4R;SPTB;SPTBN1;ISPD;WNT5A;LRFN4;SRCIN1;DTNBP1;COL25A1;NTNG2;UNK;BRSK2;SEMA5A;NUMBL;NTN1;ULK2
GO:0030029	actin filament-based process	3.2742e-06	0.00215316	DNAJB6;ARPC3;ACTR3;ABI2;WASF2;CDC42EP2;MAD2L2;AKAP13;PRKCDBP;WHAMM;SHROOM1;XIRP1;EFNA5;PTK2B;PHACTR1;FGF10;ALDOA;PPM1E;ABLIM3;LIMCH1;SWAP70;FLII;CYFIP1;NEDD4L;CLASP1;NPHP4;ABL2;PDLIM3;ANG;GAS2L3;ABR;PARVB;EHD2;INSRR;JUP;ARF1;KCNJ5;KCNJ8;ARF6;LRP1;MYBPC3;MYL4;MYO9B;NPHS1;PAWR;SHANK1;PKP2;SERPINF2;FNBP1L;PPP1R9A;CCDC88A;PARVA;PRKCE;PRKCZ;CORO1B;PTK7;MICAL3;SPTBN4;BCL2;BCR;CCL21;CXCL12;SPTB;SPTBN1;T…
GO:0040011	locomotion	8.21192e-06	0.00475707	PTPRU;CDH13;ABI2;WASF2;NET1;ADARB1;SPON2;B3GNT2;TIRAP;CTHRC1;CATSPER2;RFFL;CCR1;CMTM3;PODN;COL1A2;ADORA1;ADORA2A;CSK;CMTM2;CSPG4;CTNNA2;DLX5;AGER;DRD2;GPR183;EFNA4;EFNA5;EFNB1;CELSR3;TMEM201;PTK2B;FBLN1;SPATA13;RSPH9;PHACTR1;SEMA3D;FGF8;FGF10;INPP5F;SWAP70;TRIM35;ANKS1A;CLASP1;GTPBP4;PLXNB2;GAB1;TTLL1;PRKD2;CHMP2B;NPHP4;GATA3;GAPDHS;LHX6;GDNF;ABL2;GLI3;ANG;OR10A4;ABR;GRIN2C;SOX8;HMGB2;ONECUT1;HOX…
GO:0007267	cell-cell signaling	8.34672e-06	0.00475707	HCN4;PTPRU;FLOT1;MAD2L2;TMED1;GPR176;CHRM3;CHRNB1;CHRNE;C1QTNF1;CTHRC1;AP2M1;OR56A1;CCR1;ADORA1;ADORA2A;HTR3C;DLX5;DNM1;DRD2;DRD4;EFNA4;EFNA5;EFNB1;CELSR3;ETV2;PTK2B;FGF8;FGF10;FGF14;FGFR2;RAB11FIP2;NLGN1;CLSTN1;SHANK2;PASK;PLCL2;CRTC1;ADNP;GAD1;VAX2;SLITRK5;NPHP4;GATA3;GDNF;DKK4;GLI3;GLP1R;GNAT2;NPBWR2;GRIN2C;TAX1BP3;HHEX;APBA2;APC;HRH1;IRS1;JUP;ARF1;KCNJ5;C2CD4B;LAMA2;LRP1;MBP;MCC;CCDC88C;CITED…
GO:0048858	cell projection morphogenesis	1.20301e-05	0.00625799	WASF2;FLOT1;SPON2;OLFM1;B3GNT2;ADORA2A;CTNNA2;DLX5;DRD2;EFNA4;EFNA5;EFNB1;CELSR3;SEMA3D;FGF8;FGFR2;NLGN1;FSTL4;CYFIP1;NEDD4L;ADNP;PLXNB2;VAX2;SLITRK5;GATA3;GLI3;OR10A4;KEL;LAMA2;STMN1;MAG;MAPT;NDN;NEO1;NFIB;NGF;NKX6-1;NRAS;NTRK1;NR4A2;SHANK1;SEMA5B;POU4F1;ZNF280D;IMPACT;PPP1R9A;PRKCZ;RELN;CORO1B;PTEN;ISLR2;SPTBN4;BCL2;CXCL12;SEMA3F;RTN4R;SPTB;SPTBN1;ISPD;WNT5A;LRFN4;SRCIN1;DTNBP1;RASAL1;COL25A1;N…
GO:0030036	actin cytoskeleton organization	1.3053e-05	0.00625799	DNAJB6;ARPC3;ACTR3;ABI2;WASF2;CDC42EP2;MAD2L2;AKAP13;PRKCDBP;WHAMM;SHROOM1;XIRP1;EFNA5;PTK2B;PHACTR1;FGF10;ALDOA;PPM1E;ABLIM3;LIMCH1;SWAP70;FLII;CYFIP1;CLASP1;NPHP4;ABL2;PDLIM3;ANG;GAS2L3;ABR;PARVB;EHD2;INSRR;ARF1;ARF6;LRP1;NPHS1;PAWR;SHANK1;SERPINF2;PPP1R9A;CCDC88A;PARVA;PRKCE;PRKCZ;CORO1B;PTK7;MICAL3;SPTBN4;BCL2;BCR;CCL21;CXCL12;SPTB;SPTBN1;TNXB;TTN;BAIAP2L2;CAPZA2;ESPN;OBSCN;DTNBP1;DIXDC1;FGD3…
GO:0007156	homophilic cell adhesion via plasma membrane adhesion molecules	1.31763e-05	0.00625799	CDH12;CDH13;CDH18;CELSR3;CLSTN1;PLXNB2;PCDH7;DCHS2;PCDHAC2;PCDHAC1;PCDHA13;PCDHA12;PCDHA11;PCDHA10;PCDHA8;PCDHA7;PCDHA6;PCDHA5;PCDHA4;PCDHA3;PCDHA2;PCDHA1;PVR;CDH23;ESAM;CELSR1;CLSTN3;PCDHA9
GO:0048812	neuron projection morphogenesis	1.50376e-05	0.00676613	FLOT1;SPON2;OLFM1;B3GNT2;ADORA2A;CTNNA2;DLX5;DRD2;EFNA4;EFNA5;EFNB1;CELSR3;SEMA3D;FGF8;FGFR2;NLGN1;FSTL4;CYFIP1;NEDD4L;ADNP;PLXNB2;VAX2;SLITRK5;GATA3;GLI3;OR10A4;KEL;LAMA2;STMN1;MAG;MAPT;NDN;NEO1;NFIB;NGF;NKX6-1;NRAS;NTRK1;NR4A2;SHANK1;SEMA5B;POU4F1;ZNF280D;IMPACT;PPP1R9A;PRKCZ;RELN;PTEN;ISLR2;SPTBN4;BCL2;CXCL12;SEMA3F;RTN4R;SPTB;SPTBN1;ISPD;WNT5A;LRFN4;SRCIN1;DTNBP1;RASAL1;COL25A1;NTNG2;BRSK2;SE…
GO:0032990	cell part morphogenesis	2.10478e-05	0.00899689	COL4A3BP;WASF2;FLOT1;SPON2;OLFM1;B3GNT2;ADORA2A;CTNNA2;DLX5;DRD2;EFNA4;EFNA5;EFNB1;CELSR3;SEMA3D;FGF8;FGFR2;NLGN1;FSTL4;CYFIP1;NEDD4L;ADNP;PLXNB2;VAX2;SLITRK5;GATA3;GLI3;OR10A4;KEL;LAMA2;STMN1;MAG;MAPT;NDN;NEO1;NFIB;NGF;NKX6-1;NRAS;NTRK1;NR4A2;SHANK1;SEMA5B;POU4F1;ZNF280D;IMPACT;PPP1R9A;PRKCZ;RELN;CORO1B;PTEN;ISLR2;SPTBN4;BCL2;CXCL12;SEMA3F;RTN4R;SPTB;SPTBN1;ISPD;WNT5A;LRFN4;SRCIN1;DTNBP1;RASAL1;…
GO:1905114	cell surface receptor signaling pathway involved in cell-cell signaling	2.29825e-05	0.00926254	PTPRU;MAD2L2;CTHRC1;AP2M1;ADORA1;ADORA2A;DLX5;DRD2;DRD4;CELSR3;ETV2;PTK2B;FGF8;FGF10;FGFR2;NLGN1;VAX2;NPHP4;GATA3;DKK4;GLI3;GNAT2;GRIN2C;TAX1BP3;HHEX;APC;JUP;LRP1;MCC;CCDC88C;CITED1;NFATC1;NR4A2;SHANK1;WNT16;PDE6A;DCDC2;PDE6B;PLCG2;PPP1R9A;ANKRD10;PRKCZ;RELN;PSMB9;PSMD3;PTEN;PTK7;RARG;LGR6;SFRP2;TCF7;TGFB1I1;WNT5A;WNT8B;WNT2B;KREMEN2;WNT10A;WNT5B;VANGL1;RSPO3;CPZ;DIXDC1;RGS20;PYGO2;CELSR1;MAGI2
GO:0098742	cell-cell adhesion via plasma-membrane adhesion molecules	2.38362e-05	0.00926254	CDH12;CDH13;CDH18;CLDN23;CLDN19;CELSR3;NLGN1;CLSTN1;PLXNB2;ITGA5;PCDH7;CLDN22;DCHS2;PCDHAC2;PCDHAC1;PCDHA13;PCDHA12;PCDHA11;PCDHA10;PCDHA8;PCDHA7;PCDHA6;PCDHA5;PCDHA4;PCDHA3;PCDHA2;PCDHA1;PVR;CDH23;CLDN10;ESAM;SCARF2;CELSR1;CLSTN3;PCDHA9
GO:0051129	negative regulation of cellular component organization	2.87306e-05	0.0106791	DNAJB6;WASF2;MAD2L2;CENPF;AP2M1;CSK;TMC8;CTBP1;EFNA5;FBLN1;SEMA3D;NLGN1;INPP5F;SWAP70;FSTL4;CLASP1;HEY2;ZNF451;TRAF3IP1;FBXO5;GFI1;SIAH3;H3F3A;HNRNPC;APC;HSPA2;APOC1;ARF6;STMN1;LRP1;MAG;MAP4;MAPT;MDM2;ASAP1;SHANK1;CRBN;RTEL1;PEX14;SEMA5B;GNL3L;IMPACT;DNAJA4;PPP1R9A;PRKCZ;PMEPA1;RGMA;CORO1B;PTEN;PTN;SPTBN4;CCL21;SEMA3F;RTN4R;BNIP3;SPOCK1;SPTB;SPTBN1;BRCA1;TBCD;TSPO;WNT5A;CAPZA2;ESPN;SEMA5A;NTN1;TM…
GO:0016331	morphogenesis of embryonic epithelium	3.07454e-05	0.0109518	CTHRC1;OSR1;FGF8;FGF10;FGFR2;PLXNB2;GATA3;GDNF;SOX8;HHEX;JAG2;IFT52;WNT16;SALL4;PTK7;RARA;RARG;RPS7;SFRP2;ST14;TFAP2A;TGFB1I1;WNT5A;WNT2B;TEAD2;CELSR1
GO:0048468	cell development	3.44293e-05	0.0117734	WASF2;FLOT1;NET1;NPM2;HMG20B;SPON2;OLFM1;B3GNT2;DLL3;AKAP13;RDH13;GLCCI1;CHRNB1;CTHRC1;TMC1;MSI2;UHMK1;OSR1;ADORA2A;RTN4RL1;CTNNA2;DLX5;AGER;DRD2;DTX1;GPR183;EFNA4;EFNA5;EFNB1;CELSR3;PLD6;TAPT1;PTK2B;FBLN1;LRTOMT;SEMA3D;FGF8;FGFR2;NLGN1;INPP5F;POMZP3;FSTL4;FLNC;CYFIP1;ANKS1A;NEDD4L;CRTC1;ADNP;HEY2;PLXNB2;VAX2;TTLL1;CNTNAP2;SLITRK5;NPHP4;PHGDH;GATA3;FBXO5;LHX6;HEYL;GDNF;GFI1;ABL2;GLI3;BIN1;GNAT2;A…
GO:0040013	negative regulation of locomotion	4.03328e-05	0.0132617	PTPRU;ADARB1;PODN;ADORA1;ADORA2A;DRD2;FBLN1;SEMA3D;TRIM35;CLASP1;GTPBP4;GATA3;ABR;HOXA7;IGFBP5;LRP1;MCC;PKP2;SEMA5B;CORO1B;PTEN;SRGAP1;PTN;FAM60A;BCL2;BCR;CCL21;CXCL12;SEMA3F;SFRP2;WNT5A;TRIM25;IFITM1;HYAL2;ADAM15;SEMA5A;STARD13;TP53INP1;MAGI2
GO:0045664	regulation of neuron differentiation	4.77575e-05	0.0151214	HMG20B;OLFM1;DTX1;EFNA5;PTK2B;SEMA3D;NLGN1;INPP5F;FSTL4;CYFIP1;NEDD4L;CRTC1;ADNP;HEY2;PLXNB2;GATA3;HEYL;GFI1;ABL2;GLI3;BIN1;SOX8;ID2;ARF1;KEL;ARF6;GDF6;LRP1;MAG;MAPT;MDM2;NGF;NKX6-1;NTRK1;ASAP1;SHANK1;SEMA5B;IMPACT;PPP1R9A;CCDC88A;MAPK6;RELN;RGMA;CAMK1D;PTEN;PTK7;ISLR2;PTN;RARA;BCL2;CXCL12;SEMA3F;SFRP2;RTN4R;SPOCK1;TCF12;TIMP2;WNT5A;SRCIN1;RASAL1;DIXDC1;SCARF1;SEMA5A;NTN1;ULK2;LRIG2;MAGI2
GO:0031344	regulation of cell projection organization	6.81776e-05	0.0208161	WASF2;CDC42EP2;OLFM1;EFNA5;TAPT1;PTK2B;SEMA3D;NLGN1;INPP5F;FSTL4;CYFIP1;NEDD4L;CRTC1;ADNP;PLXNB2;TBC1D22A;GATA3;GFI1;ABL2;APC;ARF1;KEL;ARF6;LRP1;MAG;MAP4;MAPT;MDM2;NGF;NKX6-1;NTRK1;ASAP1;SHANK1;DCDC2;PLD1;SEMA5B;FNBP1L;PPP1R9A;CCDC88A;MAPK6;RELN;RGMA;CAMK1D;CORO1B;PTEN;PTK7;ISLR2;PTN;CCL21;CXCL12;SEMA3F;SFRP2;EPS8L2;RTN4R;SPOCK1;KLF5;WNT5A;SRCIN1;ESPN;RASAL1;SCARF1;SEMA5A;NTN1;ULK2;IFT140;HDAC4;L…
GO:0050806	positive regulation of synaptic transmission	7.26634e-05	0.0214207	FLOT1;ADORA1;ADORA2A;DRD2;DRD4;PTK2B;NLGN1;CLSTN1;SHANK2;CRTC1;LAMA2;NTRK1;SHANK1;PPP1R9A;PRKCE;PRKCZ;RELN;PTEN;PTN;DTNBP1;CLSTN3
GO:0000904	cell morphogenesis involved in differentiation	8.36201e-05	0.0238289	FLOT1;NET1;SPON2;OLFM1;B3GNT2;CTNNA2;DLX5;DRD2;EFNA4;EFNA5;EFNB1;CELSR3;FBLN1;SEMA3D;FGF8;FGFR2;NLGN1;FSTL4;CYFIP1;ADNP;PLXNB2;VAX2;SLITRK5;GATA3;GLI3;OR10A4;ID2;KEL;LAMA2;STMN1;MAG;MAPT;NDN;NEO1;NFIB;NGF;NKX6-1;NOTCH4;NRAS;ATP2B2;NTRK1;NR4A2;SHANK1;SEMA5B;POU4F1;ZNF280D;PPP1R9A;RADIL;PARVA;RELN;PTEN;ISLR2;SPTBN4;BCL2;CXCL12;SEMA3F;RTN4R;SPTB;SPTBN1;ST14;ISPD;WNT5A;LRFN4;SRCIN1;DTNBP1;COL25A1;NTN…
GO:0010975	regulation of neuron projection development	9.47724e-05	0.0261358	OLFM1;EFNA5;PTK2B;SEMA3D;NLGN1;INPP5F;FSTL4;CYFIP1;NEDD4L;CRTC1;ADNP;PLXNB2;GATA3;GFI1;ABL2;ARF1;KEL;ARF6;LRP1;MAG;MAPT;MDM2;NGF;NKX6-1;NTRK1;ASAP1;SHANK1;SEMA5B;PPP1R9A;CCDC88A;MAPK6;RELN;RGMA;CAMK1D;PTEN;PTK7;ISLR2;PTN;CXCL12;SEMA3F;SFRP2;RTN4R;SPOCK1;WNT5A;SRCIN1;RASAL1;SCARF1;SEMA5A;NTN1;ULK2;LRIG2;MAGI2
GO:0010959	regulation of metal ion transport	0.000120416	0.03217	TMC1;TMC2;CCR1;NKAIN4;OSR1;ADORA1;ADORA2A;DPP6;DRD2;DRD4;STOM;PTK2B;FGF14;NEDD4L;HSPA2;ARF1;KEL;NPSR1;ATF4;FXYD2;ATP2B2;ATP2B4;OPRL1;P2RX1;PDGFB;PKD2;PKP2;PLCG2;PRKCE;PRSS8;JPH2;JPH3;SPTBN4;RCVRN;BCL2;CXCL12;WNK4;STAC;TSPO;CACNA1C;AHNAK;KCNIP4
GO:0051271	negative regulation of cellular component movement	0.000135006	0.0349746	PTPRU;ADARB1;PODN;ADORA1;DRD2;FBLN1;SEMA3D;CLASP1;GTPBP4;GATA3;ABR;HOXA7;IGFBP5;LRP1;MCC;PKP2;SEMA5B;CORO1B;PTEN;SRGAP1;PTN;FAM60A;BCL2;BCR;CCL21;CXCL12;SEMA3F;SFRP2;WNT5A;IFITM1;HYAL2;ADAM15;SEMA5A;STARD13;TP53INP1;MAGI2
GO:0009888	tissue development	0.000180696	0.0454344	FLOT1;IKZF1;HMG20B;OLFM1;MAD2L2;CENPF;DLL3;PLK4;SPINK5;ADAMTS7;AKAP13;GLCCI1;CTHRC1;OSR2;AP2M1;TMC1;CCR1;COL4A1;COL4A2;COL8A1;COL11A2;OSR1;CD109;CRIP1;AARS;DLX3;DLX5;EEF2;EFNB1;CELSR3;TAPT1;EPOR;ETV2;PTK2B;LRTOMT;SEMA3D;FGF8;FGF10;FGFR2;POFUT2;CLASP1;HEY2;POFUT1;PLXNB2;VGLL2;GAB1;VAX2;PRKD2;TRAF3IP1;PHGDH;GATA3;ANKRD2;HEYL;GDNF;DKK4;GLI3;GSTM3;SOX8;HHEX;ONECUT1;HOXA3;HOXA7;HOXC11;HOXD11;HYAL1;ID2…

## Sheet: Monkey Specific
Human/Monkey Array
Gene Ontology: Monkey Specific DhML Genes
GO ID	GO Term	PValue	FDR	Gene Symbols
GO:0007156	homophilic cell adhesion via plasma membrane adhesion molecules	2.89766e-11	2.47721e-07	CDH6;CDH8;CDH13;SDK1;CLSTN1;IGSF9B;AMIGO2;PKD1;SDK2;PCDHGB3;PCDHGB2;PCDHGB1;PCDHGA7;PCDHGA6;PCDHGA5;PCDHGA4;PCDHGA3;PCDHGA2;PCDHGA1;PCDHA8;PCDHA7;PCDHA6;PCDHA5;PCDHA4;PCDHA3;PCDHA2;PCDHA1;CRTAM;DSCAML1;IGSF9;CDH23;PCDHGB4;ESAM;CELSR1;PCDHGA8
GO:0098742	cell-cell adhesion via plasma-membrane adhesion molecules	4.64181e-07	0.00198414	CDH6;CDH8;CDH13;SDK1;CLSTN1;IGSF9B;AMIGO2;PKD1;SDK2;PCDHGB3;PCDHGB2;PCDHGB1;PCDHGA7;PCDHGA6;PCDHGA5;PCDHGA4;PCDHGA3;PCDHGA2;PCDHGA1;PCDHA8;PCDHA7;PCDHA6;PCDHA5;PCDHA4;PCDHA3;PCDHA2;PCDHA1;CRTAM;DSCAML1;IGSF9;CDH23;PCDHGB4;ESAM;CELSR1;PCDHGA8
GO:1902680	positive regulation of RNA biosynthetic process	7.48944e-06	0.0165559	CDH13;YAP1;CDX1;TADA3;BATF;CAMKK2;SIX2;PPARGC1A;SLC38A3;WWP2;ECD;ATF6B;CREM;GATA5;ZFP90;CTNNB1;DDX11;DVL1;E2F5;ELK1;FLCN;ERBB4;ESR2;ESRRG;F2R;FOXF1;KDM1A;NCOA6;ZNF423;DDN;FLT3LG;FBXW11;FOS;MAFF;XRCC6;BAMBI;NIPBL;H2AFZ;HAS3;SOX8;HHEX;HMGA1;HNRNPAB;IRF8;STRA8;PDX1;IRF5;FEZF1;LRP5;MEF2C;MEN1;MEOX2;CITED1;ATF3;NCL;NFATC1;NFYA;NOTCH4;OTX1;NEUROG3;PAX7;PBX2;C14orf166;PKD1;PLAGL1;PRRX1;POLR2A;POLR2E;SOX…
GO:0007267	cell-cell signaling	7.74637e-06	0.0165559	FRAT1;CDH8;TSPAN32;YAP1;MERTK;SLC12A7;GIPC1;CPLX1;CAPN10;AP2S1;CSNK1D;CTNNB1;AP2A1;DBH;AP2B1;DACT2;NQO1;DVL1;EPHA5;ESR2;F2R;FGF14;CLSTN1;IGSF9B;SULF1;FBXW11;LPAR3;GABRR2;BAMBI;RAB11FIP5;KCNG2;GCK;GIPR;GJA1;GJA3;GJA5;GNAS;GRIK1;GRIK4;GRIN2A;GRIN2D;GRM4;HHEX;HIC1;HRH1;PDX1;JAK2;ARF1;KCNJ3;KCNQ1;KISS1;RHOA;GRID2IP;LRP1;LRP5;LYN;PIM3;MEF2C;MLLT3;CITED1;NFATC1;ATP2A2;DHH;PFDN5;PFKM;ATP6V0C;PLCB3;PNOC;…
GO:0051254	positive regulation of RNA metabolic process	2.23015e-05	0.0263893	CDH13;YAP1;CDX1;TADA3;BATF;CAMKK2;SIX2;PPARGC1A;SLC38A3;WWP2;ECD;ATF6B;CREM;GATA5;ZFP90;CTNNB1;DDX11;DVL1;E2F5;ELK1;FLCN;ERBB4;ESR2;ESRRG;F2R;FOXF1;KDM1A;NCOA6;ZNF423;DDN;FLT3LG;FBXW11;FOS;MAFF;XRCC6;BAMBI;NIPBL;DAZAP1;H2AFZ;HAS3;SOX8;HHEX;HMGA1;HNRNPAB;IRF8;STRA8;PDX1;IRF5;FEZF1;LRP5;MEF2C;MEN1;MEOX2;CITED1;ATF3;NCL;NFATC1;NFYA;NOTCH4;OTX1;NEUROG3;PAX7;PBX2;C14orf166;PKD1;PLAGL1;PRRX1;POLR2A;POL…
GO:0045893	positive regulation of transcription, DNA-templated	2.27722e-05	0.0263893	CDH13;YAP1;CDX1;TADA3;BATF;CAMKK2;SIX2;PPARGC1A;SLC38A3;WWP2;ECD;ATF6B;CREM;GATA5;ZFP90;CTNNB1;DDX11;DVL1;E2F5;ELK1;FLCN;ERBB4;ESR2;ESRRG;F2R;FOXF1;KDM1A;NCOA6;ZNF423;DDN;FLT3LG;FBXW11;FOS;MAFF;XRCC6;BAMBI;NIPBL;H2AFZ;HAS3;SOX8;HHEX;HMGA1;HNRNPAB;IRF8;STRA8;PDX1;IRF5;FEZF1;LRP5;MEF2C;MEN1;MEOX2;CITED1;ATF3;NCL;NFATC1;NFYA;NOTCH4;OTX1;NEUROG3;PAX7;PBX2;C14orf166;PKD1;PLAGL1;PRRX1;SOX18;WNT4;POU3F1…
GO:1903508	positive regulation of nucleic acid-templated transcription	2.27722e-05	0.0263893	CDH13;YAP1;CDX1;TADA3;BATF;CAMKK2;SIX2;PPARGC1A;SLC38A3;WWP2;ECD;ATF6B;CREM;GATA5;ZFP90;CTNNB1;DDX11;DVL1;E2F5;ELK1;FLCN;ERBB4;ESR2;ESRRG;F2R;FOXF1;KDM1A;NCOA6;ZNF423;DDN;FLT3LG;FBXW11;FOS;MAFF;XRCC6;BAMBI;NIPBL;H2AFZ;HAS3;SOX8;HHEX;HMGA1;HNRNPAB;IRF8;STRA8;PDX1;IRF5;FEZF1;LRP5;MEF2C;MEN1;MEOX2;CITED1;ATF3;NCL;NFATC1;NFYA;NOTCH4;OTX1;NEUROG3;PAX7;PBX2;C14orf166;PKD1;PLAGL1;PRRX1;SOX18;WNT4;POU3F1…
GO:0031328	positive regulation of cellular biosynthetic process	2.64332e-05	0.0263893	CDH13;YAP1;CDX1;TADA3;CAP2;CAP1;BATF;SORBS1;CAMKK2;SIX2;PPARGC1A;SLC38A3;WWP2;ECD;ADCY8;ATF6B;CREM;GATA5;ZFP90;CTNNB1;DDX11;DVL1;E2F5;ELK1;FLCN;ERBB4;ESR2;ESRRG;F2R;FOXF1;KDM1A;NCOA6;ZNF423;DDN;FLT3LG;FBXW11;FOS;MAFF;XRCC6;BAMBI;NIPBL;GCK;GIPR;GUCY1A2;POMT2;H2AFZ;HAS3;SOX8;HHEX;HMGA1;HNRNPA2B1;HNRNPAB;HRH1;HSP90AA1;IRF8;STRA8;PDX1;IRF5;JAK2;FEZF1;LRP5;MEF2C;MEN1;MEOX2;CITED1;ATF3;NCL;NFATC1;NFYA;…
GO:0006366	transcription from RNA polymerase II promoter	3.27793e-05	0.0263893	ZNF783;CDH13;YAP1;CDX1;TADA3;BATF;SIX2;ZNF274;PPARGC1A;EHMT2;SLC38A3;WWP2;PRDM5;PRDM4;ECD;AEBP2;ASCL4;ATF6B;CREM;GATA5;ZFP90;CTNNB1;DACH1;BMPER;DNMT1;DVL1;E2F2;E2F5;ELK1;FLCN;ESR2;ESRRG;FBN1;ZHX2;FOXJ3;FOXF1;KDM1A;NCOA6;ZNF423;DDN;SULF1;FLT3LG;FOS;MAFF;XRCC6;NIPBL;CHD5;SSU72;TFCP2L1;HIST1H1B;H2AFZ;HDGF;SOX8;HHEX;HIC1;MNX1;HMGA1;HNRNPA2B1;SNAI3;IRF8;STRA8;IGHMBP2;PDX1;IRF5;VGLL3;FEZF1;MED11;LRP5;M…
GO:0050690	regulation of defense response to virus by virus	3.28241e-05	0.0263893	AP2S1;AP2A1;AP2B1;FYN;ARF1;LCK;ATP6V1H;EIF2AK2;AP1M1
GO:0010557	positive regulation of macromolecule biosynthetic process	3.70607e-05	0.0263893	CDH13;YAP1;CDX1;TADA3;BATF;SORBS1;CAMKK2;SIX2;PPARGC1A;SLC38A3;WWP2;ECD;ATF6B;CREM;GATA5;ZFP90;CTNNB1;DDX11;DVL1;E2F5;ELK1;FLCN;ERBB4;ESR2;ESRRG;F2R;FOXF1;KDM1A;NCOA6;ZNF423;DDN;FLT3LG;FBXW11;FOS;MAFF;XRCC6;BAMBI;NIPBL;GCK;POMT2;H2AFZ;HAS3;SOX8;HHEX;HMGA1;HNRNPA2B1;HNRNPAB;IRF8;STRA8;PDX1;IRF5;JAK2;FEZF1;LRP5;MEF2C;MEN1;MEOX2;CITED1;ATF3;NCL;NFATC1;NFYA;NOTCH4;OTX1;NEUROG3;PAX7;PBX2;C14orf166;PKD…
GO:0009891	positive regulation of biosynthetic process	4.00798e-05	0.0263893	CDH13;YAP1;CDX1;TADA3;CAP2;CAP1;BATF;SORBS1;CAMKK2;SIX2;PPARGC1A;SLC38A3;WWP2;ECD;ADCY8;ATF6B;CREM;GATA5;ZFP90;CTNNB1;DDX11;DVL1;E2F5;ELK1;FLCN;ERBB4;ESR2;ESRRG;F2R;FOXF1;KDM1A;NCOA6;ZNF423;DDN;FLT3LG;FBXW11;FOS;MAFF;XRCC6;BAMBI;NIPBL;GCK;GIPR;GUCY1A2;POMT2;H2AFZ;HAS3;SOX8;HHEX;HMGA1;HNRNPA2B1;HNRNPAB;HRH1;HSP90AA1;IRF8;STRA8;PDX1;IRF5;JAK2;FEZF1;LRP5;MEF2C;MEN1;MEOX2;CITED1;ATF3;NCL;NFATC1;NFYA;…
GO:0002076	osteoblast development	4.07029e-05	0.0263893	LRP5;MEN1;MSX2;BGLAP;RUNX2;LIMD1;HDAC4
GO:0007169	transmembrane receptor protein tyrosine kinase signaling pathway	4.32156e-05	0.0263893	ARPC4;CDH13;SORBS1;SH2B2;AP2S1;SOCS4;TRIM71;CTNNB1;AP2A1;SPRED1;AP2B1;AHSG;EPHA5;EPHB4;EPHB6;ERBB4;F7;SULF1;NCSTN;FLRT2;FYN;GAB1;NGEF;CYFIP2;EPHA10;HHEX;HSP90AA1;IGF2R;JAK2;RHOA;LCK;LRP1;LYN;NRAS;ADIPOR1;PDE6H;ATP6V1H;ATP6V0C;POLR2A;POLR2E;POLR2F;WNT4;POLR2I;STYK1;RNF126;PRKCQ;PRKCZ;MAPK11;PTBP1;PTEN;ACTB;BDKRB2;SDCBP;HHIP;SHC1;NDRG4;TGFB1;TSC2;TYK2;VTN;DDR1;RUNX2;NRP1;CCND3;CD8A;MAPKAPK2;CD63;LR…
GO:0043414	macromolecule methylation	5.22469e-05	0.0280764	PRMT3;ZNF274;EHMT2;TDRKH;PRDM5;PRDM4;CTNNB1;DNMT1;FBL;ETF1;KDM1B;KDM1A;FOS;CHD5;GNAS;HIST1H1B;MEN1;METTL1;PAX7;HEMK1;MEPCE;METTL14;RAB3B;PRDM16;SNRPD3;PRDM2;MRM1;SETD7;SETD3;DOT1L;GTPBP3;RNMT;H2AFY;TGS1
GO:0010628	positive regulation of gene expression	5.25468e-05	0.0280764	CDH13;ADAR;YAP1;OLFM1;CDX1;TADA3;BATF;CAMKK2;SIX2;PPARGC1A;SLC38A3;WWP2;ECD;ATF6B;CREM;GATA5;ZFP90;CTNNB1;DDX11;DNMT1;DVL1;E2F5;ELK1;FLCN;ERBB4;ESR2;ESRRG;F2R;FOXF1;KDM1A;NCOA6;ZNF423;DDN;FLT3LG;FBXW11;FOS;MAFF;XRCC6;BAMBI;NIPBL;DAZAP1;GJA1;H2AFZ;HAS3;SOX8;HHEX;HMGA1;HNRNPAB;IRF8;STRA8;PDX1;IRF5;FEZF1;LRP5;MEF2C;MEN1;MEOX2;CITED1;ATF3;NCL;NFATC1;NFYA;NOTCH4;OTX1;NEUROG3;PAX7;PBX2;C14orf166;PIK3CD…
GO:0060147	regulation of posttranscriptional gene silencing	6.07026e-05	0.0288303	ADAR;TRIM71;POU5F1;XPO5;TERT;TGFB1;LIMD1;NCOR2;PUM1
GO:0060966	regulation of gene silencing by RNA	6.07026e-05	0.0288303	ADAR;TRIM71;POU5F1;XPO5;TERT;TGFB1;LIMD1;NCOR2;PUM1
GO:0045935	positive regulation of nucleobase-containing compound metabolic process	8.7893e-05	0.0378229	CDH13;YAP1;CDX1;TADA3;CAP2;CAP1;BATF;CAMKK2;SIX2;PPARGC1A;SLC38A3;WWP2;ECD;ADCY8;ATF6B;CREM;GATA5;ZFP90;CTNNB1;DDX11;DNMT1;DVL1;E2F5;ELK1;FLCN;ERBB4;ESR2;ESRRG;EYA3;F2R;FOXF1;KDM1A;NCOA6;ZNF423;DDN;FLT3LG;FBXW11;FOS;MAFF;XRCC6;BAMBI;NIPBL;TINF2;GAPDHS;DAZAP1;GIPR;GUCY1A2;H2AFZ;HAS3;SOX8;HHEX;HMGA1;HNRNPA2B1;HNRNPAB;IRF8;STRA8;PDX1;IRF5;FEZF1;LRP5;MEF2C;MEN1;MEOX2;CITED1;ATF3;NCL;NFATC1;NFYA;NOTCH…
GO:0010647	positive regulation of cell communication	8.8485e-05	0.0378229	CDH13;BCAP31;YAP1;AGPAT1;SORBS1;SH2B2;GIPC1;STARD10;COPS8;CAPN10;AKAP13;PIK3AP1;DUSP15;MAP3K8;CSNK1D;CTNNB1;CYP1B1;DAXX;SPRED1;DEDD2;BMPER;DVL1;FLCN;ERBB4;F2R;F7;UNC5B;UNC5CL;CLSTN1;IGSF9B;ZNF423;SULF1;LPAR3;FYN;GAB1;BAMBI;RWDD3;CHD5;GCK;GIPR;GJA1;GJA5;CXCL17;GRIN2A;GRM4;HTT;HHEX;HIC1;IL12A;PDX1;JAK2;KIF7;KISS1;RHOA;TNFAIP8L3;FAM150A;MAP3K15;LCK;ARHGAP6;LYN;MEN1;MLLT3;CITED1;MSX2;ATF3;NMT1;SLC35C…
GO:0060968	regulation of gene silencing	9.88643e-05	0.0402472	ADAR;TRIM71;DNMT1;HMGA1;POU5F1;XPO5;TERT;TGFB1;LIMD1;H2AFY;NCOR2;PUM1
GO:0040029	regulation of gene expression, epigenetic	0.000122469	0.0475902	ADAR;AEBP2;TRIM71;CTNNB1;DNMT1;KDM1B;H2AFZ;HMGA1;HNRNPA2B1;KCNQ1;POLR2E;POLR2F;POU5F1;XPO5;BAHCC1;CREBZF;TRIM27;ACTB;SMARCD1;TARBP2;TERT;TGFB1;DEK;DOT1L;LIMD1;H2AFY;NCOR2;MORF4L2;PUM1;HDAC4
